# Supplementary material for: Functional characterization of the MED12 p.Arg1138Trp variant in females: implications for neural development and disease mechanism
Source: Mol Med. 2025 Sep 29;31:300. doi: 10.1186/s10020-025-01365-5 (PMC12482371; doi:10.1186/s10020-025-01365-5)
Supplement: Supplementary file 2 — Supplementary Material 2. Supplementary table 1 Geneticist clinician reported HPO terms for Patient 1. Supplementary table 2 MED12 Patient 1 HPO terms and MED12 related disorders. Supplementary table 3 Differentially expressed genes NPCs compared to iPSCs. Supplementary table 4 GSEA GO-Biological Processes, Neural differentiation of patient-derived iPSCs. Supplementary table 5 Differentially expressed genes in comparison of variant to WT NPCs. Supplementary Table 6. GSEA GO_BP in difference of NPCs. Supplementary Table 7. GSEA GO_CC in difference of NPCs. [file 10020_2025_1365_MOESM2_ESM.xlsx]

## Sheet: Tables
TABLES.
Supplementary Table 1. Geneticist clinician reported HPO terms for Patient 1.
Supplementary Table 2. MED12 Patient 1 HPO terms and MED12 related disorders
Supplementary Table 3. Differentially expressed genes NPCs compared to iPSCs.
Supplementary Table 4. GSEA GO-Biological Processes, Neural differentiation of patient-derived iPSCs.
Supplementary Table 5. Differentially expressed genes in comparison of variant to WT NPCs.
Supplementary Table 6. GSEA GO_BP in difference of NPCs
Supplementary Table 7. GSEA GO_CC in difference of NPCs

## Sheet: ST1
Supplementary Table 1. Geneticist clinician reported HPO terms for Patient 1.
	term
HP:0012433	Abnormal social behavior
HP:0002121	Absence seizures
HP:0000718	Aggressive behavior
HP:0000646	Amblyopia
HP:0010296	Ankyloglossia
HP:0000463	Anteverted nares
HP:0040048	Aplasia of the left hemidiaphragm
HP:0011445	Athetoid cerebral palsy
HP:0010819	Atonic seizures
HP:0000717	Autism
HP:0000193	Bifid uvula
HP:0010665	Bilateral coxa valga
HP:0001488	Bilateral ptosis
HP:0000248	Brachycephaly
HP:0003316	Butterfly vertebrae
HP:0100021	Cerebral palsy
HP:0011918	Clinodactyly of the 4th toe
HP:0001864	Clinodactyly of the 5th toe
HP:0000776	Congenital diaphragmatic hernia
HP:0000716	Depression
HP:0002307	Drooling
HP:0100633	Esophagitis
HP:0001508	Failure to thrive
HP:0004425	Flat forehead
HP:0002579	Gastrointestinal dysmotility
HP:0001263	Global developmental delay
HP:0000365	Hearing impairment
HP:0012151	Hemothorax
HP:0001407	Hepatic cysts
HP:0001385	Hip dysplasia
HP:0001007	Hirsutism
HP:0000238	Hydrocephalus
HP:0000316	Hypertelorism
HP:0005326	Hypoplastic philtrum
HP:0001249	Intellectual disability
HP:0003186	Inverted nipples
HP:0012734	Ketotic hypoglycemia
HP:0000527	Long eyelashes
HP:0100802	Malposition of the stomach
HP:0000252	Microcephaly
HP:0000691	Microdontia
HP:0000347	Micrognathia
HP:0011800	Midface retrusion
HP:0012716	Moderate conductive hearing impairment
HP:0000774	Narrow chest
HP:0000160	Narrow mouth
HP:0000722	Obsessive-compulsive behavior
HP:0001643	Patent ductus arteriosus
HP:0001357	Plagiocephaly
HP:0001561	Polyhydramnios
HP:0000358	Posteriorly rotated ears
HP:0011220	Prominent forehead
HP:0000508	Ptosis
HP:0002089	Pulmonary hypoplasia
HP:0100501	Recurrent bronchiolitis
HP:0002719	Recurrent infections
HP:0007499	Recurrent staphylococcal infections
HP:0004349	Reduced bone mineral density
HP:0001315	Reduced tendon reflexes
HP:0004482	Relative macrocephaly
HP:0011947	Respiratory tract infection
HP:0000902	Rib fusion
HP:0000960	Sacral dimple
HP:0100699	Scarring
HP:0001250	Seizures
HP:0001773	Short foot
HP:0000954	Single transverse palmar crease
HP:0010781	Skin dimples
HP:0003100	Slender long bone
HP:0000977	Soft skin
HP:0008070	Sparse hair
HP:0001264	Spastic diplegia
HP:0000321	Square face
HP:0000486	Strabismus
HP:0001182	Tapered finger
HP:0000219	Thin upper lip vermilion
HP:0002580	Volvulus

## Sheet: ST2
Supplementary Table 2. MED12 Patient 1 HPO terms and MED12 related disorders
			XLOS			FGS		LJ		HS
ID	HPO Term	Patient 1	Ohdo X-linked OMIM_300895	blepharophimosis ID syndrome_Ohdo type ORPHA_2728	Blepharophimosis ID syndrome MKB type_ORPHA_293707	Opitz_Kaveggia syndrome OMIM_305450	FGS type 1_ORPHA_93932	Lujan Fryns OMIM 309520	Lujan Fryns_ORPHA_776	Hardikar_OMIM_301068
HP:0002027	Abdominal pain									Y
HP:0001317	Abnormal cerebellum morphology						Y
HP:0001627	Abnormal heart morphology					Y
HP:0002250	Abnormal large intestine morphology						Y
HP:0001018	Abnormal palmar dermatoglyphics			Y
HP:0012433	Abnormal social behavior	Y					Y
HP:0000766	Abnormal sternum morphology						Y
HP:0001172	Abnormal thumb morphology						Y
HP:0002167	Abnormality of speech or vocalization								Y
HP:0000164	Abnormality of the dentition								Y
HP:0000356	Abnormality of the outer ear			Y
HP:0001608	Abnormality of the voice								Y
HP:0008544	Abnormally folded helix							Y
HP:0001344	Absent speech		Y
HP:0001274	Agenesis of corpus callosum							Y
HP:0000718	Aggressive behavior	Y						Y
HP:0000646	Amblyopia	Y		Y
HP:0002023	Anal atresia					Y	Y
HP:0002025	Anal stenosis					Y
HP:0001545	Anteriorly placed anus					Y
HP:0007370	Aplasia/Hypoplasia of the corpus callosum						Y		Y
HP:0001166	Arachnodactyly							Y	Y
HP:0004970	Ascending tubular aorta aneurysm							Y
HP:0001631	Atrial septal defect			Y			Y	Y	Y	Y
HP:0007018	Attention deficit hyperactivity disorder					Y	Y		Y
HP:0000708	Atypical behavior								Y
HP:0000717	Autism	Y	Y					Y
HP:0100336	Bilateral cleft lip									Y
HP:0100337	Bilateral cleft palate									Y
HP:0001408	Bile duct proliferation									Y
HP:0002836	Bladder exstrophy									Y
HP:0000581	Blepharophimosis		Y	Y	Y
HP:0000248	Brachycephaly	Y							Y
HP:0001156	Brachydactyly								Y
HP:0010055	Broad hallux					Y
HP:0000475	Broad neck						Y
HP:0011304	Broad thumb					Y		Y
HP:0001837	Broad toe						Y
HP:0002136	Broad-based gait						Y
HP:0000414	Bulbous nose		Y		Y
HP:0000957	Cafe-au-lait spot		Y
HP:0012385	Camptodactyly					Y
HP:0100490	Camptodactyly of finger								Y
HP:0002608	Celiac disease									Y
HP:0000453	Choanal atresia					Y	Y			Y
HP:0030151	Cholangitis									Y
HP:0001396	Cholestasis									Y
HP:0001394	Cirrhosis									Y
HP:0000175	Cleft palate			Y		Y
HP:0000185	Cleft soft palate									Y
HP:0000204	Cleft upper lip					Y
HP:0030084	Clinodactyly		Y			Y
HP:0040022	Clinodactyly of the 2nd finger						Y
HP:0001680	Coarctation of aorta						Y			Y
HP:0000280	Coarse facial features		Y	Y	Y
HP:0000722	Compulsive behaviors						Y	Y
HP:0002019	Constipation		Y			Y	Y
HP:0031766	Convergence excess esotropia									Y
HP:0001363	Craniosynostosis						Y
HP:0000028	Cryptorchidism		Y			Y	Y
HP:0000378	Cupped ear						Y
HP:0004325	Decreased body weight		Y
HP:0001410	Decreased liver function									Y
HP:0030353	Decreased serum insulin-like growth factor 1									Y
HP:0002002	Deep philtrum							Y
HP:0001476	Delayed closure of the anterior fontanelle					Y
HP:0000750	Delayed speech and language development		Y	Y			Y
HP:0000678	Dental crowding					Y	Y	Y	Y
HP:0005280	Depressed nasal bridge		Y
HP:0001519	Disproportionate tall stature							Y	Y
HP:0000494	Downslanted palpebral fissures		Y			Y	Y
HP:0002307	Drooling	Y					Y
HP:0002910	Elevated circulating hepatic transaminase concentration									Y
HP:0000712	Emotional lability							Y
HP:0000286	Epicanthus		Y			Y
HP:0002040	Esophageal varix									Y
HP:0009762	Facial wrinkling					Y	Y
HP:0001508	Failure to thrive	Y								Y
HP:0011968	Feeding difficulties		Y							Y
HP:0002213	Fine hair					Y
HP:0006101	Finger syndactyly						Y
HP:0001371	Flexion contracture							Y
HP:0002007	Frontal bossing					Y		Y
HP:0002236	Frontal upsweep of hair					Y	Y
HP:0011090	Fused teeth						Y
HP:0030169	Gastric varix									Y
HP:0002020	Gastroesophageal reflux						Y
HP:0001290	Generalized hypotonia							Y
HP:0002761	Generalized joint hypermobility						Y
HP:0008935	Generalized neonatal hypotonia						Y
HP:0001263	Global developmental delay	Y	Y			Y	Y
HP:0002282	Gray matter heterotopia					Y
HP:0001510	Growth delay									Y
HP:0000738	Hallucinations								Y
HP:0000365	Hearing impairment	Y	Y	Y
HP:0030148	Heart murmur			Y
HP:0002248	Hematemesis									Y
HP:0001399	Hepatic failure									Y
HP:0001395	Hepatic fibrosis									Y
HP:0002240	Hepatomegaly									Y
HP:0001433	Hepatosplenomegaly									Y
HP:0002036	Hiatus hernia		Y
HP:0009890	High anterior hairline		Y
HP:0000348	High forehead						Y		Y
HP:0000218	High palate		Y				Y	Y	Y
HP:0001620	High pitched voice					Y
HP:0001385	Hip dysplasia	Y	Y
HP:0000238	Hydrocephalus	Y				Y	Y
HP:0000126	Hydronephrosis									Y
HP:0000072	Hydroureter									Y
HP:0000752	Hyperactivity							Y
HP:0002904	Hyperbilirubinemia									Y
HP:0001187	Hyperextensibility of the finger joints							Y
HP:0000540	Hypermetropia		Y
HP:0001611	Hypernasal speech							Y	Y
HP:0001971	Hypersplenism									Y
HP:0000316	Hypertelorism	Y	Y			Y	Y
HP:0000822	Hypertension									Y
HP:0000685	Hypoplasia of teeth			Y						Y
HP:0005343	Hypoplasia of the bladder
HP:0000327	Hypoplasia of the maxilla							Y	Y
HP:0000047	Hypospadias					Y	Y
HP:0001252	Hypotonia		Y			Y			Y
HP:0031082	Impaired growth-hormone response to glucagon stimulation test									Y
HP:0008947	Infantile muscular hypotonia				Y
HP:0003593	Infantile onset							Y
HP:0000023	Inguinal hernia		Y			Y	Y
HP:0001249	Intellectual disability	Y	Y		Y	Y		Y	Y
HP:0001256	Intellectual disability, mild			Y
HP:0002342	Intellectual disability, moderate						Y
HP:0002566	Intestinal malrotation					Y				Y
HP:0005209	Intrahepatic bile duct cysts									Y
HP:0033149	Intrahepatic bile duct dilatation									Y
HP:0001511	Intrauterine growth retardation			Y
HP:0000737	Irritability									Y
HP:0000952	Jaundice									Y
HP:0009473	Joint contracture of the hand					Y
HP:0001382	Joint hypermobility		Y					Y	Y
HP:0007678	Lacrimal duct stenosis									Y
HP:0005852	Limited elbow extension and supination						Y
HP:0000276	Long face		Y					Y
HP:0003189	Long nose							Y
HP:0000343	Long philtrum		Y			Y	Y
HP:0032524	Long thumb		Y
HP:0000744	Low frustration tolerance							Y
HP:0000369	Low-set ears		Y					Y	Y
HP:0002938	Lumbar hyperlordosis					Y
HP:0000256	Macrocephaly						Y	Y	Y
HP:0000053	Macroorchidism							Y	Y
HP:0000272	Malar flattening						Y
HP:0004785	Malrotation of colon						Y
HP:0000252	Microcephaly	Y		Y
HP:0000691	Microdontia	Y	Y	Y
HP:0000347	Micrognathia	Y	Y			Y	Y	Y	Y
HP:0000054	Micropenis		Y
HP:0000568	Microphthalmia		Y	Y
HP:0008551	Microtia		Y	Y			Y
HP:0011266	Microtia, first degree					Y
HP:0012712	Mild hearing impairment									Y
HP:0001634	Mitral valve prolapse						Y
HP:0001270	Motor delay			Y		Y
HP:0012619	Multiple bladder diverticula			Y
HP:0002828	Multiple joint contractures					Y
HP:0000774	Narrow chest	Y	Y
HP:0000275	Narrow face							Y	Y
HP:0000160	Narrow mouth	Y	Y
HP:0000446	Narrow nasal bridge							Y
HP:0000460	Narrow nose							Y
HP:0000189	Narrow palate					Y
HP:0012768	Neonatal asphyxia			Y
HP:0001319	Neonatal hypotonia					Y
HP:0000639	Nystagmus		Y
HP:0000194	Open mouth						Y	Y
HP:0000609	Optic nerve hypoplasia						Y
HP:0000939	Osteoporosis									Y
HP:0001845	Overlapping toe		Y
HP:0001338	Partial agenesis of the corpus callosum					Y
HP:0010773	Partial anomalous pulmonary venous return									Y
HP:0001643	Patent ductus arteriosus	Y								Y
HP:0001655	Patent foramen ovale									Y
HP:0000767	Pectus excavatum							Y	Y
HP:0001763	Pes planus						Y
HP:0000580	Pigmentary retinopathy									Y
HP:0001357	Plagiocephaly	Y				Y	Y
HP:0001409	Portal hypertension									Y
HP:0033196	Portal inflammation									Y
HP:0000358	Posteriorly rotated ears	Y	Y
HP:0008897	Postnatal growth retardation			Y
HP:0005490	Postnatal macrocephaly					Y
HP:0004467	Preauricular pit									Y
HP:0001622	Premature birth						Y
HP:0001788	Premature rupture of membranes									Y
HP:0005876	Progressive flexion contractures						Y
HP:0006579	Prolonged neonatal jaundice									Y
HP:0001212	Prominent fingertip pads					Y
HP:0011220	Prominent forehead	Y	Y			Y		Y
HP:0000426	Prominent nasal bridge							Y	Y
HP:0000448	Prominent nose		Y		Y	Y	Y
HP:0000269	Prominent occiput						Y
HP:0000093	Proteinuria			Y
HP:0000411	Protruding ear								Y
HP:0000989	Pruritus									Y
HP:0000709	Psychosis							Y	Y
HP:0000508	Ptosis	Y	Y	Y				Y
HP:0002092	Pulmonary arterial hypertension						Y
HP:0004415	Pulmonary artery stenosis									Y
HP:0012330	Pyelonephritis									Y
HP:0002021	Pyloric stenosis					Y	Y
HP:0009466	Radial deviation of finger					Y
HP:0000403	Recurrent otitis media			Y
HP:0000010	Recurrent urinary tract infections									Y
HP:0012760	Reduced social reciprocity							Y
HP:0004482	Relative macrocephaly	Y				Y
HP:0000083	Renal insufficiency									Y
HP:0000960	Sacral dimple	Y				Y	Y
HP:0100753	Schizophrenia								Y
HP:0002650	Scoliosis		Y						Y
HP:0001250	Seizure	Y	Y			Y	Y	Y	Y
HP:0000407	Sensorineural hearing impairment					Y	Y
HP:0000049	Shawl scrotum		Y			Y
HP:0000331	Short chin						Y
HP:0000470	Short neck
HP:0000322	Short philtrum							Y	Y
HP:0004322	Short stature					Y	Y			Y
HP:0009778	Short thumb		Y
HP:0020206	Simple ear					Y
HP:0000954	Single transverse palmar crease	Y				Y	Y
HP:0010609	Skin tags					Y
HP:0001533	Slender build						Y
HP:0012506	Small pituitary gland						Y
HP:0000046	Small scrotum		Y	Y
HP:0000319	Smooth philtrum		Y
HP:0045075	Sparse eyebrow		Y
HP:0008070	Sparse hair	Y				Y
HP:0001257	Spasticity					Y
HP:0001744	Splenomegaly									Y
HP:0001171	Split hand					Y
HP:0000402	Stenosis of the external auditory canal		Y				Y
HP:0000486	Strabismus	Y	Y			Y	Y
HP:0001159	Syndactyly					Y
HP:0000098	Tall stature							Y
HP:0000179	Thick lower lip vermilion					Y
HP:0009928	Thick nasal alae				Y
HP:0012471	Thick vermilion border						Y
HP:0000219	Thin upper lip vermilion	Y						Y
HP:0000233	Thin vermilion border		Y
HP:0002944	Thoracolumbar scoliosis									Y
HP:0001873	Thrombocytopenia									Y
HP:0000325	Triangular face		Y		Y
HP:0009487	Ulnar deviation of the hand		Y
HP:0001537	Umbilical hernia					Y	Y			Y
HP:0100333	Unilateral cleft lip									Y
HP:0100334	Unilateral cleft palate									Y
HP:0001629	Ventricular septal defect							Y		Y
HP:0002119	Ventriculomegaly						Y
HP:0002321	Vertigo									Y
HP:0000076	Vesicoureteral reflux									Y
HP:0002013	Vomiting									Y
HP:0000260	Wide anterior fontanel					Y
HP:0000154	Wide mouth					Y	Y
HP:0000431	Wide nasal bridge		Y
HP:0004492	Widely patent fontanelles and sutures						Y
HP:0000687	Widely spaced teeth		Y	Y
HP:0001423	X-linked dominant inheritance									Y
HP:0001419	X-linked recessive inheritance		Y			Y		Y
			16			15		10		2

## Sheet: ST3
Supplementary Table 4. Differentially expressed genes NPCs compared to iPSCs
MED12_WT, day 18 vs day 0				MED12_VUS, day 18 vs day 0				MED12 _WT expression, day 24 vs day 0				MED12 _VUS, day 24 vs day 0
GeneID	Symbol	logFC	adj.P.Val	GeneID	Symbol	logFC	adj.P.Val	GeneID	Symbol	logFC	adj.P.Val	GeneID	Symbol	logFC	adj.P.Val
222663	SCUBE3	6.74679	5.89465e-05	222663	SCUBE3	6.22131	7.40357e-05	1000	CDH2	3.93744	3.75028e-06	1000	CDH2	3.91197	4.20142e-06
22998	LIMCH1	6.23583	5.89465e-05	22998	LIMCH1	5.66099	7.40357e-05	1789	DNMT3B	-3.60417	1.37301e-05	7431	VIM	6.0313	1.66812e-05
7013	TERF1	-3.24003	5.89465e-05	116113	FOXP4	2.83537	7.40357e-05	6656	SOX1	10.7431	1.42929e-05	1271	CNTFR	5.71	1.66812e-05
100506930	LINC00665	-4.05141	5.89465e-05	7013	TERF1	-3.08958	7.40357e-05	9355	LHX2	10.585	1.42929e-05	1912	PHC2	4.59121	1.66812e-05
2118	ETV4	-7.12379	5.89465e-05	7360	UGP2	-3.27235	7.40357e-05	7431	VIM	6.02716	1.42929e-05	84629	TNRC18	4.20931	1.66812e-05
5460	POU5F1	-13.3255	5.89465e-05	100506930	LINC00665	-3.58356	7.40357e-05	79966	SCD5	5.90551	1.42929e-05	4045	LSAMP	4.1477	1.66812e-05
9355	LHX2	10.6287	6.04841e-05	2118	ETV4	-7.95857	7.40357e-05	1271	CNTFR	5.76121	1.42929e-05	23208	SYT11	3.98739	1.66812e-05
7431	VIM	6.31022	6.04841e-05	5460	POU5F1	-14.7659	7.40357e-05	222663	SCUBE3	5.54583	1.42929e-05	2596	GAP43	2.86003	1.66812e-05
1301	COL11A1	4.19609	6.04841e-05	9355	LHX2	11.3541	7.70656e-05	79776	ZFHX4	4.84196	1.42929e-05	7267	TTC3	2.67613	1.66812e-05
116113	FOXP4	2.80097	6.04841e-05	7431	VIM	5.85916	7.70656e-05	4045	LSAMP	4.57195	1.42929e-05	6638	SNRPN	-2.66634	1.66812e-05
22929	SEPHS1	-2.44643	6.04841e-05	4953	ODC1	3.29121	7.70656e-05	1912	PHC2	4.4021	1.42929e-05	7360	UGP2	-2.67369	1.66812e-05
7360	UGP2	-3.16574	6.04841e-05	1911	PHC1	-3.15352	7.70656e-05	84629	TNRC18	4.13109	1.42929e-05	7013	TERF1	-2.72249	1.66812e-05
1911	PHC1	-3.2135	6.04841e-05	10586	MAB21L2	11.7945	8.17906e-05	23208	SYT11	4.10908	1.42929e-05	873	CBR1	-3.03585	1.66812e-05
1366	CLDN7	-12.2624	6.04841e-05	9839	ZEB2	7.14151	8.17906e-05	101060226	NBPF19	3.47951	1.42929e-05	1911	PHC1	-3.09287	1.66812e-05
1000	CDH2	3.89455	6.58415e-05	57801	HES4	5.37284	8.17906e-05	2596	GAP43	3.16525	1.42929e-05	79805	VASH2	-3.1357	1.66812e-05
100287226	ZNF729	-4.58888	6.58415e-05	128077	LIX1L	5.15105	8.17906e-05	7267	TTC3	2.51765	1.42929e-05	4240	MFGE8	-3.15109	1.66812e-05
2321	FLT1	-9.56357	6.58415e-05	6604	SMARCD3	4.74216	8.17906e-05	6638	SNRPN	-2.39308	1.42929e-05	348093	RBPMS2	-3.23481	1.66812e-05
790952	ESRG	-10.8402	6.58415e-05	1955	MEGF9	3.91948	8.17906e-05	7360	UGP2	-2.58806	1.42929e-05	1789	DNMT3B	-3.47424	1.66812e-05
128077	LIX1L	4.78723	7.60394e-05	26011	TENM4	3.47261	8.17906e-05	873	CBR1	-2.78951	1.42929e-05	131405	TRIM71	-3.74515	1.66812e-05
10586	MAB21L2	11.5036	7.72491e-05	1301	COL11A1	3.43861	8.17906e-05	7013	TERF1	-2.81627	1.42929e-05	50848	F11R	-4.68671	1.66812e-05
9839	ZEB2	7.5902	7.72491e-05	151473	SLC16A14	3.24159	8.17906e-05	1911	PHC1	-3.02403	1.42929e-05	4072	EPCAM	-5.24248	1.66812e-05
348174	CLEC18A	6.11391	7.72491e-05	1000	CDH2	3.23017	8.17906e-05	79805	VASH2	-3.2895	1.42929e-05	11245	GPR176	-5.28809	1.66812e-05
80212	CCDC92	5.60275	7.72491e-05	54549	SDK2	2.99819	8.17906e-05	348093	RBPMS2	-3.5308	1.42929e-05	79705	LRRK1	-6.14808	1.66812e-05
57801	HES4	5.11094	7.72491e-05	7267	TTC3	2.64937	8.17906e-05	131405	TRIM71	-4.00046	1.42929e-05	6997	CRIPTO	-6.99102	1.66812e-05
10743	RAI1	4.34678	7.72491e-05	171023	ASXL1	2.52854	8.17906e-05	50848	F11R	-4.29469	1.42929e-05	64284	RAB17	-8.46384	1.66812e-05
23366	MATCAP2	4.3083	7.72491e-05	23564	DDAH2	2.11575	8.17906e-05	114569	MAL2	-4.3	1.42929e-05	6656	SOX1	10.9218	1.9481e-05
6604	SMARCD3	4.06741	7.72491e-05	55731	FAM222B	-1.84891	8.17906e-05	11245	GPR176	-4.38695	1.42929e-05	9355	LHX2	10.5699	1.9481e-05
4045	LSAMP	3.85634	7.72491e-05	79960	JADE1	-2.08361	8.17906e-05	79727	LIN28A	-5.26821	1.42929e-05	4684	NCAM1	6.01797	1.9481e-05
1955	MEGF9	3.70825	7.72491e-05	3098	HK1	-2.1746	8.17906e-05	4072	EPCAM	-5.35162	1.42929e-05	8321	FZD1	5.73517	1.9481e-05
2048	EPHB2	3.4691	7.72491e-05	22929	SEPHS1	-2.2092	8.17906e-05	79705	LRRK1	-5.79644	1.42929e-05	79776	ZFHX4	5.39097	1.9481e-05
26011	TENM4	3.24104	7.72491e-05	6638	SNRPN	-2.45741	8.17906e-05	54596	L1TD1	-6.04782	1.42929e-05	80212	CCDC92	5.37694	1.9481e-05
54549	SDK2	3.04898	7.72491e-05	57486	NLN	-2.54305	8.17906e-05	5460	POU5F1	-6.27653	1.42929e-05	79966	SCD5	5.31021	1.9481e-05
4953	ODC1	2.72388	7.72491e-05	10157	AASS	-2.56955	8.17906e-05	6997	CRIPTO	-6.52149	1.42929e-05	222663	SCUBE3	5.07585	1.9481e-05
7267	TTC3	2.63837	7.72491e-05	131405	TRIM71	-2.71036	8.17906e-05	55237	VRTN	-7.35829	1.42929e-05	6604	SMARCD3	4.60729	1.9481e-05
901	CCNG2	2.57587	7.72491e-05	84889	SLC7A3	-3.69422	8.17906e-05	64284	RAB17	-8.35798	1.42929e-05	101060226	NBPF19	3.48131	1.9481e-05
10514	MYBBP1A	-1.91542	7.72491e-05	100287226	ZNF729	-4.50741	8.17906e-05	4240	MFGE8	-2.8159	1.43492e-05	4953	ODC1	2.69716	1.9481e-05
8565	YARS1	-2.01926	7.72491e-05	4072	EPCAM	-6.12666	8.17906e-05	100506930	LINC00665	-3.81226	1.43492e-05	171023	ASXL1	2.50031	1.9481e-05
26528	DAZAP1	-2.10492	7.72491e-05	54502	RBM47	-6.79658	8.17906e-05	205	AK4	-4.79146	1.43492e-05	2091	FBL	-2.03414	1.9481e-05
79960	JADE1	-2.15334	7.72491e-05	100507428	LINC00458	-8.64933	8.17906e-05	9074	CLDN6	-5.53487	1.43492e-05	5292	PIM1	-2.63542	1.9481e-05
6638	SNRPN	-2.20259	7.72491e-05	79705	LRRK1	-8.96402	8.17906e-05	64093	SMOC1	6.3895	1.58132e-05	9124	PDLIM1	-3.59337	1.9481e-05
57486	NLN	-2.61674	7.72491e-05	10086	HHLA1	-9.79855	8.17906e-05	54502	RBM47	-4.54326	1.58904e-05	100506930	LINC00665	-3.77575	1.9481e-05
200916	RPL22L1	-2.77909	7.72491e-05	126695	KDF1	-9.91041	8.17906e-05	132625	ZFP42	-6.28797	1.58904e-05	85462	FHDC1	-4.06406	1.9481e-05
131405	TRIM71	-2.80794	7.72491e-05	10164	CHST4	-10.0262	8.17906e-05	10053	AP1M2	-6.65875	1.59544e-05	114569	MAL2	-4.2448	1.9481e-05
4072	EPCAM	-6.35279	7.72491e-05	2321	FLT1	-10.7084	8.17906e-05	1301	COL11A1	3.18088	1.6563e-05	79727	LIN28A	-5.30344	1.9481e-05
54502	RBM47	-6.90902	7.72491e-05	1366	CLDN7	-10.711	8.17906e-05	4684	NCAM1	5.70955	1.66037e-05	205860	TRIML2	-5.45398	1.9481e-05
100507428	LINC00458	-7.61501	7.72491e-05	79923	NANOG	-10.891	8.17906e-05	8321	FZD1	5.55587	1.66037e-05	54596	L1TD1	-6.13164	1.9481e-05
79705	LRRK1	-8.39209	7.72491e-05	790952	ESRG	-11.071	8.17906e-05	80212	CCDC92	5.43649	1.66037e-05	9074	CLDN6	-6.22181	1.9481e-05
10086	HHLA1	-9.20311	7.72491e-05	109864269	MIR302CHG	-11.2616	8.17906e-05	8642	DCHS1	3.08412	1.66037e-05	10053	AP1M2	-6.67138	1.9481e-05
126695	KDF1	-9.92535	7.72491e-05	266917	D21S2088E	-11.4806	8.17906e-05	2048	EPHB2	2.86951	1.66037e-05	5460	POU5F1	-6.73504	1.9481e-05
10164	CHST4	-10.0401	7.72491e-05	8565	YARS1	-2.00029	8.21611e-05	54549	SDK2	2.78851	1.66037e-05	55237	VRTN	-7.44265	1.9481e-05
79923	NANOG	-10.3052	7.72491e-05	10743	RAI1	4.42506	8.42138e-05	116113	FOXP4	2.48053	1.66037e-05	116113	FOXP4	2.41766	1.95144e-05
109864269	MIR302CHG	-10.4167	7.72491e-05	84891	ZSCAN10	-11.7412	9.00405e-05	2091	FBL	-2.02748	1.66037e-05	205	AK4	-4.9611	2.0194e-05
7025	NR2F1	13.7707	8.26034e-05	80212	CCDC92	5.27716	9.38082e-05	85462	FHDC1	-3.24623	1.66037e-05	132625	ZFP42	-6.31495	2.04129e-05
4684	NCAM1	6.41744	8.26034e-05	57480	PLEKHG1	4.93356	9.38082e-05	205860	TRIML2	-5.41527	1.66037e-05	1004	CDH6	7.92497	2.12556e-05
7704	ZBTB16	6.23932	8.26034e-05	1912	PHC2	4.50605	9.38082e-05	1996	ELAVL4	7.21219	1.72633e-05	1996	ELAVL4	6.56668	2.12556e-05
2066	ERBB4	6.16212	8.26034e-05	58516	SINHCAF	-1.81168	9.38082e-05	333	APLP1	3.99243	1.72633e-05	22800	RRAS2	-2.55867	2.2502e-05
1912	PHC2	4.21265	8.26034e-05	348174	CLEC18A	5.00049	9.4363e-05	22929	SEPHS1	-2.23199	1.72633e-05	54502	RBM47	-4.38852	2.2502e-05
146691	TOM1L2	3.57548	8.26034e-05	80000	GREB1L	7.35017	9.73065e-05	11030	RBPMS	-2.99206	1.72633e-05	3572	IL6ST	2.67754	2.25417e-05
151473	SLC16A14	2.83093	8.26034e-05	7704	ZBTB16	6.11379	9.73065e-05	9124	PDLIM1	-3.30245	1.72633e-05	1955	MEGF9	4.12261	2.33816e-05
9802	DAZAP2	2.07175	8.26034e-05	11040	PIM2	-4.2845	9.73065e-05	29785	CYP2S1	-6.54962	1.72633e-05	8642	DCHS1	2.82695	2.33816e-05
23564	DDAH2	1.94293	8.26034e-05	23366	MATCAP2	3.77497	9.95955e-05	22800	RRAS2	-2.53285	1.7294e-05	3159	HMGA1	-2.14904	2.33816e-05
55731	FAM222B	-1.64635	8.26034e-05	54751	FBLIM1	-4.79574	9.95955e-05	790952	ESRG	-6.02302	1.7294e-05	11030	RBPMS	-2.96259	2.33816e-05
1736	DKC1	-1.69791	8.26034e-05	7025	NR2F1	13.7005	0.000103077	6604	SMARCD3	4.16479	1.81482e-05	84433	CARD11	-5.82665	2.33816e-05
58516	SINHCAF	-1.85594	8.26034e-05	3769	KCNJ13	10.9696	0.000103077	999	CDH1	-5.17223	1.82318e-05	266917	D21S2088E	-7.30083	2.33816e-05
16	AARS1	-1.91054	8.26034e-05	1271	CNTFR	6.48828	0.000103077	7025	NR2F1	12.4657	1.82589e-05	29785	CYP2S1	-7.31464	2.33816e-05
26354	GNL3	-1.94282	8.26034e-05	4684	NCAM1	6.28274	0.000103077	4130	MAP1A	5.59279	1.82589e-05	9266	CYTH2	2.47647	2.35043e-05
708	C1QBP	-2.14922	8.26034e-05	340526	RTL5	4.68391	0.000103077	128077	LIX1L	5.25448	1.82589e-05	54845	ESRP1	-6.29419	2.38926e-05
10157	AASS	-2.45128	8.26034e-05	92691	TMEM169	4.27527	0.000103077	3159	HMGA1	-2.18473	1.82589e-05	790952	ESRG	-6.32207	2.38926e-05
84889	SLC7A3	-3.75567	8.26034e-05	80818	ZNF436	3.54425	0.000103077	84433	CARD11	-5.32468	1.82589e-05	4130	MAP1A	5.48316	2.49183e-05
266917	D21S2088E	-10.587	8.26034e-05	2048	EPHB2	3.1207	0.000103077	54845	ESRP1	-6.2464	1.82589e-05	333	APLP1	3.52856	2.49183e-05
84891	ZSCAN10	-13.3092	8.26034e-05	83692	CD99L2	2.8546	0.000103077	93099	DMKN	-6.46356	1.82589e-05	57060	PCBP4	3.30961	2.49183e-05
6656	SOX1	10.2689	8.82838e-05	10013	HDAC6	2.0886	0.000103077	171023	ASXL1	2.25296	1.8574e-05	22929	SEPHS1	-2.05197	2.49183e-05
80000	GREB1L	8.93017	8.82838e-05	9802	DAZAP2	1.93903	0.000103077	1004	CDH6	8.14712	2.00241e-05	58526	MID1IP1	-2.11147	2.49183e-05
57480	PLEKHG1	4.56836	8.82838e-05	1112	FOXN3	-1.65455	0.000103077	3572	IL6ST	2.58027	2.00241e-05	64866	CDCP1	-6.36009	2.51308e-05
340526	RTL5	4.56656	8.82838e-05	3308	HSPA4	-1.68941	0.000103077	9266	CYTH2	2.41156	2.00241e-05	128077	LIX1L	5.2759	2.58539e-05
23284	ADGRL3	3.72816	8.82838e-05	16	AARS1	-1.83375	0.000103077	23564	DDAH2	2.10558	2.00241e-05	54790	TET2	3.36576	2.58539e-05
27147	DENND2A	2.03408	8.82838e-05	6897	TARS1	-1.84814	0.000103077	5074	PAWR	-2.24773	2.00241e-05	7447	VSNL1	-6.87989	2.58539e-05
3376	IARS1	-1.64104	8.82838e-05	57502	NLGN4X	-1.89926	0.000103077	5292	PIM1	-2.26427	2.00241e-05	93099	DMKN	-6.68579	2.61272e-05
55920	RCC2	-1.75516	8.82838e-05	200916	RPL22L1	-2.31497	0.000103077	875	CBS	-2.89968	2.00241e-05	999	CDH1	-5.75072	2.66743e-05
54751	FBLIM1	-4.4364	8.82838e-05	84101	USP44	-3.39554	0.000103077	64866	CDCP1	-5.66741	2.00241e-05	6533	SLC6A6	-3.1402	2.70551e-05
1789	DNMT3B	-4.46044	8.82838e-05	100996702	LINC01356	-5.30118	0.000103077	5652	PRSS8	-6.81083	2.00241e-05	2048	EPHB2	2.56861	2.74038e-05
10622	POLR3G	-5.76914	8.82838e-05	93099	DMKN	-5.95803	0.000103077	57060	PCBP4	3.14883	2.02029e-05	5074	PAWR	-2.18786	2.74038e-05
93099	DMKN	-6.0665	8.82838e-05	10045	SH2D3A	-6.84423	0.000103077	58526	MID1IP1	-2.05604	2.03314e-05	54674	LRRN3	8.10368	2.77186e-05
91862	MARVELD3	-7.47626	8.82838e-05	165679	SPTSSB	-7.469	0.000103077	7447	VSNL1	-6.45881	2.03314e-05	54549	SDK2	2.42049	2.77186e-05
79977	GRHL2	-8.11465	8.82838e-05	91862	MARVELD3	-8.12421	0.000103077	266917	D21S2088E	-7.46001	2.03314e-05	3720	JARID2	-1.87586	2.77186e-05
7200	TRH	10.6749	9.0837e-05	79977	GRHL2	-8.47317	0.000103077	1955	MEGF9	3.78304	2.05e-05	90271	OLMALINC	-2.01896	2.77186e-05
3769	KCNJ13	10.3737	9.13322e-05	1469	CST1	-8.76092	0.000103077	10814	CPLX2	6.64993	2.13774e-05	5652	PRSS8	-7.53224	2.77186e-05
51673	TPPP3	7.82708	9.13322e-05	3620	IDO1	-10.1429	0.000103077	22836	RHOBTB3	3.21567	2.16406e-05	10099	TSPAN3	1.90525	2.90985e-05
51196	PLCE1	7.02222	9.13322e-05	9871	SEC24D	-2.57755	0.000105039	10086	HHLA1	-4.9321	2.16406e-05	22836	RHOBTB3	3.27806	2.93202e-05
83988	NCALD	5.3803	9.13322e-05	26108	PYGO1	5.23693	0.000105599	54790	TET2	3.20193	2.35479e-05	6337	SCNN1A	-6.26315	2.96666e-05
6509	SLC1A4	4.272	9.13322e-05	23613	ZMYND8	-1.97894	0.000105599	6337	SCNN1A	-5.70218	2.35479e-05	10086	HHLA1	-5.3961	3.03116e-05
54790	TET2	3.62109	9.13322e-05	50848	F11R	-4.8209	0.000105599	200942	KLHDC8B	2.90249	2.36575e-05	64093	SMOC1	4.69197	3.04516e-05
171023	ASXL1	2.15454	9.13322e-05	7200	TRH	8.97861	0.000105987	6533	SLC6A6	-3.04915	2.38647e-05	10743	RAI1	4.45024	3.04516e-05
57493	HEG1	2.12195	9.13322e-05	901	CCNG2	2.10914	0.000105987	1366	CLDN7	-5.85529	2.42999e-05	4302	MLLT6	3.48073	3.04516e-05
7126	TNFAIP1	2.08453	9.13322e-05	26528	DAZAP1	-1.81384	0.000105987	81551	STMN4	11.752	2.49192e-05	23564	DDAH2	1.97126	3.04516e-05
10013	HDAC6	2.03958	9.13322e-05	254887	ZDHHC23	-4.78259	0.000105987	56956	LHX9	10.7211	2.49192e-05	58516	SINHCAF	-1.92378	3.04516e-05
5925	RB1	1.93693	9.13322e-05	256158	HMCN2	-6.43842	0.000105987	56255	TMX4	2.61087	2.49192e-05	1366	CLDN7	-6.74353	3.04516e-05
10810	WASF3	1.63892	9.13322e-05	55240	STEAP3	-7.39639	0.000105987	7276	TTR	10.9922	2.49357e-05	10814	CPLX2	6.81228	3.06547e-05
3313	HSPA9	-1.4727	9.13322e-05	163183	SYNE4	-5.24007	0.000106735	337	APOA4	10.4034	2.49357e-05	56255	TMX4	2.52235	3.14999e-05
1112	FOXN3	-1.54313	9.13322e-05	3376	IARS1	-1.51572	0.000110799	6509	SLC1A4	4.48175	2.49357e-05	7025	NR2F1	11.3163	3.23154e-05
51520	LARS1	-1.59519	9.13322e-05	6656	SOX1	10.3875	0.000111959	3720	JARID2	-1.85526	2.49357e-05	23158	TBC1D9	4.98814	3.23154e-05
3308	HSPA4	-1.66644	9.13322e-05	83988	NCALD	4.82424	0.000111959	10622	POLR3G	-4.74385	2.49357e-05	2886	GRB7	-7.2205	3.34493e-05
6897	TARS1	-1.79213	9.13322e-05	84629	TNRC18	3.69497	0.000111959	152273	FGD5	-5.5828	2.49357e-05	6509	SLC1A4	4.24174	3.35863e-05
3098	HK1	-1.88093	9.13322e-05	728841	NBPF8	3.47612	0.000111959	8128	ST8SIA2	3.84666	2.52487e-05	85463	ZC3H12C	3.90932	3.35863e-05
9580	SOX13	-2.17436	9.13322e-05	5413	SEPTIN5	2.74142	0.000111959	54674	LRRN3	7.27461	2.61125e-05	311	ANXA11	-2.33905	3.35863e-05
163223	ZNF676	-2.36041	9.13322e-05	10810	WASF3	1.60814	0.000111959	10743	RAI1	4.33852	2.61319e-05	152273	FGD5	-5.37284	3.35863e-05
56915	EXOSC5	-2.76126	9.13322e-05	22800	RRAS2	-2.17276	0.000111959	85463	ZC3H12C	3.89999	2.63255e-05	2243	FGA	10.39	3.51576e-05
11040	PIM2	-4.07548	9.13322e-05	10406	WFDC2	-3.65971	0.000111959	10659	CELF2	2.76719	2.63255e-05	337	APOA4	9.87147	3.53714e-05
254887	ZDHHC23	-4.78261	9.13322e-05	9573	GDF3	-8.75619	0.000111959	8997	KALRN	1.91325	2.63255e-05	10659	CELF2	2.72548	3.53714e-05
163183	SYNE4	-5.66738	9.13322e-05	55920	RCC2	-1.60137	0.000112078	311	ANXA11	-2.28667	2.63255e-05	8128	ST8SIA2	3.8977	3.56074e-05
100996702	LINC01356	-6.42686	9.13322e-05	8645	KCNK5	-4.60908	0.000112679	93010	B3GNT7	-5.57295	2.63255e-05	824	CAPN2	2.44186	3.58307e-05
10045	SH2D3A	-6.52479	9.13322e-05	10622	POLR3G	-5.60348	0.000112679	7846	TUBA1A	4.16613	2.66849e-05	3306	HSPA2	-5.35358	3.58307e-05
55240	STEAP3	-6.63847	9.13322e-05	28316	CDH20	9.27933	0.000112757	4953	ODC1	2.22337	2.66849e-05	81551	STMN4	9.40234	3.70842e-05
92691	TMEM169	4.06005	9.143e-05	54511	HMGCLL1	6.43657	0.000112757	943	TNFRSF8	-5.83584	2.66849e-05	9871	SEC24D	-2.67268	3.70842e-05
221935	SDK1	2.44209	9.33235e-05	28514	DLL1	5.12733	0.000112757	2886	GRB7	-6.14541	2.71774e-05	79094	CHAC1	-3.98056	3.70842e-05
57507	ZNF608	1.66246	9.47209e-05	348110	ARPIN	2.17506	0.000112757	23158	TBC1D9	5.04838	2.72802e-05	4625	MYH7	11.0187	3.73162e-05
3295	HSD17B4	-1.56719	9.47209e-05	22955	SCMH1	1.81355	0.000112757	2052	EPHX1	-2.96342	2.72802e-05	7846	TUBA1A	3.96519	3.73162e-05
165679	SPTSSB	-6.78328	9.54737e-05	27147	DENND2A	1.78257	0.000112757	4302	MLLT6	2.95942	2.86602e-05	150967	LINC01963	3.29626	3.73162e-05
83692	CD99L2	2.56316	9.58838e-05	10153	CEBPZ	-1.45519	0.000112757	150967	LINC01963	3.29872	2.88551e-05	8503	PIK3R3	2.95112	3.73162e-05
51199	NIN	2.3891	9.58838e-05	26354	GNL3	-1.6374	0.000112757	10962	MLLT11	2.82779	2.88551e-05	4436	MSH2	-1.69185	3.73162e-05
123036	TC2N	-10.9102	9.58838e-05	56915	EXOSC5	-2.47127	0.000112757	824	CAPN2	2.37446	2.90662e-05	292	SLC25A5	-1.77812	3.73162e-05
57600	FNIP2	1.95858	9.64289e-05	1528	CYB5A	-3.10394	0.000112757	64579	NDST4	10.5159	2.91308e-05	80014	WWC2	-2.06714	3.73162e-05
10513	APPBP2	1.85863	9.64289e-05	978	CDA	-8.37038	0.000112757	8503	PIK3R3	2.88645	2.96234e-05	581	BAX	-2.20588	3.73162e-05
5028	P2RY1	-2.31251	9.64289e-05	5652	PRSS8	-8.7282	0.000112757	57568	SIPA1L2	2.88427	3.01479e-05	9425	CDYL	-2.61039	3.73162e-05
10406	WFDC2	-4.08524	9.64289e-05	123036	TC2N	-10.5482	0.000112757	58516	SINHCAF	-1.83029	3.0442e-05	93010	B3GNT7	-5.20801	3.73162e-05
256158	HMCN2	-7.30009	9.64289e-05	84749	USP30	2.12323	0.000114102	79094	CHAC1	-3.85395	3.06061e-05	63978	PRDM14	-5.90555	3.73162e-05
3167	HMX2	-8.44504	9.64289e-05	153163	MGC32805	-8.10285	0.000114102	57515	SERINC1	2.06142	3.10962e-05	89853	MVB12B	2.77517	3.77181e-05
55553	SOX6	7.97377	9.72001e-05	999	CDH1	-9.28002	0.000114102	90271	OLMALINC	-1.81999	3.10962e-05	875	CBS	-2.46081	3.77181e-05
51385	ZNF589	-2.10856	9.72001e-05	2651	GCNT2	-2.27368	0.000114248	80014	WWC2	-2.08317	3.10962e-05	54566	EPB41L4B	-3.81494	3.77181e-05
7101	NR2E1	13.855	9.72379e-05	1388	ATF6B	1.49798	0.000114591	2243	FGA	10.2207	3.16847e-05	23312	DMXL2	2.00682	3.79067e-05
63035	BCORL1	3.25319	9.72426e-05	7101	NR2E1	13.1934	0.000115117	10099	TSPAN3	1.74849	3.22465e-05	58527	ABRACL	-1.98404	3.93983e-05
51491	NOP16	-2.55481	9.72426e-05	56892	TCIM	7.46207	0.000115117	9425	CDYL	-2.51057	3.22465e-05	4155	MBP	-3.58548	3.93983e-05
50848	F11R	-4.23633	9.72426e-05	51673	TPPP3	7.00315	0.000115117	54566	EPB41L4B	-3.8119	3.22465e-05	23338	JADE2	-4.76876	3.97027e-05
5652	PRSS8	-8.19775	9.72426e-05	51196	PLCE1	6.52838	0.000115117	117156	SCGB3A2	-4.40913	3.24404e-05	11075	STMN2	10.1687	4.03348e-05
3620	IDO1	-8.49011	9.72426e-05	10154	PLXNC1	4.11156	0.000115117	10013	HDAC6	2.17967	3.27112e-05	2244	FGB	8.46798	4.03348e-05
10153	CEBPZ	-1.45871	9.72465e-05	6509	SLC1A4	3.77278	0.000115117	273	AMPH	2.85154	3.27611e-05	728841	NBPF8	3.09186	4.03348e-05
11098	PRSS23	5.21116	9.87332e-05	54790	TET2	3.44464	0.000115117	63978	PRDM14	-5.70075	3.31846e-05	273	AMPH	3.00447	4.03348e-05
84629	TNRC18	3.51723	9.87332e-05	63035	BCORL1	3.07022	0.000115117	4625	MYH7	10.9935	3.32786e-05	10962	MLLT11	2.73946	4.03348e-05
55079	FEZF2	9.50707	9.91549e-05	64319	FBRS	2.64091	0.000115117	89853	MVB12B	2.60124	3.32786e-05	200942	KLHDC8B	2.53641	4.03348e-05
9745	ZNF536	8.99689	9.91549e-05	5925	RB1	1.86737	0.000115117	79002	TRIR	1.69227	3.32786e-05	10472	ZBTB18	2.39519	4.03348e-05
7545	ZIC1	5.77243	9.91549e-05	4122	MAN2A2	1.83505	0.000115117	200916	RPL22L1	-2.45214	3.32786e-05	221656	KDM1B	2.24777	4.03348e-05
26108	PYGO1	4.46704	9.91549e-05	51652	CHMP3	1.74126	0.000115117	11075	STMN2	8.99557	3.37571e-05	124540	MSI2	2.07575	4.03348e-05
84749	USP30	2.03176	9.91549e-05	10099	TSPAN3	1.5422	0.000115117	292	SLC25A5	-1.74582	3.42019e-05	57515	SERINC1	1.9696	4.03348e-05
9188	DDX21	-2.24757	9.91549e-05	10514	MYBBP1A	-1.35965	0.000115117	10716	TBR1	9.80849	3.45271e-05	8997	KALRN	1.72035	4.03348e-05
1469	CST1	-8.15984	9.91549e-05	5293	PIK3CD	-1.78474	0.000115117	2244	FGB	9.71886	3.45271e-05	79002	TRIR	1.67468	4.03348e-05
999	CDH1	-9.08319	9.91549e-05	708	C1QBP	-1.79538	0.000115117	6660	SOX5	5.79292	3.45271e-05	11040	PIM2	-4.32977	4.03348e-05
3363	HTR7	-9.56437	9.98767e-05	9580	SOX13	-1.90042	0.000115117	26108	PYGO1	4.66746	3.45271e-05	943	TNFRSF8	-5.98436	4.03348e-05
51652	CHMP3	1.74279	0.000101298	5052	PRDX1	-2.02319	0.000115117	286183	NKAIN3	4.49248	3.45271e-05	54898	ELOVL2	4.36362	4.03678e-05
978	CDA	-8.23919	0.000101298	5028	P2RY1	-2.20184	0.000115117	3899	AFF3	3.33824	3.45271e-05	10079	ATP9A	3.75144	4.03678e-05
65250	CPLANE1	2.00575	0.000101805	3107	HLA-C	-2.21131	0.000115117	10472	ZBTB18	2.34178	3.45271e-05	55344	PLCXD1	-1.94145	4.03678e-05
441094	NR2F1-AS1	5.30986	0.00010289	5167	ENPP1	-3.43437	0.000115117	58527	ABRACL	-1.84477	3.45271e-05	2052	EPHX1	-2.60811	4.03678e-05
10000	AKT3	1.93007	0.00010289	10235	RASGRP2	-4.59035	0.000115117	16	AARS1	-1.93567	3.45271e-05	5167	ENPP1	-3.1273	4.03678e-05
23036	ZNF292	1.64127	0.00010289	4145	MATK	-6.01663	0.000115117	5167	ENPP1	-3.28993	3.45271e-05	8612	PLPP2	-6.56563	4.03678e-05
22800	RRAS2	-2.0699	0.000103024	3116	HLA-DPB2	-6.71381	0.000115117	4155	MBP	-3.4838	3.45271e-05	3725	JUN	3.33432	4.09025e-05
9472	AKAP6	6.89641	0.000103823	8612	PLPP2	-6.92468	0.000115117	8612	PLPP2	-5.91586	3.45271e-05	7204	TRIO	1.71542	4.13981e-05
54511	HMGCLL1	6.16903	0.000103823	6692	SPINT1	-7.78608	0.000115117	4436	MSH2	-1.62265	3.48988e-05	7276	TTR	9.46102	4.16962e-05
79966	SCD5	5.59463	0.000103823	1379	CR1L	-8.03024	0.000115117	58158	NEUROD4	8.84851	3.55398e-05	26108	PYGO1	4.99714	4.16962e-05
79739	TTLL7	3.14606	0.000103823	6406	SEMG1	-8.18244	0.000115117	10186	LHFPL6	5.26054	3.62129e-05	10013	HDAC6	2.06364	4.16962e-05
8642	DCHS1	3.03606	0.000103823	9623	TCL1B	-8.21746	0.000115117	10079	ATP9A	3.6226	3.62129e-05	10544	PROCR	-5.81122	4.16962e-05
5413	SEPTIN5	2.56007	0.000103823	162387	MFSD6L	-8.23187	0.000115117	79977	GRHL2	-5.80204	3.66428e-05	8623	ASMTL	-1.66508	4.23223e-05
5064	PALM	2.37847	0.000103823	3363	HTR7	-10.8394	0.000115117	27092	CACNG4	5.58587	3.6731e-05	26232	FBXO2	-4.59217	4.27364e-05
10472	ZBTB18	2.29939	0.000103823	4302	MLLT6	3.49035	0.000116217	9901	SRGAP3	2.57547	3.6731e-05	107985879	LINC01833	7.48704	4.32974e-05
57224	NHSL1	1.95931	0.000103823	2247	FGF2	-2.44379	0.000116217	4257	MGST1	-3.59353	3.6731e-05	83692	CD99L2	3.05046	4.32974e-05
9469	CHST3	1.91631	0.000103823	3167	HMX2	-7.94722	0.000116217	728841	NBPF8	2.95415	3.76516e-05	56261	GPCPD1	2.5942	4.32974e-05
23613	ZMYND8	-1.80265	0.000103823	55553	SOX6	7.74374	0.00011722	10514	MYBBP1A	-1.73018	3.76516e-05	3098	HK1	-1.91083	4.32974e-05
221294	NT5DC1	-1.8905	0.000103823	146691	TOM1L2	2.69405	0.00011722	23173	METAP1	-1.85657	3.76516e-05	117156	SCGB3A2	-4.13649	4.32974e-05
1984	EIF5A	-1.91737	0.000103823	3313	HSPA9	-1.32601	0.00011722	11040	PIM2	-4.15101	3.76516e-05	494470	ARK2C	3.1617	4.43867e-05
1528	CYB5A	-2.80291	0.000103823	1736	DKC1	-1.36217	0.00011722	23366	MATCAP2	4.38324	3.78134e-05	4277	MICB	-4.93335	4.43867e-05
8645	KCNK5	-4.41555	0.000103823	7408	VASP	-2.00425	0.00011722	1641	DCX	5.55995	3.82239e-05	114781	BTBD9	2.76688	4.44634e-05
10235	RASGRP2	-4.47584	0.000103823	4212	MEIS2	8.83112	0.000117292	55558	PLXNA3	1.9206	3.82239e-05	26227	PHGDH	-2.16815	4.44634e-05
9573	GDF3	-8.27308	0.000103823	24147	FJX1	2.46749	0.000117292	26354	GNL3	-2.00773	3.82239e-05	81831	NETO2	2.86499	4.49262e-05
27063	ANKRD1	7.07006	0.000103843	7126	TNFAIP1	1.90174	0.000117292	55553	SOX6	7.71846	3.88898e-05	51191	HERC5	-4.06308	4.49262e-05
1009	CDH11	5.34215	0.000103843	51385	ZNF589	-1.93495	0.000117292	79633	FAT4	5.46169	3.88898e-05	8707	B3GALT2	9.07647	4.50927e-05
28514	DLL1	5.04771	0.000103843	1009	CDH11	4.42953	0.000118582	3329	HSPD1	-1.68847	3.88898e-05	11328	FKBP9	2.5201	4.52181e-05
3572	IL6ST	2.55121	0.000103843	5064	PALM	2.27977	0.000118582	163183	SYNE4	-6.43493	3.88898e-05	23135	KDM6B	4.07447	4.62508e-05
24147	FJX1	2.44772	0.000103843	131566	DCBLD2	1.92083	0.000118582	10345	TRDN	-8.06822	3.88898e-05	222962	SLC29A4	2.15307	4.6588e-05
9985	REC8	2.10324	0.000103843	23037	PDZD2	-2.98852	0.000118582	6935	ZEB1	8.11508	3.91865e-05	4012	LNPEP	1.85537	4.66604e-05
79727	LIN28A	-3.97528	0.000103843	401089	FOXL2NB	-6.59701	0.000118582	107985879	LINC01833	7.31663	3.91865e-05	8615	USO1	-1.75994	4.66604e-05
56892	TCIM	8.36732	0.000103977	132625	ZFP42	-8.47896	0.000118582	10381	TUBB3	3.11393	3.91865e-05	4257	MGST1	-3.94042	4.66604e-05
378938	MALAT1	2.26306	0.000103977	23179	RGL1	2.52261	0.000121471	83692	CD99L2	2.85389	3.91865e-05	10622	POLR3G	-4.70157	4.66604e-05
6935	ZEB1	8.17368	0.000105122	55079	FEZF2	9.28997	0.000121562	57600	FNIP2	2.0344	3.91865e-05	23242	COBL	-7.11369	4.72053e-05
1271	CNTFR	5.7792	0.000105122	9745	ZNF536	8.9979	0.000121562	7994	KAT6A	1.77503	3.91865e-05	10274	STAG1	1.71213	4.76309e-05
23179	RGL1	2.71916	0.000105122	79966	SCD5	5.25474	0.000121562	8623	ASMTL	-1.51827	3.91865e-05	2895	GRID2	-3.7116	4.76309e-05
80256	ATOSB	2.43951	0.000105122	10138	YAF2	4.85755	0.000121562	23277	CLUH	-1.65406	3.91865e-05	10345	TRDN	-8.53303	4.76309e-05
23053	ZSWIM8	1.6198	0.000105122	91653	BOC	4.45421	0.000121562	8615	USO1	-1.77714	3.91865e-05	10186	LHFPL6	3.95489	4.92073e-05
1388	ATF6B	1.43105	0.000105122	55084	SOBP	3.51782	0.000121562	3306	HSPA2	-3.88438	3.91865e-05	23173	METAP1	-1.82949	4.9242e-05
11222	MRPL3	-1.42743	0.000105122	55506	MACROH2A2	3.13377	0.000121562	123036	TC2N	-5.2478	3.91865e-05	55553	SOX6	7.6799	4.93681e-05
219	ALDH1B1	-2.00383	0.000105122	4045	LSAMP	2.60743	0.000121562	80000	GREB1L	8.21567	3.94718e-05	8074	FGF23	4.56116	4.93681e-05
7408	VASP	-2.03279	0.000105122	3572	IL6ST	2.45536	0.000121562	4191	MDH2	-1.74096	3.94718e-05	4211	MEIS1	7.88807	4.94499e-05
84101	USP44	-2.52208	0.000105122	57493	HEG1	1.85756	0.000121562	440	ASNS	-2.41689	3.94718e-05	6660	SOX5	5.61766	4.94499e-05
4145	MATK	-5.30574	0.000105122	57507	ZNF608	1.48873	0.000121562	23338	JADE2	-4.02664	3.94718e-05	1641	DCX	5.44937	4.94499e-05
3116	HLA-DPB2	-6.47163	0.000105122	3295	HSD17B4	-1.38357	0.000121562	23242	COBL	-6.59535	3.94718e-05	29994	BAZ2B	2.85532	4.94499e-05
8612	PLPP2	-6.50436	0.000105122	1984	EIF5A	-1.83542	0.000121562	84891	ZSCAN10	-7.83793	3.94718e-05	28996	HIPK2	2.55339	4.94499e-05
9623	TCL1B	-7.98262	0.000105122	9188	DDX21	-2.07168	0.000121562	10235	RASGRP2	-3.93823	4.04742e-05	100113407	TMEM170B	1.84718	4.94499e-05
105375014	LINC02570	-8.41028	0.000105122	219699	UNC5B	-3.52764	0.000121562	3725	JUN	3.33064	4.05409e-05	84891	ZSCAN10	-7.71303	4.94499e-05
100505817	LINC02582	-10.5749	0.000105122	1789	DNMT3B	-3.61003	0.000121562	80004	ESRP2	-6.61065	4.05409e-05	6935	ZEB1	7.68197	4.94518e-05
153163	MGC32805	-7.71676	0.000105621	26232	FBXO2	-4.15165	0.000121562	54898	ELOVL2	4.23876	4.07391e-05	79977	GRHL2	-5.14949	4.94518e-05
162387	MFSD6L	-7.8637	0.000105765	1618	DAZL	-8.10969	0.000121562	26227	PHGDH	-2.12515	4.07391e-05	58476	TP53INP2	2.70985	4.96498e-05
6692	SPINT1	-8.02445	0.000105765	3171	FOXA3	-9.53404	0.000121562	7004	TEAD4	-4.07885	4.07391e-05	10459	MAD2L2	-2.02525	4.96498e-05
56999	ADAMTS9	4.76465	0.000105826	3932	LCK	-10.0424	0.000121562	54536	EXOC6	2.42274	4.14614e-05	342892	ZNF850	-2.0821	4.96498e-05
1005	CDH7	5.02465	0.00010601	6997	TDGF1	-12.0467	0.000121562	222962	SLC29A4	2.04594	4.14614e-05	10045	SH2D3A	-6.10019	4.96498e-05
130733	TMEM178A	2.8991	0.00010601	401152	C4orf3	1.82682	0.000123427	219	ALDH1B1	-1.81615	4.14614e-05	645323	MIR9-2HG	7.71635	4.99809e-05
6857	SYT1	1.85723	0.00010601	54566	EPB41L4B	-4.1367	0.000123427	342892	ZNF850	-1.99794	4.14985e-05	11337	GABARAP	1.78612	4.99809e-05
6341	SCO1	-1.53961	0.00010601	4155	MBP	-4.03994	0.000124192	51191	HERC5	-4.39107	4.14985e-05	163183	SYNE4	-5.64395	4.99809e-05
132625	ZFP42	-8.54679	0.00010601	6935	ZEB1	7.7421	0.000125189	25925	ZNF521	4.03914	4.21738e-05	55638	SYBU	6.37088	5.0084e-05
3932	LCK	-9.01888	0.000106437	2946	GSTM2	2.53673	0.000125189	5253	PHF2	2.29235	4.21738e-05	9240	PNMA1	2.2475	5.03907e-05
28316	CDH20	8.72666	0.000106972	9472	AKAP6	7.31264	0.000127424	645323	MIR9-2HG	8.55797	4.22355e-05	7004	TEAD4	-3.77048	5.03907e-05
164832	LONRF2	4.01104	0.000109139	65250	CPLANE1	1.86357	0.000127424	57084	SLC17A6	6.76443	4.22355e-05	8788	DLK1	8.06835	5.07139e-05
80818	ZNF436	2.8952	0.000109139	7113	TMPRSS2	-8.72573	0.000127424	10274	STAG1	1.66309	4.22355e-05	10138	YAF2	4.6758	5.07139e-05
23705	CADM1	2.76257	0.000109139	57224	NHSL1	1.84984	0.000128111	6782	HSPA13	1.52502	4.22355e-05	79888	LPCAT1	-1.94417	5.07139e-05
23002	DAAM1	2.26881	0.000109139	79598	CEP97	1.61672	0.000128626	2895	GRID2	-3.36985	4.22355e-05	123036	TC2N	-5.65154	5.07139e-05
9871	SEC24D	-2.14492	0.000109139	23624	CBLC	-9.59658	0.000128626	4277	MICB	-4.29885	4.22355e-05	440730	TRIM67	9.89037	5.07804e-05
57520	HECW2	3.18926	0.000110863	221294	NT5DC1	-1.66929	0.000129701	892	CCNC	-1.59151	4.24683e-05	80000	GREB1L	6.33426	5.07804e-05
5167	ENPP1	-3.22747	0.000110863	100505817	LINC02582	-10.0341	0.000129779	8601	RGS20	6.39965	4.31768e-05	605	BCL7A	2.31005	5.07804e-05
6406	SEMG1	-7.78229	0.000110863	27143	PALD1	-2.83173	0.000130358	4762	NEUROG1	9.42091	4.33412e-05	7764	ZNF217	-1.95474	5.07804e-05
10138	YAF2	4.12046	0.000112251	149420	PDIK1L	2.55892	0.000130732	23544	SEZ6L	5.75392	4.38411e-05	57568	SIPA1L2	2.47179	5.13285e-05
64319	FBRS	2.38245	0.000113014	81618	ITM2C	-1.91691	0.000130732	29114	TAGLN3	4.85644	4.38411e-05	54536	EXOC6	2.44588	5.13898e-05
7059	THBS3	4.30693	0.000114465	80256	ATOSB	2.35513	0.00013158	81831	NETO2	2.60815	4.38411e-05	5253	PHF2	2.24524	5.13898e-05
4436	MSH2	-1.61035	0.000114465	9772	TMEM94	1.51421	0.000131793	146691	TOM1L2	2.53759	4.38411e-05	65986	ZBTB10	1.78921	5.13898e-05
64430	PCNX4	1.28431	0.000116049	79727	LIN28A	-3.66503	0.000132438	8682	PEA15	1.53156	4.38411e-05	7101	NR2E1	12.4007	5.16751e-05
4135	MAP6	9.23573	0.00011678	117583	PARD3B	3.65282	0.000132811	3326	HSP90AB1	-1.46432	4.38411e-05	10381	TUBB3	2.91426	5.17612e-05
79677	SMC6	-1.27113	0.00011678	64743	WDR13	2.19504	0.000132811	56905	C15orf39	-2.68899	4.38411e-05	1301	COL11A1	2.14047	5.17612e-05
8420	SNHG3	-3.27998	0.00011678	79442	LRRC2	-5.12669	0.000132811	8707	B3GALT2	8.77746	4.3872e-05	9043	SPAG9	2.03351	5.17612e-05
4212	MEIS2	9.20287	0.000119401	51760	SYT17	3.17857	0.000133539	8074	FGF23	4.75527	4.3872e-05	402	ARL2	-1.76875	5.17612e-05
79776	ZFHX4	4.28612	0.000119401	4211	MEIS1	7.37976	0.000134097	23135	KDM6B	3.69175	4.3872e-05	341640	FREM2	-2.3834	5.17612e-05
3107	HLA-C	-2.08508	0.000119401	51520	LARS1	-1.31732	0.000134097	3308	HSPA4	-1.47185	4.3872e-05	4059	BCAM	-2.44678	5.17612e-05
54566	EPB41L4B	-4.28475	0.000119401	64782	AEN	-3.09035	0.000134097	100131138	LINC01405	-7.14436	4.3872e-05	1515	CTSV	-3.10692	5.17612e-05
124801	LSM12	-1.36178	0.000119467	8420	SNHG3	-3.13453	0.00013438	114781	BTBD9	2.63737	4.39356e-05	27092	CACNG4	4.5816	5.1819e-05
79598	CEP97	1.5206	0.000119474	1602	DACH1	6.66909	0.000135144	22920	KIFAP3	3.55103	4.40455e-05	23150	FRMD4B	3.47945	5.1819e-05
6472	SHMT2	-1.44906	0.000119474	23158	TBC1D9	5.32246	0.000135144	581	BAX	-1.87808	4.40455e-05	23022	PALLD	2.46638	5.1819e-05
2651	GCNT2	-2.05429	0.000119474	11098	PRSS23	4.80025	0.000135144	83988	NCALD	5.78554	4.423e-05	9322	TRIP10	-2.18574	5.1819e-05
219699	UNC5B	-3.2863	0.000119474	81029	WNT5B	3.65366	0.000135144	8653	DDX3Y	8.05126	4.45853e-05	79774	GRTP1	-2.72305	5.1819e-05
7757	ZNF208	-3.34032	0.000119474	23284	ADGRL3	2.9779	0.000135144	10138	YAF2	3.9484	4.4622e-05	80004	ESRP2	-5.94259	5.1819e-05
23158	TBC1D9	5.45308	0.000119791	441518	RTL8B	2.73648	0.000135144	58494	JAM2	2.94545	4.4622e-05	100507428	LINC00458	-8.59728	5.20537e-05
4999	ORC2	-1.7644	0.000119791	51160	VPS28	1.63965	0.000135144	6646	SOAT1	2.82301	4.4622e-05	6662	SOX9	4.60533	5.2266e-05
56905	C15orf39	-2.29203	0.000119791	51097	SCCPDH	1.54302	0.000135144	494470	ARK2C	2.6677	4.4622e-05	114884	OSBPL10	-4.36517	5.2266e-05
27143	PALD1	-2.99535	0.000119791	5566	PRKACA	1.24144	0.000135144	28996	HIPK2	2.4676	4.4622e-05	79633	FAT4	4.58578	5.35242e-05
261729	STEAP2	-4.00036	0.000119791	1629	DBT	-1.42072	0.000135144	4012	LNPEP	1.90119	4.4622e-05	16	AARS1	-1.72603	5.35242e-05
23624	CBLC	-9.53882	0.000119791	93145	OLFM2	-1.52651	0.000135144	11337	GABARAP	1.75162	4.4622e-05	84889	SLC7A3	-4.5604	5.35242e-05
4191	MDH2	-1.49855	0.000122713	7643	ZNF90	-2.20806	0.000135144	55344	PLCXD1	-1.78357	4.4622e-05	161291	TMEM30B	-5.65893	5.35242e-05
117583	PARD3B	3.66739	0.000122914	51191	HERC5	-4.72798	0.000135144	3098	HK1	-1.78716	4.4622e-05	27022	FOXD3	-7.01021	5.35242e-05
11226	GALNT6	-6.15265	0.000122914	2895	GRID2	-5.99265	0.000135144	4059	BCAM	-2.49479	4.4622e-05	56892	TCIM	7.05044	5.39032e-05
7277	TUBA4A	-6.25764	0.00012299	7277	TUBA4A	-6.43002	0.000135144	84889	SLC7A3	-4.05659	4.4622e-05	64743	WDR13	2.83108	5.50806e-05
4130	MAP1A	6.15021	0.000124153	3898	LAD1	-7.25264	0.000135144	647024	C6orf132	-4.5001	4.4622e-05	57727	NCOA5	2.08248	5.50806e-05
56896	DPYSL5	4.81533	0.000124791	5080	PAX6	13.5638	0.000135188	113828	FAM83F	-4.55576	4.4622e-05	9945	GFPT2	-4.06497	5.50806e-05
10873	ME3	4.09661	0.000125711	56999	ADAMTS9	4.54213	0.000135694	10045	SH2D3A	-5.36331	4.4622e-05	27165	GLS2	-6.27706	5.50806e-05
4830	NME1	-1.75354	0.000126052	441094	NR2F1-AS1	4.14273	0.000135694	684	BST2	-5.91501	4.4622e-05	23741	EID1	1.49175	5.60138e-05
7374	UNG	-1.4669	0.000126378	8642	DCHS1	2.68829	0.000135694	84970	C1orf94	-8.63973	4.4622e-05	6782	HSPA13	1.45052	5.60138e-05
84172	POLR1B	-2.05113	0.000128061	123920	CMTM3	1.66186	0.000135694	4135	MAP6	9.49596	4.48788e-05	100131138	LINC01405	-6.05556	5.60138e-05
2247	FGF2	-2.2778	0.000128061	55818	KDM3A	1.54	0.000135694	23022	PALLD	2.42807	4.48788e-05	8653	DDX3Y	7.77576	5.62409e-05
5178	PEG3	3.79679	0.000128699	5898	RALA	-1.28689	0.000135694	54733	SLC35F2	-3.93093	4.54812e-05	83988	NCALD	5.1853	5.62409e-05
1618	DAZL	-7.76842	0.000130386	261729	STEAP2	-3.56053	0.000135694	10964	IFI44L	7.54466	4.54899e-05	10391	CORO2B	3.83561	5.62409e-05
51602	NOP58	-1.38647	0.000131985	79805	VASH2	-3.66939	0.000135694	605	BCL7A	2.21005	4.54899e-05	26010	SPATS2L	-2.80582	5.62409e-05
6997	TDGF1	-13.8807	0.000132121	11226	GALNT6	-5.93689	0.000135694	23566	LPAR3	-5.26435	4.56293e-05	5101	PCDH9	7.70945	5.66176e-05
91653	BOC	4.17235	0.00013226	7447	VSNL1	-7.99541	0.000135694	402	ARL2	-1.70711	4.58616e-05	9839	ZEB2	7.28566	5.66176e-05
114781	BTBD9	2.61423	0.00013226	58495	OVOL2	-8.99171	0.000135694	23218	NBEAL2	-2.152	4.5903e-05	160335	TMTC2	3.11328	5.66176e-05
57502	NLGN4X	-1.49721	0.00013226	26140	TTLL3	2.59855	0.000135759	114884	OSBPL10	-4.48935	4.5903e-05	4191	MDH2	-1.59736	5.66176e-05
10099	TSPAN3	1.36853	0.00013237	7059	THBS3	3.78274	0.000136171	7077	TIMP2	2.1284	4.60147e-05	10973	ASCC3	-2.07065	5.66176e-05
84861	KLHL22	1.86188	0.000132612	29994	BAZ2B	2.57661	0.000136171	79774	GRTP1	-2.58585	4.60147e-05	23613	ZMYND8	-2.21304	5.66176e-05
9221	NOLC1	-1.34953	0.000133283	115703	ARHGAP33	2.55627	0.000136171	3710	ITPR3	-4.05081	4.60147e-05	10157	AASS	-2.68947	5.66176e-05
9420	CYP7B1	4.40462	0.000133497	10472	ZBTB18	2.11721	0.000136171	2264	FGFR4	-4.60949	4.60147e-05	10235	RASGRP2	-3.41015	5.66176e-05
348110	ARPIN	1.84014	0.000133497	221935	SDK1	2.04787	0.000136171	100507428	LINC00458	-7.09528	4.60147e-05	79852	EPHX3	-4.1442	5.66176e-05
23446	SLC44A1	-1.6063	0.000133497	84861	KLHL22	1.92577	0.000136171	336	APOA2	8.44902	4.61286e-05	7984	ARHGEF5	-4.4819	5.66176e-05
6480	ST6GAL1	-1.82454	0.000133497	10513	APPBP2	1.58528	0.000136171	4897	NRCAM	4.74534	4.6398e-05	23566	LPAR3	-5.84731	5.66176e-05
23082	PPRC1	-1.88967	0.000133497	4436	MSH2	-1.51981	0.000136171	6662	SOX9	4.50211	4.6398e-05	22920	KIFAP3	3.308	5.70702e-05
23246	BOP1	-1.95531	0.000133497	56905	C15orf39	-2.21763	0.000136171	10391	CORO2B	4.05293	4.6398e-05	8682	PEA15	1.44745	5.70702e-05
10184	LHFPL2	-3.02008	0.000133497	5420	PODXL	-4.01222	0.000136171	7507	XPA	3.21544	4.6398e-05	3308	HSPA4	-1.39462	5.70702e-05
401089	FOXL2NB	-5.96929	0.000133497	117156	SCGB3A2	-5.30631	0.000136171	10570	DPYSL4	3.04199	4.6398e-05	27143	PALD1	-3.03716	5.70702e-05
728841	NBPF8	2.88215	0.000135801	10149	ADGRG2	-6.03572	0.000136171	5064	PALM	3.01662	4.6398e-05	7507	XPA	3.16847	5.79817e-05
401152	C4orf3	1.69076	0.000135801	10873	ME3	4.31636	0.000136471	23288	IQCE	2.39152	4.6398e-05	149420	PDIK1L	2.52411	5.79817e-05
85460	ZNF518B	1.32549	0.000135801	85460	ZNF518B	1.3422	0.000137086	51652	CHMP3	2.0651	4.6398e-05	55558	PLXNA3	1.70579	5.79817e-05
5566	PRKACA	1.20509	0.000135801	1411	CRYBA1	7.19376	0.000139215	339290	LINC00667	1.87563	4.6398e-05	252995	FNDC5	5.51083	5.8078e-05
79828	METTL8	-1.8095	0.000135801	129804	FBLN7	4.72522	0.000139215	124540	MSI2	1.85394	4.6398e-05	23366	MATCAP2	3.74113	5.8078e-05
2895	GRID2	-4.69466	0.000135801	5629	PROX1	4.27018	0.000139215	100113407	TMEM170B	1.7534	4.6398e-05	117583	PARD3B	3.31371	5.8078e-05
79098	C1orf116	-6.353	0.000135801	78994	PRR14	2.26992	0.000139215	23312	DMXL2	1.68375	4.6398e-05	7915	ALDH5A1	2.92406	5.8078e-05
205860	TRIML2	-11.5394	0.000135801	9985	REC8	1.84794	0.000139215	7204	TRIO	1.5392	4.6398e-05	8609	KLF7	2.43954	5.8078e-05
80856	LNPK	2.21987	0.000136351	404217	CTXN1	1.74737	0.000139215	84168	ANTXR1	1.43198	4.6398e-05	9901	SRGAP3	2.27456	5.8078e-05
5245	PHB1	-1.51665	0.000136351	54520	CCDC93	1.67297	0.000139215	6741	SSB	-1.34564	4.6398e-05	146691	TOM1L2	2.18183	5.8078e-05
101929407	PTPRD-AS1	3.52572	0.000136524	23036	ZNF292	1.4266	0.000139215	56829	ZC3HAV1	-2.08857	4.6398e-05	55920	RCC2	-1.46753	5.8078e-05
11010	GLIPR1	6.1906	0.000136732	124801	LSM12	-1.28897	0.000139215	10131	TRAP1	-2.33765	4.6398e-05	56905	C15orf39	-2.68143	5.8078e-05
55084	SOBP	3.07295	0.000136732	11222	MRPL3	-1.29715	0.000139215	7984	ARHGEF5	-4.17696	4.6398e-05	647024	C6orf132	-4.72983	5.8078e-05
22955	SCMH1	1.45516	0.000136732	84669	USP32	-1.78592	0.000139215	161291	TMEM30B	-4.75326	4.6398e-05	2264	FGFR4	-4.73822	5.8078e-05
400506	KNOP1	-1.3749	0.000136732	57541	ZNF398	-2.17794	0.000139215	27132	CPNE7	-5.13456	4.6398e-05	63910	SLC17A9	-6.74588	5.8078e-05
7447	VSNL1	-7.30997	0.000136732	80704	SLC19A3	-4.32179	0.000139215	2041	EPHA1	-6.10609	4.6398e-05	18	ABAT	4.01438	5.86758e-05
10381	TUBB3	3.777	0.000138063	9244	CRLF1	-6.80155	0.000139215	126695	KDF1	-7.05696	4.6398e-05	5098	PCDHGC3	2.18076	5.89083e-05
3898	LAD1	-8.01744	0.000138785	128414	NKAIN4	4.08471	0.000141595	9043	SPAG9	1.9707	4.65449e-05	6646	SOAT1	3.01256	5.90007e-05
80704	SLC19A3	-4.65206	0.00014166	11337	GABARAP	1.76673	0.000142795	10687	PNMA2	3.84285	4.71032e-05	53	ACP2	1.9633	5.90007e-05
7077	TIMP2	2.27969	0.000142243	1131	CHRM3	-3.11029	0.000142795	7054	TH	8.84371	4.71687e-05	28988	DBNL	1.90512	5.90007e-05
200634	KRTCAP3	-4.13375	0.000142243	79098	C1orf116	-5.49898	0.000142795	22979	EFR3B	2.55748	4.71687e-05	54623	PAF1	1.66555	5.90007e-05
5080	PAX6	13.4807	0.000142579	149466	C1orf210	-6.49303	0.000144456	8788	DLK1	8.68023	4.73291e-05	10491	CRTAP	-1.65343	5.90007e-05
8503	PIK3R3	3.00025	0.000142579	1005	CDH7	4.79176	0.000144988	128434	VSTM2L	4.49435	4.74098e-05	2914	GRM4	-6.19869	5.90007e-05
117156	SCGB3A2	-4.50528	0.000142579	8239	USP9X	-1.37719	0.000144988	174	AFP	6.76413	4.74353e-05	126695	KDF1	-7.25877	5.90007e-05
222171	PRR15	-8.21415	0.000145671	6541	SLC7A1	-1.82076	0.000144988	56896	DPYSL5	4.60007	4.74353e-05	23138	N4BP3	-3.66941	5.96999e-05
55127	HEATR1	-1.63333	0.000145713	10090	UST	-2.20753	0.000144988	117583	PARD3B	3.38334	4.74353e-05	53827	FXYD5	-5.73833	5.99832e-05
3171	FOXA3	-8.00743	0.000145713	79776	ZFHX4	4.64514	0.000145508	80256	ATOSB	2.28068	4.74353e-05	3710	ITPR3	-4.87036	6.00122e-05
3300	DNAJB2	1.86845	0.000145922	129880	BBS5	3.59128	0.000145508	27143	PALD1	-2.82072	4.74353e-05	64579	NDST4	8.21143	6.04553e-05
57615	ZNF492	-1.88028	0.000145922	221044	UCMA	-7.01401	0.000145508	23138	N4BP3	-3.45858	4.74353e-05	340526	RTL5	4.30062	6.065e-05
1131	CHRM3	-2.97036	0.000145922	273	AMPH	2.61895	0.000150937	2914	GRM4	-6.40074	4.74353e-05	23218	NBEAL2	-2.05431	6.065e-05
55289	ACOXL	-5.9932	0.000145922	57111	RAB25	-7.52037	0.000152831	23150	FRMD4B	3.33219	4.74763e-05	5420	PODXL	-5.36604	6.065e-05
4211	MEIS1	7.83167	0.000146033	51491	NOP16	-1.98333	0.000153576	27165	GLS2	-6.42973	4.7503e-05	54733	SLC35F2	-3.77651	6.08553e-05
10154	PLXNC1	3.62152	0.000146033	10973	ASCC3	-2.1855	0.000153576	79567	RIPOR1	2.63029	4.78087e-05	336	APOA2	8.03781	6.0924e-05
10486	CAP2	1.73481	0.000146033	81669	CCNL2	1.28251	0.000153784	1397	CRIP2	4.40063	4.78932e-05	3670	ISL1	7.39943	6.0924e-05
5293	PIK3CD	-1.47041	0.000146033	9469	CHST3	1.60963	0.000154034	4232	MEST	2.23455	4.78932e-05	10046	MAMLD1	5.06512	6.0924e-05
6541	SLC7A1	-1.80463	0.000146033	56896	DPYSL5	4.87265	0.000155715	1047	CLGN	2.17847	4.78932e-05	54386	TERF2IP	3.04664	6.0924e-05
55003	PAK1IP1	-1.85117	0.000146033	57600	FNIP2	1.60345	0.00015591	2321	FLT1	-5.25254	4.78932e-05	339290	LINC00667	1.80428	6.0924e-05
64782	AEN	-2.93169	0.000146033	64430	PCNX4	1.16952	0.000156064	55638	SYBU	5.4632	4.80208e-05	6949	TCOF1	-1.63723	6.0924e-05
7643	ZNF90	-2.07865	0.000146635	80856	LNPK	2.14539	0.000156245	9227	LRAT	-3.85079	4.82211e-05	83959	SLC4A11	-5.30141	6.0924e-05
5101	PCDH9	7.36597	0.00014667	222171	PRR15	-8.08831	0.000156371	55079	FEZF2	9.30898	4.86126e-05	4584	MUC3A	-6.6659	6.0924e-05
1602	DACH1	6.3632	0.00014667	961	CD47	2.30486	0.000156512	4211	MEIS1	8.2165	4.86126e-05	2041	EPHA1	-6.2266	6.11309e-05
10079	ATP9A	3.75301	0.00014667	11159	RABL2A	2.16694	0.000156512	27022	FOXD3	-6.16505	4.86126e-05	388585	HES5	9.41101	6.154e-05
23022	PALLD	3.38093	0.00014667	286204	CRB2	6.10718	0.000157041	23530	NNT	1.4472	4.87348e-05	6496	SIX3	9.29653	6.154e-05
18	ABAT	3.32669	0.00014667	4135	MAP6	9.3425	0.000157634	6059	ABCE1	-1.64009	4.87348e-05	56896	DPYSL5	4.80011	6.154e-05
4302	MLLT6	2.64474	0.00014667	64744	SMAP2	2.51401	0.000157634	9945	GFPT2	-3.1566	4.87348e-05	55506	MACROH2A2	3.3348	6.154e-05
131566	DCBLD2	1.68321	0.00014667	378938	MALAT1	1.93813	0.000157634	26232	FBXO2	-3.68964	4.87348e-05	84458	LCOR	2.08007	6.154e-05
404217	CTXN1	1.66191	0.00014667	25777	SUN2	1.35129	0.000157634	5101	PCDH9	7.32783	4.92776e-05	51082	POLR1D	-1.51285	6.154e-05
84056	KATNAL1	1.4233	0.00014667	6341	SCO1	-1.33638	0.000157634	8140	SLC7A5	-3.87819	4.92776e-05	219	ALDH1B1	-1.64354	6.154e-05
2107	ETF1	-1.21725	0.00014667	9425	CDYL	-2.40938	0.000157634	79923	NANOG	-6.12834	4.92776e-05	26354	GNL3	-1.74142	6.154e-05
6888	TALDO1	-1.2908	0.00014667	653641	GOLGA6C	-5.83931	0.000157634	221806	VWDE	-6.52465	4.92776e-05	79960	JADE1	-2.13517	6.154e-05
23160	WDR43	-1.85432	0.00014667	140893	RBBP8NL	-6.80759	0.000157634	4133	MAP2	6.66037	4.95414e-05	113828	FAM83F	-4.28893	6.154e-05
26996	GPR160	-5.84617	0.00014667	60675	PROK2	-7.21699	0.000157634	57727	NCOA5	1.98832	4.97857e-05	84970	C1orf94	-6.46592	6.154e-05
653641	GOLGA6C	-6.01077	0.00014667	2914	GRM4	-7.71972	0.000158235	58476	TP53INP2	2.56081	4.99149e-05	221806	VWDE	-6.72866	6.154e-05
1379	CR1L	-7.07831	0.00014667	1363	CPE	3.37995	0.000158847	11061	CNMD	-5.67629	5.02723e-05	128434	VSTM2L	4.41535	6.1564e-05
55752	SEPTIN11	1.48714	0.000147285	6646	SOAT1	3.04047	0.000158847	100505817	LINC02582	-7.28491	5.02723e-05	10771	ZMYND11	1.94518	6.17314e-05
3897	L1CAM	1.88824	0.000147694	64375	IKZF4	1.50131	0.000158847	9322	TRIP10	-1.95739	5.03876e-05	10687	PNMA2	3.54672	6.24441e-05
286204	CRB2	6.94337	0.000147779	6472	SHMT2	-1.31058	0.000158847	2567	GABRG3	5.25737	5.041e-05	57600	FNIP2	1.79643	6.24441e-05
7113	TMPRSS2	-6.97444	0.000147779	79888	LPCAT1	-2.36641	0.000158847	5357	PLS1	-2.65735	5.07832e-05	23544	SEZ6L	5.71172	6.26333e-05
11337	GABARAP	1.71303	0.0001487	147699	PPM1N	-5.18227	0.000158847	7101	NR2E1	11.7471	5.08516e-05	221981	THSD7A	5.18456	6.26333e-05
4122	MAN2A2	1.52938	0.000148702	9625	AATK	2.77735	0.000158902	2890	GRIA1	5.95276	5.08516e-05	8907	AP1M1	1.98822	6.26333e-05
57111	RAB25	-7.47834	0.000148738	23195	MDN1	-2.99668	0.000158902	55506	MACROH2A2	3.16397	5.08516e-05	51652	CHMP3	1.97506	6.26333e-05
8100	IFT88	2.15306	0.000149757	79852	EPHX3	-4.08116	0.000158902	252995	FNDC5	5.39401	5.09928e-05	5357	PLS1	-2.72222	6.26333e-05
57226	LYRM2	1.62423	0.000149757	6496	SIX3	8.87067	0.000159552	27147	DENND2A	1.8365	5.09928e-05	6494	SIPA1	-2.8552	6.26333e-05
79567	RIPOR1	2.76204	0.000151615	84915	FAM222A	5.23477	0.000159552	8886	DDX18	-1.27308	5.09928e-05	3620	IDO1	-7.55931	6.32205e-05
1629	DBT	-1.2969	0.000151615	101929407	PTPRD-AS1	3.32962	0.000159552	23170	TTLL12	-2.02813	5.09928e-05	57611	ISLR2	4.46671	6.34274e-05
29994	BAZ2B	2.42148	0.000152101	9788	MTSS1	2.88159	0.000159552	1620	BRINP1	-3.88205	5.09928e-05	11061	CNMD	-4.98502	6.34274e-05
92935	MARS2	-2.17339	0.000152101	114781	BTBD9	2.45075	0.000159552	8565	YARS1	-1.97995	5.10303e-05	7054	TH	8.45535	6.35795e-05
6646	SOAT1	2.71576	0.000152321	23002	DAAM1	1.97695	0.000159552	100288142	NBPF20	4.7602	5.14077e-05	338707	B4GALNT4	2.30669	6.35795e-05
9738	CCP110	1.40552	0.000152321	8971	H1-10	1.70914	0.000159552	340526	RTL5	4.12134	5.14077e-05	7077	TIMP2	1.98671	6.35795e-05
51097	SCCPDH	1.40013	0.000152321	8853	ASAP2	1.5906	0.000159552	164832	LONRF2	3.98191	5.14077e-05	1627	DBN1	1.50504	6.35795e-05
54475	NLE1	-1.72853	0.000152321	55230	USP40	1.56679	0.000159552	84530	SRRM4	3.0963	5.14077e-05	10181	RBM5	1.49123	6.35795e-05
388523	ZNF728	-2.94244	0.000152321	2107	ETF1	-1.19093	0.000159552	149420	PDIK1L	2.35107	5.14077e-05	3329	HSPD1	-1.44033	6.35795e-05
51191	HERC5	-4.52343	0.000152321	57556	SEMA6A	-2.91453	0.000159552	54583	EGLN1	2.18395	5.14077e-05	55731	FAM222B	-1.92518	6.35795e-05
149466	C1orf210	-7.26127	0.000152321	200634	KRTCAP3	-3.91605	0.000159552	221656	KDM1B	1.82403	5.14077e-05	2247	FGF2	-2.51481	6.35795e-05
333	APLP1	4.47791	0.000152881	55289	ACOXL	-5.78001	0.000159552	4869	NPM1	-1.35991	5.14077e-05	2150	F2RL1	-2.93267	6.35795e-05
10849	POLR1G	-2.87564	0.000152881	105375014	LINC02570	-7.21801	0.000159552	100505876	CEBPZOS	-1.39491	5.14077e-05	151871	DPPA2	-4.1439	6.35795e-05
412	STS	2.70571	0.000153799	374355	CCDC172	-7.36295	0.000159552	55920	RCC2	-1.43304	5.14077e-05	9754	STARD8	-4.49846	6.35795e-05
10149	ADGRG2	-6.54147	0.000153799	5683	PSMA2	-1.48228	0.000159837	5203	PFDN4	-1.91403	5.14077e-05	27132	CPNE7	-4.55576	6.35795e-05
441518	RTL8B	2.32153	0.000154537	7507	XPA	2.70154	0.000160769	4584	MUC3A	-5.41595	5.14077e-05	4145	MATK	-4.85825	6.35795e-05
1535	CYBA	-2.52846	0.000155719	26996	GPR160	-5.20331	0.000160769	79960	JADE1	-2.12905	5.19309e-05	2321	FLT1	-5.33783	6.35795e-05
22836	RHOBTB3	2.59997	0.000156112	152195	NUDT16L2P	-3.1772	0.000160844	9240	PNMA1	2.05029	5.19686e-05	100505817	LINC02582	-7.61712	6.35795e-05
100506098	GIRGL	-7.16848	0.000156112	23418	CRB1	9.59178	0.000161129	1515	CTSV	-2.80683	5.19686e-05	134829	CLVS2	4.68528	6.40004e-05
9425	CDYL	-2.38567	0.000156169	10486	CAP2	1.783	0.000161129	123624	AGBL1	-5.30197	5.19686e-05	9788	MTSS1	3.24978	6.43e-05
57403	RAB22A	1.66457	0.00015673	340706	VWA2	-6.64289	0.000162804	64084	CLSTN2	5.23673	5.21685e-05	23277	CLUH	-1.43785	6.50506e-05
84902	CEP89	1.30116	0.00015673	29842	TFCP2L1	-6.93035	0.000163036	1984	EIF5A	-1.84384	5.23106e-05	174	AFP	5.83822	6.51612e-05
64579	NDST4	10.7384	0.000157659	284001	CCDC57	2.13596	0.000163645	440730	TRIM67	9.17306	5.23928e-05	1028	CDKN1C	3.88288	6.51612e-05
81029	WNT5B	3.84262	0.000157659	3720	JARID2	-2.32521	0.000163645	18	ABAT	3.9557	5.23928e-05	5064	PALM	2.77638	6.51612e-05
129880	BBS5	3.37652	0.000157659	388523	ZNF728	-2.97834	0.000163645	54623	PAF1	1.62016	5.23928e-05	55612	FERMT1	-5.03625	6.51612e-05
221937	FOXK1	2.43456	0.000157659	8433	UTF1	-9.16848	0.000163645	3313	HSPA9	-1.28008	5.23928e-05	8928	FOXH1	-7.47206	6.53593e-05
5253	PHF2	2.42052	0.000157659	23053	ZSWIM8	1.37843	0.000163924	9221	NOLC1	-1.31732	5.23928e-05	4135	MAP6	9.5119	6.56955e-05
817	CAMK2D	2.08384	0.000157659	6195	RPS6KA1	-1.62464	0.000163924	6949	TCOF1	-1.60384	5.23928e-05	10570	DPYSL4	2.8065	6.56955e-05
4240	MFGE8	-3.09895	0.000157659	2619	GAS1	5.87422	0.000164608	3615	IMPDH2	-1.6586	5.23928e-05	1153	CIRBP	1.92982	6.56955e-05
4155	MBP	-3.14841	0.000158179	9507	ADAMTS4	-4.56748	0.000164608	84451	MAP3K21	-4.05196	5.23928e-05	3615	IMPDH2	-1.61751	6.56955e-05
64744	SMAP2	2.3879	0.000158231	9110	MTMR4	1.29017	0.000164933	1001	CDH3	-4.15567	5.23928e-05	9258	MFHAS1	-1.84257	6.56955e-05
26140	TTLL3	2.28215	0.000158231	163223	ZNF676	-2.2923	0.000165255	4145	MATK	-4.77664	5.23928e-05	27241	BBS9	-2.88983	6.56955e-05
149420	PDIK1L	2.20346	0.000158231	10184	LHFPL2	-2.81882	0.000165255	53827	FXYD5	-5.0785	5.23928e-05	8140	SLC7A5	-3.80861	6.56955e-05
267	AMFR	1.55386	0.000158231	7718	ZNF165	-3.10756	0.000165351	27293	SMPDL3B	-6.01684	5.23928e-05	1746	DLX2	8.67081	6.58385e-05
5683	PSMA2	-1.4708	0.000158231	9420	CYP7B1	4.42393	0.000167085	10575	CCT4	-1.20407	5.26227e-05	79842	ZBTB3	-2.72183	6.58385e-05
124454	EARS2	-2.16291	0.000158231	27285	TEKT2	3.97959	0.000167085	7086	TKT	-2.79048	5.26682e-05	221935	SDK1	1.9893	6.60579e-05
23195	MDN1	-2.92762	0.000159841	11244	ZHX1	3.74608	0.000167085	8907	AP1M1	1.91468	5.26879e-05	201134	CEP112	2.22353	6.62284e-05
129804	FBLN7	5.08029	0.000159863	23022	PALLD	3.2845	0.000167085	8829	NRP1	4.48518	5.35274e-05	29114	TAGLN3	4.4633	6.65842e-05
27285	TEKT2	4.21433	0.000159863	55086	RADX	3.06757	0.000167085	6692	SPINT1	-5.7243	5.38922e-05	5789	PTPRD	1.63978	6.65842e-05
10687	PNMA2	3.43055	0.000159863	8907	AP1M1	1.95955	0.000167085	5144	PDE4D	2.60546	5.41065e-05	10153	CEBPZ	-1.43794	6.65842e-05
57515	SERINC1	2.27414	0.000159863	10000	AKT3	1.56881	0.000167085	115703	ARHGAP33	2.37118	5.41065e-05	57655	GRAMD1A	-1.54122	6.65842e-05
23389	MED13L	1.15012	0.000159863	23560	GTPBP4	-1.27308	0.000167085	7203	CCT3	-1.20813	5.41065e-05	56999	ADAMTS9	6.56169	6.67242e-05
2288	FKBP4	-1.5376	0.000159863	10459	MAD2L2	-1.58896	0.000167085	26010	SPATS2L	-2.46692	5.43392e-05	51196	PLCE1	8.47898	6.72024e-05
56926	NCLN	-1.55708	0.000159863	873	CBR1	-3.16812	0.000167085	11278	KLF12	2.14103	5.43408e-05	6744	ITPRID2	3.18962	6.72024e-05
65260	COA7	-1.66846	0.000159863	205860	TRIML2	-9.36989	0.000167085	57820	CCNB1IP1	-1.40665	5.43408e-05	100505876	CEBPZOS	-1.35911	6.72024e-05
5831	PYCR1	-2.38117	0.000159863	10079	ATP9A	3.72396	0.000168444	84159	ARID5B	3.95111	5.44199e-05	5052	PRDX1	-1.99358	6.72024e-05
26232	FBXO2	-3.49007	0.000159863	54205	CYCS	-1.60761	0.000170245	114799	ESCO1	-1.5467	5.44444e-05	22979	EFR3B	2.39446	6.73037e-05
51361	HOOK1	-4.36487	0.000159863	5253	PHF2	2.38907	0.000170753	29994	BAZ2B	2.52203	5.45212e-05	114799	ESCO1	-1.57751	6.73037e-05
58495	OVOL2	-8.21573	0.000159863	2290	FOXG1	10.7102	0.000172024	57369	GJD2	5.61371	5.45932e-05	25925	ZNF521	3.91464	6.73973e-05
101927721	LNCPRESS1	-10.7609	0.000159863	100505588	LHX2-AS1	7.30244	0.000172024	56112	PCDHGA3	3.37389	5.45932e-05	1001	CDH3	-4.78248	6.73973e-05
79805	VASH2	-3.2034	0.000160306	27063	ANKRD1	4.44622	0.000172024	8928	FOXH1	-6.58441	5.45932e-05	23259	DDHD2	1.51493	6.7754e-05
3275	PRMT2	1.34315	0.000160671	128853	DUSP15	4.0586	0.000172024	23098	SARM1	3.23316	5.4613e-05	123624	AGBL1	-4.69362	6.86161e-05
10003	NAALAD2	3.43517	0.000160933	57332	CBX8	4.0319	0.000172024	53	ACP2	1.81532	5.4613e-05	100288142	NBPF20	4.41493	6.86819e-05
55506	MACROH2A2	2.53067	0.000160933	164832	LONRF2	3.30376	0.000172024	23517	MTREX	-1.30207	5.4613e-05	164832	LONRF2	3.66476	6.86819e-05
4753	NELL2	2.18446	0.000160933	23312	DMXL2	2.2947	0.000172024	51754	TMEM8B	1.57057	5.50034e-05	55914	ERBIN	2.05999	6.86819e-05
8907	AP1M1	1.88463	0.000160933	8100	IFT88	2.06051	0.000172024	57655	GRAMD1A	-1.54106	5.50213e-05	51497	NELFCD	1.3541	6.86819e-05
54708	MARCHF5	1.45015	0.000160933	10278	EFS	1.75292	0.000172024	84749	USP30	2.0438	5.55752e-05	55193	PBRM1	1.15693	6.86819e-05
55818	KDM3A	1.37849	0.000160933	267	AMFR	1.53424	0.000172024	163223	ZNF676	-2.5397	5.56113e-05	4869	NPM1	-1.28375	6.86819e-05
152195	NUDT16L2P	-3.17469	0.000160933	7468	NSD2	1.11008	0.000172024	26528	DAZAP1	-1.70784	5.56215e-05	1629	DBT	-1.78154	6.86819e-05
2810	SFN	-5.31565	0.000160933	26263	FBXO22	-1.74974	0.000172024	55612	FERMT1	-4.36726	5.64381e-05	27443	CECR2	-1.78497	6.86819e-05
146439	BICDL2	-9.22697	0.000160933	55211	DPPA4	-3.90244	0.000172024	221935	SDK1	1.97326	5.66704e-05	2651	GCNT2	-2.34012	6.86819e-05
27132	CPNE7	-3.92784	0.000161269	100131138	LINC01405	-6.54692	0.000172024	79852	EPHX3	-3.41974	5.68287e-05	285830	HLA-F-AS1	-5.78174	6.86819e-05
7718	ZNF165	-3.04051	0.00016217	146439	BICDL2	-9.1411	0.000172024	57611	ISLR2	4.41695	5.75583e-05	79923	NANOG	-6.65157	6.86819e-05
10436	EMG1	-1.82094	0.000162289	101927721	LNCPRESS1	-10.8301	0.000172024	54386	TERF2IP	2.86677	5.75583e-05	27293	SMPDL3B	-6.73039	6.86819e-05
118	ADD1	1.09105	0.000162382	3151	HMGN2	1.38928	0.000172283	338707	B4GALNT4	2.26378	5.75583e-05	8886	DDX18	-1.21718	6.88861e-05
283971	CLEC18C	6.63499	0.000163673	55127	HEATR1	-1.51794	0.000172283	54507	ADAMTSL4	-3.74155	5.75583e-05	23530	NNT	1.36849	6.92582e-05
6609	SMPD1	3.5487	0.000163673	57615	ZNF492	-1.79796	0.000172283	200634	KRTCAP3	-3.77228	5.76026e-05	200916	RPL22L1	-1.96962	6.92582e-05
7507	XPA	2.63394	0.000163673	7757	ZNF208	-3.49405	0.000172283	64067	NPAS3	6.09555	5.79242e-05	11258	DCTN3	2.8083	6.95205e-05
2946	GSTM2	2.22381	0.000163673	27132	CPNE7	-3.80049	0.000172283	8641	PCDHGB4	2.12341	5.81056e-05	79634	SCRN3	3.15744	6.95338e-05
54520	CCDC93	1.50419	0.000163673	51754	TMEM8B	1.85912	0.000172774	5925	RB1	1.85812	5.85177e-05	6692	SPINT1	-6.24986	6.97759e-05
51160	VPS28	1.41263	0.000163673	2810	SFN	-5.52382	0.000172774	1995	ELAVL3	6.94781	5.86754e-05	1620	BRINP1	-3.49786	7.01789e-05
6782	HSPA13	1.22051	0.000163673	23198	PSME4	-1.44235	0.000173057	23331	TTC28	2.35141	5.86754e-05	2290	FOXG1	10.7249	7.06733e-05
56342	PPAN	-1.36397	0.000163673	10003	NAALAD2	3.41814	0.000174431	79842	ZBTB3	-2.8146	5.86754e-05	64084	CLSTN2	5.16328	7.06762e-05
23642	SNHG1	-1.38068	0.000163673	1178	CLC	-7.03847	0.000174431	126308	MOB3A	1.96777	5.88985e-05	203286	ANKS6	-1.22599	7.09976e-05
79675	FASTKD1	-1.38359	0.000163673	54475	NLE1	-1.57324	0.000176059	63910	SLC17A9	-5.63064	5.89105e-05	1984	EIF5A	-1.74668	7.13975e-05
8662	EIF3B	-1.48891	0.000163673	53827	FXYD5	-6.51226	0.000176361	11258	DCTN3	2.78521	5.90277e-05	100533483	DNAAF4-CCPG1	7.36177	7.16458e-05
54663	WDR74	-1.54882	0.000163673	100506098	GIRGL	-6.92511	0.000176361	83648	FAM167A	4.76761	5.91865e-05	3818	KLKB1	-6.95422	7.16458e-05
5052	PRDX1	-1.64975	0.000163673	18	ABAT	3.08398	0.000176966	51673	TPPP3	7.19222	5.93338e-05	23169	SLC35D1	2.37283	7.24581e-05
8894	EIF2S2	-1.71962	0.000163673	23331	TTC28	1.83941	0.000177723	10157	AASS	-2.46728	5.93342e-05	1995	ELAVL3	5.92865	7.25585e-05
100293516	ZNF587B	-1.83368	0.000163673	57590	WDFY1	-1.37419	0.000179993	23516	SLC39A14	-3.94241	5.93738e-05	1107	CHD3	3.04956	7.29747e-05
65987	KCTD14	-4.61986	0.000163673	53340	SPA17	2.3203	0.000181271	3696	ITGB8	4.09509	6.01272e-05	9633	TESMIN	-3.81844	7.29747e-05
60675	PROK2	-6.9282	0.000163673	23705	CADM1	2.29424	0.000181271	3275	PRMT2	1.56638	6.01272e-05	2065	ERBB3	-4.52588	7.29747e-05
23560	GTPBP4	-1.24787	0.000163715	4240	MFGE8	-2.94508	0.000181271	79101	TAF1D	-1.8198	6.01272e-05	401089	FOXL2NB	-5.37214	7.29747e-05
112942	CFAP36	1.71486	0.000163865	5101	PCDH9	7.07561	0.000181633	64743	WDR13	2.48297	6.08472e-05	4440	MSI1	3.15826	7.30866e-05
54888	NSUN2	-1.25378	0.000165149	100293516	ZNF587B	-1.75455	0.000181727	51082	POLR1D	-1.41482	6.08472e-05	55079	FEZF2	8.90966	7.31237e-05
80155	NAA15	-1.46061	0.000165149	63928	CHP2	-3.8831	0.00018204	10491	CRTAP	-1.53395	6.08472e-05	260425	MAGI3	2.3335	7.40794e-05
79852	EPHX3	-3.87101	0.000165149	284312	ZSCAN1	2.90096	0.00018215	7037	TFRC	-2.00589	6.08472e-05	5203	PFDN4	-1.76983	7.42875e-05
2914	GRM4	-7.92733	0.000165149	10345	TRDN	-12.3068	0.000182197	10360	NPM3	-2.99067	6.08472e-05	140710	MTCL2	1.48503	7.4795e-05
22948	CCT5	-1.58346	0.000165455	4130	MAP1A	5.44721	0.00018359	649	BMP1	2.41807	6.09202e-05	7037	TFRC	-1.97223	7.4795e-05
27253	PCDH17	7.52609	0.000165618	5245	PHB1	-1.3465	0.000184274	3376	IARS1	-1.62753	6.09202e-05	84451	MAP3K21	-4.01108	7.4795e-05
23135	KDM6B	4.30434	0.000165618	3300	DNAJB2	1.67873	0.00018614	1629	DBT	-1.6838	6.09202e-05	24147	FJX1	3.11076	7.49769e-05
57541	ZNF398	-1.99333	0.000165618	581	BAX	-2.03862	0.00018614	51196	PLCE1	6.78114	6.11029e-05	441518	RTL8B	2.75182	7.49769e-05
56902	PNO1	-1.69161	0.000166441	51361	HOOK1	-3.91661	0.00018614	140809	SRXN1	-1.77249	6.11029e-05	80256	ATOSB	2.11528	7.49769e-05
25777	SUN2	1.28859	0.000166822	63910	SLC17A9	-6.60418	0.00018614	4522	MTHFD1	-1.84558	6.11029e-05	10514	MYBBP1A	-1.38447	7.49769e-05
23331	TTC28	1.83499	0.000167526	80742	PRR3	1.9289	0.000186355	345	APOC3	7.68752	6.1431e-05	51109	RDH11	-1.39145	7.49769e-05
112939	NACC1	-1.90876	0.000167606	83931	STK40	1.51574	0.000186355	3642	INSM1	6.17643	6.1431e-05	8565	YARS1	-1.85405	7.49769e-05
9507	ADAMTS4	-4.53028	0.000167606	6451	SH3BGRL	1.39297	0.000186355	1508	CTSB	1.26822	6.1431e-05	9249	DHRS3	-5.14832	7.49769e-05
128414	NKAIN4	4.02214	0.000168151	51109	RDH11	-1.19963	0.000186355	84343	HPS3	-1.94123	6.1431e-05	5786	PTPRA	1.58142	7.49939e-05
340533	NEXMIF	3.7852	0.000168151	23446	SLC44A1	-1.40008	0.000186355	2568	GABRP	-4.44912	6.1431e-05	113201	GOLM2	1.60038	7.51417e-05
11244	ZHX1	3.48836	0.000168151	171024	SYNPO2	-6.01424	0.000186355	83959	SLC4A11	-4.85493	6.1431e-05	114991	ZNF618	1.50557	7.51417e-05
51760	SYT17	2.73349	0.000168151	440465	BAIAP2-DT	2.65748	0.000186742	4922	NTS	-6.55202	6.1431e-05	3326	HSP90AB1	-1.23585	7.51417e-05
64792	IFT22	2.03589	0.000168151	7915	ALDH5A1	2.29214	0.000186742	6192	RPS4Y1	7.30546	6.15467e-05	5925	RB1	1.9371	7.56828e-05
78994	PRR14	2.02393	0.000168151	51199	NIN	1.75206	0.000187102	79940	LINC00472	2.83451	6.15467e-05	57805	CCAR2	1.89445	7.56828e-05
7046	TGFBR1	1.90362	0.000168151	1153	CIRBP	1.54223	0.000187654	84902	CEP89	1.60609	6.15467e-05	23170	TTLL12	-1.88227	7.56828e-05
8853	ASAP2	1.50647	0.000168151	79745	CLIP4	5.09376	0.000188048	10153	CEBPZ	-1.39426	6.15467e-05	3635	INPP5D	-2.88192	7.56828e-05
892	CCNC	-1.59643	0.000168151	126069	ZNF491	3.64385	0.000188048	10459	MAD2L2	-1.65331	6.15467e-05	1469	CST1	-8.63883	7.56828e-05
79442	LRRC2	-4.0006	0.000168151	222962	SLC29A4	2.25954	0.000188048	9871	SEC24D	-1.80757	6.15467e-05	56829	ZC3HAV1	-1.88388	7.59144e-05
100131138	LINC01405	-6.01739	0.000168151	411	ARSB	1.43212	0.000188048	2150	F2RL1	-2.76277	6.15467e-05	23385	NCSTN	1.70659	7.64486e-05
23621	BACE1	2.36966	0.000169867	119391	GSTO2	-3.1507	0.000188048	283358	B4GALNT3	-3.03121	6.15467e-05	23345	SYNE1	2.99743	7.65786e-05
10528	NOP56	-1.6911	0.000170011	4036	LRP2	7.20614	0.000190086	153562	MARVELD2	-4.6652	6.15467e-05	4946	OAZ1	-1.19936	7.65786e-05
8872	CDC123	-1.16439	0.000170301	11202	KLK8	-6.98622	0.000190196	5069	PAPPA	4.40131	6.17257e-05	84343	HPS3	-1.93808	7.65786e-05
23037	PDZD2	-2.54072	0.000170301	25759	SHC2	4.54058	0.00019098	23741	EID1	1.33576	6.17319e-05	10360	NPM3	-2.97742	7.65786e-05
6195	RPS6KA1	-1.55602	0.000170746	56100	PCDHGB6	3.76596	0.00019098	80312	TET1	-1.52822	6.17319e-05	684	BST2	-5.60793	7.65786e-05
7429	VIL1	-6.24786	0.000170746	79600	TCTN1	2.08544	0.00019098	26061	HACL1	-1.64829	6.17319e-05	4133	MAP2	6.44001	7.70796e-05
150379	PNPLA5	-6.97214	0.0001713	6857	SYT1	1.5021	0.00019098	56892	TCIM	7.14276	6.19353e-05	84189	SLITRK6	5.50585	7.70796e-05
22924	MAPRE3	4.04083	0.000172435	23530	NNT	1.45159	0.00019098	23007	PLCH1	1.69367	6.21787e-05	84530	SRRM4	2.79851	7.70796e-05
160518	DENND5B	1.44579	0.000172435	57722	IGDCC4	1.27258	0.00019098	134829	CLVS2	4.75162	6.25556e-05	5144	PDE4D	2.49622	7.70796e-05
56652	TWNK	-1.54675	0.000172435	9208	LRRFIP1	-1.51052	0.00019098	9788	MTSS1	3.23294	6.25556e-05	54583	EGLN1	2.11572	7.70796e-05
84842	HPDL	-2.94587	0.000172435	6480	ST6GAL1	-1.56825	0.00019098	83463	MXD3	3.01624	6.25556e-05	6938	TCF12	1.51362	7.70796e-05
8711	TNK1	-3.89654	0.000172435	5588	PRKCQ	-3.3269	0.00019098	4635	MYL4	8.91785	6.3167e-05	7994	KAT6A	1.43162	7.70796e-05
23671	TMEFF2	6.10138	0.000173354	374462	PTPRQ	6.98851	0.000191102	1760	DMPK	2.27282	6.3167e-05	23384	SPECC1L	1.16056	7.70796e-05
115703	ARHGAP33	2.1989	0.000173354	161291	TMEM30B	-7.48925	0.00019261	201134	CEP112	2.09913	6.3167e-05	10131	TRAP1	-2.04723	7.70796e-05
23232	TBC1D12	2.15256	0.000173354	283971	CLEC18C	5.34249	0.000192858	9705	ST18	9.7439	6.31836e-05	1528	CYB5A	-2.34065	7.70796e-05
537	ATP6AP1	1.391	0.000173354	2066	ERBB4	3.82508	0.000192858	11328	FKBP9	1.9913	6.36457e-05	5625	PRODH	-3.62444	7.70796e-05
79888	LPCAT1	-2.21655	0.000173354	6888	TALDO1	-1.16304	0.000192858	192111	PGAM5	-1.92788	6.36457e-05	79567	RIPOR1	2.10773	7.71954e-05
284422	SMIM24	-8.44364	0.000173354	4999	ORC2	-1.44548	0.000192858	6496	SIX3	9.62335	6.38178e-05	51454	GULP1	-1.78184	7.71954e-05
126069	ZNF491	3.42625	0.000174156	23135	KDM6B	4.44934	0.000193538	10046	MAMLD1	4.69957	6.38178e-05	3696	ITGB8	4.03892	7.76534e-05
10322	SMYD5	-1.43739	0.000174962	4330	MN1	2.79436	0.000193538	658	BMPR1B	4.26893	6.38178e-05	10297	APC2	7.7386	7.78627e-05
55879	GABRQ	-2.53994	0.000175171	8706	B3GALNT1	2.2241	0.000193538	4440	MSI1	3.0344	6.38178e-05	51752	ERAP1	1.72177	7.79132e-05
54845	ESRP1	-12.4768	0.000175246	23568	ARL2BP	2.14289	0.000193538	8609	KLF7	2.21967	6.38178e-05	10575	CCT4	-1.11487	7.79132e-05
25759	SHC2	5.10029	0.000176502	23169	SLC35D1	2.05374	0.000193538	27241	BBS9	-2.55949	6.38178e-05	9623	TCL1B	-8.08141	7.81868e-05
6496	SIX3	9.03961	0.000176639	824	CAPN2	1.89553	0.000193538	22915	MMRN1	11.729	6.39343e-05	5829	PXN	-2.50831	7.8322e-05
81706	PPP1R14C	5.18929	0.000176639	79677	SMC6	-1.03739	0.000193538	9289	ADGRG1	6.25599	6.39343e-05	92691	TMEM169	4.2888	7.83508e-05
56100	PCDHGB6	3.95572	0.000176639	8894	EIF2S2	-1.63396	0.000193538	160335	TMTC2	2.83624	6.39343e-05	1047	CLGN	1.92392	7.83508e-05
1363	CPE	3.18049	0.000176639	158399	ZNF483	-2.33149	0.000193538	57493	HEG1	2.40606	6.39343e-05	9048	ARTN	-4.68045	7.88554e-05
11258	DCTN3	2.76588	0.000176639	50619	DEF6	-2.95556	0.000193538	1195	CLK1	1.64893	6.39343e-05	5905	RANGAP1	-1.11921	7.9464e-05
55086	RADX	2.49828	0.000176639	65987	KCTD14	-4.19485	0.000193538	55147	RBM23	1.51734	6.39343e-05	440	ASNS	-1.932	7.95579e-05
84128	WDR75	-1.37153	0.00017688	647024	C6orf132	-5.28577	0.000193538	81619	TSPAN14	1.4591	6.39343e-05	167227	DCP2	-1.71054	7.96637e-05
5898	RALA	-1.10714	0.000176985	7429	VIL1	-5.97257	0.000193538	51520	LARS1	-1.29682	6.39343e-05	4897	NRCAM	3.95071	7.97739e-05
147699	PPM1N	-4.81098	0.000177327	5366	PMAIP1	-6.39966	0.000193538	9258	MFHAS1	-1.72483	6.39343e-05	57480	PLEKHG1	4.69781	8.04892e-05
283624	LINC00641	1.67335	0.000177727	150379	PNPLA5	-6.55523	0.000193538	6231	RPS26	-1.94618	6.39343e-05	9705	ST18	10.431	8.1112e-05
10459	MAD2L2	-1.51758	0.000177727	54845	ESRP1	-11.5222	0.000193538	1978	EIF4EBP1	-2.65214	6.39343e-05	126299	ZNF428	2.90531	8.1112e-05
57590	WDFY1	-1.34426	0.000179097	89927	BMERB1	2.37602	0.000194298	9633	TESMIN	-3.35599	6.39343e-05	80856	LNPK	2.4875	8.1112e-05
79600	TCTN1	2.05541	0.000179297	25940	FAM98A	-1.52796	0.000194541	2065	ERBB3	-4.12274	6.39343e-05	23331	TTC28	2.14589	8.1112e-05
8884	SLC5A6	-1.35451	0.000179297	92359	CRB3	-6.85418	0.00019556	162461	TMEM92	-5.91846	6.39343e-05	2946	GSTM2	2.14233	8.1112e-05
100287366	OSTM1-AS1	7.86032	0.000179329	10620	ARID3B	-1.40051	0.00019584	79888	LPCAT1	-1.65282	6.41551e-05	9810	RNF40	1.26187	8.1112e-05
79745	CLIP4	4.71286	0.000179329	11328	FKBP9	2.51993	0.000196249	55731	FAM222B	-1.76525	6.4668e-05	808	CALM3	1.24656	8.1112e-05
84251	SGIP1	3.78437	0.000179329	2907	GRINA	1.1746	0.000196395	23259	DDHD2	1.45687	6.47635e-05	51230	PHF20	-1.19858	8.1112e-05
126567	C2CD4C	2.94993	0.000179329	642946	FLVCR1-DT	-2.95245	0.000196395	10752	CHL1	8.32627	6.58737e-05	57820	CCNB1IP1	-1.29018	8.1112e-05
9625	AATK	2.63428	0.000179329	23559	WBP1	1.17333	0.000198423	728392	LOC728392	4.81884	6.58737e-05	900	CCNG1	-1.67357	8.1112e-05
596	BCL2	2.34181	0.000179329	333	APLP1	3.89345	0.000198563	126299	ZNF428	2.89506	6.58737e-05	27043	PELP1	-1.68665	8.1112e-05
221656	KDM1B	1.43223	0.000179329	340533	NEXMIF	3.67445	0.000198563	439994	LINC00863	2.61374	6.58737e-05	26263	FBXO22	-1.84055	8.1112e-05
8451	CUL4A	-1.07392	0.000179329	25864	ABHD14A	3.08529	0.000198563	28988	DBNL	1.68777	6.58737e-05	6790	AURKA	-2.0323	8.1112e-05
9136	RRP9	-1.89135	0.000179329	22836	RHOBTB3	2.50719	0.000198563	5789	PTPRD	1.56049	6.58737e-05	4860	PNP	-2.18736	8.1112e-05
10973	ASCC3	-1.9711	0.000179329	84695	LOXL3	2.41128	0.000198563	94239	H2AZ2	1.30655	6.58737e-05	105369154	PKD1P6-NPIPP1	-2.3673	8.1112e-05
340706	VWA2	-5.69477	0.000179329	112942	CFAP36	1.64058	0.000198563	341640	FREM2	-1.85538	6.58737e-05	283358	B4GALNT3	-3.09657	8.1112e-05
27141	CIDEB	-4.07985	0.000181419	2581	GALC	1.5677	0.000198563	708	C1QBP	-1.56784	6.5893e-05	54101	RIPK4	-4.1545	8.1112e-05
255231	MCOLN2	-5.10591	0.000181419	9742	IFT140	1.4549	0.000198563	58495	OVOL2	-7.01368	6.5893e-05	5154	PDGFA	-4.36286	8.1112e-05
29842	TFCP2L1	-6.37054	0.000181735	80155	NAA15	-1.38447	0.000198563	1032	CDKN2D	4.08672	6.59349e-05	11226	GALNT6	-5.84028	8.1112e-05
79080	CCDC86	-2.12081	0.000182034	4830	NME1	-1.44673	0.000198563	23568	ARL2BP	2.29508	6.59349e-05	162461	TMEM92	-6.12381	8.1112e-05
9747	TCAF1	2.00396	0.000183044	10849	POLR1G	-2.51827	0.000198563	7764	ZNF217	-1.62078	6.59349e-05	58495	OVOL2	-6.57795	8.1112e-05
25999	CLIP3	3.55951	0.000183128	283234	CCDC88B	-2.711	0.000198563	80818	ZNF436	4.28498	6.61175e-05	64067	NPAS3	6.31223	8.13038e-05
116028	RMI2	-1.47953	0.000183476	79842	ZBTB3	-3.1071	0.000198563	28977	MRPL42	-1.11544	6.61175e-05	3899	AFF3	2.70918	8.13038e-05
55695	NSUN5	-1.51546	0.000183476	9149	DYRK1B	2.16334	0.000199205	5420	PODXL	-4.60171	6.61175e-05	56995	TULP4	2.15868	8.13038e-05
647024	C6orf132	-4.89585	0.000183476	2040	STOM	-3.01736	0.000199205	28514	DLL1	4.78765	6.63185e-05	126308	MOB3A	1.85663	8.1763e-05
7026	NR2F2	12.1097	0.000183589	79924	ADM2	-3.3586	0.000199205	6510	SLC1A5	-3.4114	6.63185e-05	10777	ARPP21	7.26034	8.19294e-05
56255	TMX4	2.30819	0.000184245	112939	NACC1	-1.80787	0.000199895	1627	DBN1	1.40263	6.65896e-05	116983	ACAP3	2.11875	8.19294e-05
873	CBR1	-3.14192	0.000184245	84259	DCUN1D5	-1.70129	0.000199959	84458	LCOR	1.88343	6.6643e-05	892	CCNC	-1.32123	8.19294e-05
4036	LRP2	7.1914	0.000184408	8204	NRIP1	3.57499	0.000200163	65986	ZBTB10	1.47932	6.6716e-05	10553	HTATIP2	-4.04242	8.24974e-05
1191	CLU	1.69958	0.000184476	56977	STOX2	1.45022	0.00020032	4736	RPL10A	-1.39492	6.6716e-05	429	ASCL1	9.67039	8.25827e-05
3696	ITGB8	5.60597	0.000184755	27253	PCDH17	6.29844	0.000200554	471	ATIC	-1.68006	6.6716e-05	51754	TMEM8B	1.43273	8.27962e-05
84498	FAM120B	1.34801	0.000184755	8503	PIK3R3	2.74644	0.000200554	167227	DCP2	-1.70451	6.6716e-05	9472	AKAP6	5.88415	8.29657e-05
81669	CCNL2	1.14702	0.000184755	8615	USO1	-1.85838	0.000200554	84376	HOOK3	1.32308	6.71181e-05	6506	SLC1A2	4.19447	8.29657e-05
54205	CYCS	-1.50611	0.000184755	57593	EBF4	3.60999	0.000201059	285598	ARL10	1.95809	6.74584e-05	115703	ARHGAP33	2.27921	8.29657e-05
4522	MTHFD1	-2.39375	0.0001852	9221	NOLC1	-1.13715	0.000201059	23613	ZMYND8	-1.95053	6.74584e-05	22955	SCMH1	1.56282	8.29657e-05
64743	WDR13	1.77404	0.000185643	4191	MDH2	-1.22748	0.000201059	5154	PDGFA	-3.77762	6.74584e-05	9550	ATP6V1G1	1.26549	8.29657e-05
170954	PPP1R18	1.58318	0.000185643	79634	SCRN3	2.98854	0.000201283	29970	SCHIP1	2.69306	6.77248e-05	84168	ANTXR1	1.22791	8.29657e-05
440465	BAIAP2-DT	2.56651	0.000185745	170958	ZNF525	-3.40485	0.00020135	901	CCNG2	2.48737	6.77248e-05	23612	PHLDA3	-2.75692	8.29657e-05
273	AMPH	2.16594	0.000185745	10381	TUBB3	3.23362	0.000201796	260425	MAGI3	2.20699	6.77248e-05	153562	MARVELD2	-4.35654	8.29657e-05
129401	NUP35	-1.59998	0.000185745	7170	TPM3	-1.33321	0.00020225	3620	IDO1	-6.81895	6.77367e-05	54453	RIN2	4.44149	8.33748e-05
23173	METAP1	-1.97524	0.000185745	27244	SESN1	-1.89008	0.000207197	4946	OAZ1	-1.17964	6.81428e-05	64744	SMAP2	2.74887	8.3407e-05
23170	TTLL12	-2.04926	0.000185745	6890	TAP1	-3.57482	0.000207197	9472	AKAP6	5.36102	6.84214e-05	4522	MTHFD1	-1.74293	8.3407e-05
30817	ADGRE2	-5.17755	0.000185745	28983	TMPRSS11E	-6.61759	0.000207508	9747	TCAF1	1.57354	6.84214e-05	23516	SLC39A14	-3.72553	8.3407e-05
8971	H1-10	1.56241	0.000186191	221937	FOXK1	2.51103	0.0002081	51303	FKBP11	-2.22446	6.84214e-05	55200	PLEKHG6	-5.19753	8.3407e-05
374462	PTPRQ	8.74316	0.000186616	8711	TNK1	-3.6798	0.0002081	27043	PELP1	-1.67795	6.86596e-05	5768	QSOX1	-1.92217	8.35462e-05
27043	PELP1	-1.1326	0.000186616	112590798	HPAT5	-9.06776	0.0002081	113201	GOLM2	1.57909	6.86933e-05	23263	MCF2L	2.38911	8.35464e-05
63928	CHP2	-3.72658	0.000186616	55003	PAK1IP1	-1.61593	0.000209326	11226	GALNT6	-4.70393	6.86933e-05	4915	NTRK2	10.57	8.36401e-05
55211	DPPA4	-3.64383	0.000186924	11258	DCTN3	2.70494	0.000210934	5602	MAPK10	4.55824	6.87455e-05	51465	UBE2J1	1.29875	8.38934e-05
51200	CPA4	6.52782	0.000188003	58527	ABRACL	-1.77628	0.00021103	5362	PLXNA2	3.93654	6.87455e-05	4061	LY6E	-2.28703	8.41206e-05
84259	DCUN1D5	-1.69136	0.000188003	221656	KDM1B	1.45622	0.000212491	56261	GPCPD1	1.91488	6.87455e-05	57604	TRMT9B	3.27093	8.42061e-05
8470	SORBS2	4.27778	0.000189563	102216342	LINC01108	-6.98515	0.000212491	55914	ERBIN	1.90833	6.87455e-05	57541	ZNF398	-2.08625	8.42061e-05
23345	SYNE1	3.0018	0.000189563	56261	GPCPD1	2.4507	0.000212506	808	CALM3	1.25097	6.87455e-05	29940	DSE	-2.19425	8.42061e-05
1047	CLGN	2.34811	0.000189563	109729181	ZNF710-AS1	2.31739	0.000212506	51230	PHF20	-1.20325	6.87455e-05	59307	SIGIRR	-2.56057	8.42061e-05
6310	ATXN1	2.23449	0.000189563	1069	CETN2	1.47348	0.000212506	22948	CCT5	-1.4009	6.87455e-05	23098	SARM1	2.71147	8.42425e-05
9149	DYRK1B	2.19566	0.000189563	60673	ATG101	-1.36699	0.000212506	5223	PGAM1	-2.23022	6.87455e-05	10284	SAP18	-1.34246	8.45933e-05
9772	TMEM94	1.24026	0.000189563	1046	CDX4	-6.62186	0.000212506	3932	LCK	-6.97621	6.87455e-05	8433	UTF1	-6.08992	8.45933e-05
83743	GRWD1	-1.29554	0.000189563	5133	PDCD1	-6.89734	0.000212506	10297	APC2	8.98785	6.87559e-05	57563	KLHL8	1.86828	8.48038e-05
2935	GSPT1	-1.32947	0.000189563	245	ALOX12P2	-7.47969	0.000212506	23607	CD2AP	-2.49085	6.88373e-05	84687	PPP1R9B	1.95404	8.49483e-05
53827	FXYD5	-5.91975	0.000189563	4753	NELL2	1.99207	0.000214683	9413	ENTREP1	-2.65088	6.92349e-05	100289097	FRG1CP	2.41294	8.49817e-05
92359	CRB3	-6.45648	0.000189563	203069	R3HCC1	1.87658	0.000214683	80704	SLC19A3	-4.19083	6.93663e-05	8797	TNFRSF10A	-3.43664	8.51433e-05
10345	TRDN	-9.98069	0.000189563	23385	NCSTN	1.17123	0.000214683	56849	TCEAL7	2.21171	6.97851e-05	10154	PLXNC1	4.2072	8.52373e-05
9238	TBRG4	-1.43955	0.000189745	10916	MAGED2	1.11607	0.000214683	55200	PLEKHG6	-4.90176	7.03101e-05	1032	CDKN2D	4.04367	8.52373e-05
943	TNFRSF8	-8.04746	0.000190855	11319	ECD	-1.19806	0.000214683	55220	KLHDC8A	6.04562	7.0551e-05	84749	USP30	1.95553	8.52373e-05
11159	RABL2A	1.89636	0.000190968	105369306	LOC105369306	-7.02959	0.000214683	387597	ILDR2	4.59991	7.0551e-05	144348	ZNF664	1.72677	8.52373e-05
5198	PFAS	-1.25034	0.000190996	57403	RAB22A	1.47906	0.000216301	10181	RBM5	1.35892	7.0551e-05	7126	TNFAIP1	1.51787	8.52373e-05
25879	DCAF13	-1.40866	0.000190996	54623	PAF1	1.36703	0.000216684	10973	ASCC3	-1.76504	7.0551e-05	6431	SRSF6	1.08389	8.52373e-05
8600	TNFSF11	-8.40928	0.000190996	347694	ECEL1P2	-6.95365	0.000218831	29078	NDUFAF4	-2.22959	7.0551e-05	6888	TALDO1	-1.06674	8.52373e-05
10452	TOMM40	-1.12122	0.000191193	51602	NOP58	-1.13549	0.000219254	8797	TNFRSF10A	-3.24748	7.0551e-05	9227	LRAT	-3.60008	8.52373e-05
23312	DMXL2	2.06016	0.000191201	24141	LAMP5	5.08073	0.00021926	346389	MACC1	-5.41571	7.0551e-05	56849	TCEAL7	2.21102	8.54305e-05
170958	ZNF525	-3.3856	0.000191201	124454	EARS2	-1.84498	0.00021926	2946	GSTM2	2.14381	7.12981e-05	221044	UCMA	-6.93827	8.55979e-05
140893	RBBP8NL	-6.17777	0.000192061	23401	FRAT2	-2.08326	0.00021926	9810	RNF40	1.24931	7.12981e-05	22915	MMRN1	10.665	8.59854e-05
23418	CRB1	9.19351	0.000192082	9945	GFPT2	-3.54513	0.00021926	401089	FOXL2NB	-5.18956	7.12981e-05	28514	DLL1	4.41037	8.59854e-05
23625	FAM89B	2.9082	0.000192082	151871	DPPA2	-5.17035	0.00021926	51109	RDH11	-1.33081	7.13581e-05	27147	DENND2A	1.55323	8.62919e-05
8641	PCDHGB4	2.03914	0.000192138	943	TNFRSF8	-9.08902	0.00021926	165904	XIRP1	7.14669	7.166e-05	84668	HYCC1	-1.70014	8.63205e-05
5366	PMAIP1	-5.97943	0.000192608	54708	MARCHF5	1.3154	0.000219649	57604	TRMT9B	3.43184	7.166e-05	200634	KRTCAP3	-3.42821	8.63205e-05
90139	TSPAN18	3.47181	0.000192621	22862	FNDC3A	1.80528	0.000220025	23345	SYNE1	2.9133	7.166e-05	23607	CD2AP	-2.50103	8.64066e-05
5036	PA2G4	-1.27196	0.000192621	582	BBS1	1.88767	0.000222297	57403	RAB22A	1.84961	7.166e-05	23288	IQCE	2.0152	8.67739e-05
9669	EIF5B	-1.31441	0.000192621	64129	TINAGL1	-6.34424	0.000222297	23645	PPP1R15A	1.67583	7.166e-05	6195	RPS6KA1	-2.35174	8.6811e-05
56919	DHX33	-1.36588	0.000192621	255231	MCOLN2	-5.02539	0.000223482	2247	FGF2	-2.23486	7.166e-05	26061	HACL1	-1.55741	8.69023e-05
6723	SRM	-1.55979	0.000192621	55755	CDK5RAP2	1.181	0.000223967	10544	PROCR	-3.74954	7.166e-05	8651	SOCS1	-5.58549	8.69307e-05
65251	ZNF649	-1.85012	0.000192621	1107	CHD3	2.68136	0.000224269	147741	ZNF560	-4.07544	7.166e-05	23767	FLRT3	7.73091	8.75743e-05
221044	UCMA	-6.2195	0.000192621	23015	GOLGA8A	1.77026	0.000224791	29108	PYCARD	-5.07498	7.166e-05	4131	MAP1B	3.61851	8.75743e-05
2273	FHL1	2.32081	0.000192752	388585	HES5	10.9348	0.000225145	348303	SELENOV	-5.21175	7.20139e-05	1397	CRIP2	3.15361	8.75743e-05
65993	MRPS34	-1.38696	0.00019286	92162	TMEM88	3.98335	0.00022542	389421	LIN28B	-1.91123	7.22138e-05	55031	USP47	1.5967	8.75743e-05
1069	CETN2	1.45044	0.000193477	9738	CCP110	1.22415	0.00022542	8320	EOMES	8.17528	7.26759e-05	51804	SIX4	-3.06272	8.75743e-05
284001	CCDC57	1.88644	0.0001936	343637	RSPO4	-3.49376	0.00022542	83856	FSD1L	3.35511	7.26759e-05	149466	C1orf210	-6.15919	8.75743e-05
83989	FAM172A	1.26181	0.0001936	349152	DPY19L2P2	3.99769	0.000227305	5684	PSMA3	-1.38145	7.26759e-05	165904	XIRP1	7.01384	8.78686e-05
102288414	C11orf98	-1.422	0.0001936	55663	ZNF446	2.2585	0.000227305	8048	CSRP3	7.30359	7.2691e-05	80704	SLC19A3	-3.89106	8.78818e-05
9915	ARNT2	3.71023	0.0001943	3275	PRMT2	1.1994	0.000227305	10873	ME3	3.7506	7.2691e-05	8641	PCDHGB4	1.88646	8.85075e-05
2817	GPC1	2.28	0.0001943	79080	CCDC86	-1.93774	0.000227305	4154	MBNL1	2.03381	7.2691e-05	5818	NECTIN1	-1.13474	8.85075e-05
961	CD47	2.03288	0.0001943	54453	RIN2	4.03258	0.000227436	2288	FKBP4	-2.02052	7.2691e-05	92359	CRB3	-6.28367	8.85075e-05
51754	TMEM8B	1.74162	0.0001943	6938	TCF12	1.25498	0.000227436	388585	HES5	7.66179	7.28756e-05	439994	LINC00863	2.43391	8.85252e-05
404734	ANKHD1-EIF4EBP3	1.35874	0.00019449	27141	CIDEB	-2.99527	0.000227436	114991	ZNF618	1.41466	7.28756e-05	6741	SSB	-1.12488	8.87384e-05
1107	CHD3	2.71541	0.0001952	23007	PLCH1	2.0696	0.000227557	130074	FAM168B	1.21134	7.28756e-05	2346	FOLH1	4.025	8.89955e-05
11328	FKBP9	2.32902	0.0001952	79739	TTLL7	2.45334	0.000227703	4082	MARCKS	2.76693	7.3021e-05	1508	CTSB	1.17025	8.94543e-05
23568	ARL2BP	1.98911	0.0001952	57226	LYRM2	1.37009	0.000227703	57337	SENP7	2.51876	7.3021e-05	26015	RPAP1	-1.27846	8.94543e-05
8729	GBF1	1.23472	0.0001952	83893	SPATA16	-6.37501	0.000227703	80762	NDFIP1	1.51192	7.3021e-05	8645	KCNK5	-3.80953	8.94543e-05
10916	MAGED2	1.11939	0.0001952	26973	CHORDC1	-1.42682	0.000228487	4831	NME2	-1.5453	7.3021e-05	84695	LOXL3	2.11774	8.94923e-05
92609	TIMM50	-1.13302	0.0001952	9630	GNA14	-6.22391	0.000228487	262	AMD1	-1.73295	7.3021e-05	79739	TTLL7	2.88779	8.95806e-05
875	CBS	-2.5598	0.0001952	9521	EEF1E1	-1.57771	0.000230236	23612	PHLDA3	-2.96633	7.3021e-05	192111	PGAM5	-1.88047	8.95806e-05
119391	GSTO2	-2.95787	0.0001952	388561	ZNF761	-1.75824	0.000230569	8420	SNHG3	-3.53917	7.3021e-05	8927	BSN	2.56136	8.96672e-05
9945	GFPT2	-3.56655	0.0001952	30817	ADGRE2	-5.24793	0.000230569	170958	ZNF525	-3.58053	7.3021e-05	7086	TKT	-2.41421	8.97522e-05
9630	GNA14	-6.53892	0.0001952	65251	ZNF649	-1.76998	0.000231668	3664	IRF6	-5.17364	7.3021e-05	2568	GABRP	-4.25913	8.97522e-05
245	ALOX12P2	-7.01326	0.0001952	1535	CYBA	-2.00372	0.000231668	145483	FAM161B	3.94115	7.31889e-05	3664	IRF6	-5.85362	8.97522e-05
23169	SLC35D1	1.89762	0.000196676	9915	ARNT2	3.59707	0.000231908	9497	SLC4A7	-1.41437	7.31889e-05	80319	CXXC4	3.76834	8.98555e-05
84542	SANBR	1.46454	0.000196896	22924	MAPRE3	3.85908	0.000232062	4860	PNP	-2.01188	7.31889e-05	29970	SCHIP1	2.47256	8.98555e-05
10090	UST	-1.86194	0.000196896	55719	SLF2	1.06933	0.000232062	2947	GSTM3	3.46836	7.32045e-05	643641	ZNF862	2.36892	8.98555e-05
83931	STK40	1.42185	0.000198085	7026	NR2F2	10.8554	0.000232247	7388	UQCRH	-1.19695	7.32045e-05	26140	TTLL3	2.14371	8.98555e-05
161291	TMEM30B	-8.53818	0.000198749	9048	ARTN	-4.93244	0.000232247	898	CCNE1	-1.5167	7.32045e-05	4232	MEST	1.90069	8.98555e-05
10278	EFS	1.57636	0.000199525	441666	LOC441666	-1.33153	0.000233514	114798	SLITRK1	6.31491	7.32785e-05	253959	RALGAPA1	1.33838	8.98555e-05
8525	DGKZ	-1.33561	0.000199525	22948	CCT5	-1.42163	0.000233514	51087	YBX2	-3.24966	7.32785e-05	10620	ARID3B	-2.08961	8.98555e-05
3720	JARID2	-2.07999	0.000200085	55879	GABRQ	-2.24331	0.000233514	11202	KLK8	-6.87432	7.36481e-05	152519	NIPAL1	-3.85639	8.98555e-05
56977	STOX2	1.37165	0.000200576	256646	NUTM1	-6.17809	0.000233514	5265	SERPINA1	10.2564	7.36666e-05	64782	AEN	-3.24953	8.99141e-05
27166	PRELID1	-1.4008	0.000200768	130733	TMEM178A	2.08915	0.000235698	3898	LAD1	-5.48402	7.36666e-05	9744	ACAP1	-3.48467	8.99141e-05
401262	CRIP3	-4.47942	0.000200956	116028	RMI2	-1.32392	0.000236589	9839	ZEB2	6.94605	7.37244e-05	2947	GSTM3	3.32424	9.00458e-05
25940	FAM98A	-1.46038	0.000201265	100287366	OSTM1-AS1	7.36333	0.000236783	6840	SVIL	2.15684	7.37244e-05	9745	ZNF536	8.7228	9.03262e-05
54843	SYTL2	3.54022	0.000202532	23160	WDR43	-1.54335	0.000236783	100533483	DNAAF4-CCPG1	6.97147	7.39563e-05	6192	RPS4Y1	6.75791	9.03262e-05
7070	THY1	-4.94305	0.000202532	4642	MYO1D	-1.74225	0.000237565	1107	CHD3	2.87515	7.39563e-05	51691	LSM8	1.38785	9.03262e-05
29911	HOOK2	-1.78311	0.000202601	83989	FAM172A	1.21996	0.000239093	84687	PPP1R9B	1.93188	7.39563e-05	2673	GFPT1	-1.24829	9.03262e-05
28983	TMPRSS11E	-6.49596	0.000204617	92935	MARS2	-1.66715	0.000239093	57805	CCAR2	1.81931	7.39563e-05	106614088	MIR34AHG	-3.72741	9.03262e-05
11202	KLK8	-6.5926	0.000204954	7373	COL14A1	-4.90328	0.000239093	23580	CDC42EP4	1.7771	7.39563e-05	147741	ZNF560	-4.12914	9.03262e-05
128853	DUSP15	4.08366	0.000205261	57547	ZNF624	2.40122	0.000240111	5573	PRKAR1A	1.57344	7.39563e-05	3898	LAD1	-5.89843	9.03262e-05
8128	ST8SIA2	3.67148	0.000205261	122616	CLBA1	2.38245	0.000240372	5829	PXN	-2.36494	7.39563e-05	11202	KLK8	-6.65359	9.05883e-05
2806	GOT2	-1.03927	0.000205261	11030	RBPMS	-3.06299	0.000242906	7277	TUBA4A	-4.57508	7.39563e-05	5573	PRKAR1A	1.53583	9.12347e-05
9521	EEF1E1	-1.58511	0.000205261	55237	VRTN	-11.149	0.000242906	51454	GULP1	-1.71535	7.41937e-05	5684	PSMA3	-1.37324	9.12347e-05
2261	FGFR3	4.64533	0.00020658	56255	TMX4	2.14064	0.000243023	129804	FBLN7	5.68907	7.44421e-05	348303	SELENOV	-4.80121	9.12347e-05
1032	CDKN2D	3.95864	0.00020658	50484	RRM2B	-2.33753	0.000244769	55733	HHAT	5.22229	7.44909e-05	25836	NIPBL	1.33029	9.13376e-05
122616	CLBA1	2.4418	0.00020658	9669	EIF5B	-1.25067	0.000244832	4826	NNAT	5.16997	7.44909e-05	9221	NOLC1	-1.14419	9.13376e-05
6660	SOX5	5.57168	0.00020673	79828	METTL8	-1.42071	0.000245596	1104	RCC1	-1.23284	7.47042e-05	25865	PRKD2	-1.67021	9.13376e-05
6840	SVIL	1.96518	0.00020673	55296	TBC1D19	2.3816	0.000245843	151742	PPM1L	1.33317	7.51613e-05	80034	CSRNP3	3.37467	9.16742e-05
8237	USP11	1.47873	0.00020673	2817	GPC1	2.15213	0.000245843	100128881	VPS9D1-AS1	-3.73115	7.51613e-05	7203	CCT3	-1.05416	9.19846e-05
54623	PAF1	1.34288	0.00020673	92609	TIMM50	-1.07923	0.000245843	6494	SIPA1	-2.08599	7.53575e-05	26528	DAZAP1	-1.50983	9.19846e-05
11319	ECD	-1.16264	0.00020673	3274	HRH2	-4.94494	0.000245843	57563	KLHL8	1.77342	7.54387e-05	10763	NES	1.50943	9.20074e-05
192111	PGAM5	-1.51308	0.00020673	57037	ANKMY2	1.4666	0.000245945	4131	MAP1B	3.60453	7.55005e-05	100505881	MAGI2-AS3	6.42219	9.20529e-05
343637	RSPO4	-3.75331	0.00020673	5891	MOK	3.75432	0.000246589	8470	SORBS2	3.43974	7.55005e-05	57801	HES4	4.07811	9.20529e-05
6742	SSBP1	-1.24757	0.000207639	23232	TBC1D12	1.95055	0.000246589	2619	GAS1	3.9424	7.5569e-05	1655	DDX5	1.02675	9.20529e-05
55534	MAML3	1.88806	0.000207794	6609	SMPD1	3.19368	0.00024743	10284	SAP18	-1.29696	7.5569e-05	7388	UQCRH	-1.15994	9.20529e-05
824	CAPN2	1.75543	0.000207794	387640	SKIDA1	3.29263	0.00024765	6341	SCO1	-1.3357	7.5569e-05	5223	PGAM1	-2.11782	9.20529e-05
9110	MTMR4	1.13189	0.000207794	10687	PNMA2	2.89056	0.00024765	5214	PFKP	-2.05674	7.5569e-05	55719	SLF2	1.41988	9.21739e-05
6425	SFRP5	-6.62018	0.000207794	653082	ZDHHC11B	2.71126	0.00024765	7851	MALL	-3.67698	7.5569e-05	145483	FAM161B	3.99413	9.22456e-05
55663	ZNF446	2.34	0.000208233	1350	COX7C	-1.08213	0.00024765	65987	KCTD14	-3.71528	7.5569e-05	387597	ILDR2	3.9917	9.22456e-05
64375	IKZF4	1.30258	0.000208233	65260	COA7	-1.38177	0.00024765	1028	CDKN1C	6.03925	7.57394e-05	2972	BRF1	1.52477	9.22456e-05
5869	RAB5B	1.05568	0.000208233	28982	FLVCR1	-1.47951	0.00024765	221981	THSD7A	4.41671	7.57394e-05	6231	RPS26	-1.82481	9.22456e-05
23367	LARP1	-1.32691	0.000208233	56902	PNO1	-1.48211	0.00024765	64430	PCNX4	1.37062	7.57394e-05	7277	TUBA4A	-5.07234	9.22456e-05
3145	HMBS	-1.60265	0.000208233	23246	BOP1	-1.51156	0.00024765	54989	ZNF770	-1.17955	7.57531e-05	55147	RBM23	1.40303	9.22652e-05
5588	PRKCQ	-3.14874	0.000208233	7070	THY1	-5.23823	0.00024765	1528	CYB5A	-1.96897	7.57558e-05	5802	PTPRS	1.77964	9.22862e-05
63910	SLC17A9	-6.08774	0.000208233	10544	PROCR	-5.82103	0.00024765	64211	LHX5	7.69721	7.58229e-05	51085	MLXIPL	-5.19569	9.22862e-05
266655	BRD3OS	2.05835	0.000208971	55624	POMGNT1	1.09165	0.000247969	6875	TAF4B	-3.78797	7.58229e-05	10513	APPBP2	1.35194	9.25078e-05
51540	SCLY	-1.5759	0.000208977	84498	FAM120B	1.26239	0.000248259	79634	SCRN3	2.48431	7.608e-05	84376	HOOK3	1.25477	9.25078e-05
4643	MYO1E	-2.03381	0.000208977	401262	CRIP3	-4.32189	0.000249197	2972	BRF1	1.4909	7.608e-05	6059	ABCE1	-1.3756	9.25078e-05
642946	FLVCR1-DT	-2.89493	0.000208977	4900	NRGN	4.78318	0.000250134	79109	MAPKAP1	-1.34259	7.608e-05	57085	AGTRAP	-2.31244	9.25078e-05
105369306	LOC105369306	-6.21281	0.000208977	154743	BMT2	2.76836	0.000250134	2617	GARS1	-1.40602	7.608e-05	3932	LCK	-7.18762	9.25078e-05
5891	MOK	3.85287	0.000209025	23038	WDTC1	1.08248	0.000250134	10620	ARID3B	-2.09431	7.608e-05	11244	ZHX1	3.618	9.26294e-05
51299	NRN1	7.02455	0.000209574	10331	B3GNT3	-6.89102	0.000250134	3249	HPN	-5.01971	7.608e-05	84861	KLHL22	1.7858	9.2906e-05
1411	CRYBA1	6.12321	0.000210329	53	ACP2	1.97926	0.000251748	65250	CPLANE1	1.78574	7.61373e-05	57221	ARFGEF3	-3.40009	9.32064e-05
171024	SYNPO2	-4.63107	0.000210329	6768	ST14	-7.38792	0.000252383	1630	DCC	6.63069	7.62771e-05	6844	VAMP2	2.25556	9.4085e-05
9244	CRLF1	-5.48543	0.000210329	83696	TRAPPC9	1.50896	0.000253048	92359	CRB3	-5.467	7.62771e-05	10156	RASA4	2.35966	9.42256e-05
145483	FAM161B	4.1276	0.000211162	8872	CDC123	-1.03542	0.000253048	1501	CTNND2	4.5769	7.64242e-05	23365	ARHGEF12	1.08896	9.42256e-05
23324	MAN2B2	1.89147	0.000211162	9674	KIAA0040	-7.1367	0.000256108	51385	ZNF589	-2.10942	7.64898e-05	4736	RPL10A	-1.29141	9.42256e-05
53832	IL20RA	-7.49942	0.000211162	112476	PRRT2	2.67636	0.00025627	340260	UNCX	10.1721	7.66068e-05	4831	NME2	-1.48565	9.42256e-05
55296	TBC1D19	2.19233	0.000212148	80184	CEP290	1.28812	0.000259036	22846	VASH1	3.22622	7.66068e-05	728392	LOC728392	4.20651	9.4391e-05
9828	ARHGEF17	1.79475	0.000212148	537	ATP6AP1	1.23709	0.000259036	5178	PEG3	2.78672	7.66068e-05	65250	CPLANE1	1.76217	9.46009e-05
203069	R3HCC1	1.76059	0.000212148	1523	CUX1	0.994602	0.000259071	100289097	FRG1CP	2.6995	7.66068e-05	6510	SLC1A5	-3.21104	9.46288e-05
357	SHROOM2	1.30382	0.000212148	23621	BACE1	2.04605	0.000259139	10771	ZMYND11	1.67166	7.66068e-05	57597	BAHCC1	5.71949	9.47329e-05
55272	IMP3	-1.35753	0.000212148	266655	BRD3OS	1.95023	0.000259144	51097	SCCPDH	1.46408	7.66068e-05	85397	RGS8	4.98427	9.47329e-05
581	BAX	-1.90103	0.000212148	118	ADD1	0.939852	0.000259144	84259	DCUN1D5	-1.27966	7.66068e-05	1195	CLK1	1.57517	9.47329e-05
8607	RUVBL1	-1.3134	0.000212985	7077	TIMP2	1.84189	0.00026066	51804	SIX4	-2.68489	7.66068e-05	9939	RBM8A	0.988304	9.47329e-05
728392	LOC728392	4.67345	0.000213044	51466	EVL	2.1819	0.000261003	8651	SOCS1	-4.92236	7.66068e-05	8490	RGS5	-2.56153	9.47329e-05
167681	PRSS35	3.97232	0.000213044	284565	NBPF15	1.69211	0.000261003	6195	RPS6KA1	-2.16157	7.67674e-05	29108	PYCARD	-4.54642	9.47329e-05
22846	VASH1	3.13101	0.000213044	23504	RIMBP2	5.01717	0.00026256	80816	ASXL3	4.02331	7.67851e-05	3249	HPN	-4.82403	9.48738e-05
2059	EPS8	2.93799	0.000213044	9948	WDR1	-1.24958	0.00026256	23179	RGL1	2.82309	7.67851e-05	83463	MXD3	2.70867	9.49054e-05
25925	ZNF521	2.92219	0.000213044	197257	LDHD	-4.07408	0.000262811	22911	WDR47	2.60333	7.67851e-05	80306	MED28	-1.07731	9.49525e-05
23198	PSME4	-1.29111	0.000213044	1047	CLGN	2.13405	0.000264077	1153	CIRBP	1.72584	7.67851e-05	79101	TAF1D	-1.62569	9.49525e-05
55726	INTS13	-1.73382	0.000213044	54888	NSUN2	-1.08483	0.000264077	51116	MRPS2	-1.36609	7.67851e-05	114815	SORCS1	4.28521	9.54313e-05
60673	ATG101	-1.3142	0.000214242	286676	ILDR1	-4.78967	0.000264077	3818	KLKB1	-5.66108	7.67851e-05	51673	TPPP3	6.27815	9.55706e-05
57332	CBX8	3.45959	0.000214922	64579	NDST4	8.81683	0.000264256	51465	UBE2J1	1.26031	7.68496e-05	2823	GPM6A	6.25037	9.67489e-05
283078	MKX	-6.3149	0.000215329	3547	IGSF1	-3.35076	0.000264256	388561	ZNF761	-2.12213	7.7178e-05	9823	ARMCX2	-1.28637	9.69123e-05
7371	UCK2	-1.35396	0.000216342	23625	FAM89B	2.72626	0.000264888	57545	CC2D2A	1.88394	7.73165e-05	27125	AFF4	1.39177	9.72383e-05
4094	MAF	4.41163	0.000217216	727	C5	4.26141	0.000265071	79780	CCDC82	1.46157	7.73165e-05	63826	SRR	2.63654	9.72561e-05
9867	PJA2	1.05436	0.000217444	63978	PRDM14	-8.97559	0.000265071	9188	DDX21	-1.96098	7.73165e-05	3376	IARS1	-1.44126	9.72561e-05
9706	ULK2	2.00418	0.000218116	84457	PHYHIPL	7.0914	0.000265199	1746	DLX2	8.07761	7.75348e-05	345	APOC3	6.93818	9.77393e-05
57504	MTA3	-0.99474	0.000218116	55422	ZNF331	-1.34552	0.000266001	1102	RCBTB2	1.81047	7.75348e-05	8048	CSRP3	6.95092	9.78686e-05
100505588	LHX2-AS1	6.49995	0.000218641	7089	TLE2	-3.74263	0.000266709	5786	PTPRA	1.46758	7.75348e-05	7186	TRAF2	-1.60502	9.79248e-05
57528	KCTD16	3.17285	0.000218641	9658	ZNF516	2.10291	0.00026673	8872	CDC123	-1.15467	7.75348e-05	1730	DIAPH2	-2.34736	9.80096e-05
284312	ZSCAN1	2.87315	0.000218641	4081	MAB21L1	11.6627	0.000267039	191	AHCY	-1.53691	7.75348e-05	6768	ST14	-5.51532	9.81288e-05
439994	LINC00863	2.64731	0.000218641	56950	SMYD2	3.13829	0.000267152	84668	HYCC1	-1.65377	7.75348e-05	346389	MACC1	-5.76013	9.82316e-05
5797	PTPRM	2.62582	0.000218641	401720	FIGNL2	2.78235	0.000267152	255738	PCSK9	-3.952	7.75348e-05	65987	KCTD14	-3.95049	9.85259e-05
9854	C2CD2L	2.24585	0.000218641	7078	TIMP3	3.15234	0.000268827	285830	HLA-F-AS1	-4.58158	7.75348e-05	79098	C1orf116	-4.81373	9.85259e-05
53	ACP2	1.91792	0.000218641	5017	OVOL1	-7.1677	0.000268827	23624	CBLC	-7.52767	7.75348e-05	171019	ADAMTS19	-5.10073	9.85259e-05
22862	FNDC3A	1.73191	0.000218641	6337	SCNN1A	-8.29203	0.000268827	25800	SLC39A6	1.93091	7.77538e-05	51078	THAP4	-1.33727	9.86236e-05
79848	CSPP1	1.50278	0.000218641	8823	FGF16	-5.93105	0.000268988	54101	RIPK4	-3.72864	7.77538e-05	10512	SEMA3C	5.43111	9.8636e-05
123920	CMTM3	1.24968	0.000218641	116150	NUS1	-1.21299	0.000270487	144404	TMEM120B	-2.35266	7.78071e-05	23568	ARL2BP	2.18686	9.90433e-05
116150	NUS1	-1.25133	0.000218641	25999	CLIP3	2.99149	0.000270692	115727	RASGRP4	-5.91518	7.78199e-05	84457	PHYHIPL	6.84449	9.91557e-05
7407	VARS1	-1.30492	0.000218641	129401	NUP35	-1.40137	0.000270974	51540	SCLY	-1.45106	7.83937e-05	23284	ADGRL3	2.90703	9.9956e-05
55422	ZNF331	-1.39069	0.000218641	79669	C3orf52	-3.91209	0.000271973	5768	QSOX1	-1.816	7.84764e-05	9853	RUSC2	1.94214	9.9956e-05
54621	VSIG10	-1.41324	0.000218641	84542	SANBR	1.42221	0.000272814	23625	FAM89B	2.13469	7.84914e-05	81533	ITFG1	1.35384	9.9956e-05
79691	QTRT2	-1.43965	0.000218641	400506	KNOP1	-1.07134	0.000273063	171019	ADAMTS19	-4.0505	7.84914e-05	9208	LRRFIP1	-1.49431	9.9956e-05
54881	TEX10	-1.54535	0.000218641	65993	MRPS34	-1.26318	0.000274491	146439	BICDL2	-5.92273	7.84914e-05	91752	ZNF804A	7.68194	0.000100042
57647	DHX37	-1.62308	0.000218641	10019	SH2B3	-2.72281	0.00027463	85440	DOCK7	1.91507	7.86038e-05	2890	GRIA1	5.07584	0.000100042
342892	ZNF850	-2.59551	0.000218641	80139	ZNF703	5.18563	0.000275123	126017	ZNF813	-1.84931	7.86038e-05	64319	FBRS	2.10887	0.000100042
50619	DEF6	-2.63815	0.000218641	2947	GSTM3	3.78897	0.000275123	114784	CSMD2	-3.55125	7.86038e-05	9639	ARHGEF10	-2.05743	0.000100042
2040	STOM	-2.72029	0.000218641	1822	ATN1	1.18085	0.000275123	6768	ST14	-4.82834	7.86038e-05	56956	LHX9	7.06357	0.000100063
2041	EPHA1	-9.14294	0.000218641	8525	DGKZ	-1.23143	0.000275123	145173	B3GLCT	2.53635	7.86185e-05	128853	DUSP15	3.93298	0.000100063
55237	VRTN	-11.3548	0.000218641	6425	SFRP5	-6.0464	0.000275123	102288414	C11orf98	-1.34964	7.86979e-05	286183	NKAIN3	2.97509	0.000100063
3336	HSPE1	-2.08036	0.000219138	8437	RASAL1	-7.03527	0.000275123	429	ASCL1	8.83732	7.88609e-05	80312	TET1	-1.37935	0.000100063
80324	PUS1	-1.96323	0.000219518	439994	LINC00863	2.49372	0.000275156	29940	DSE	-1.93981	7.88609e-05	3171	FOXA3	-7.68774	0.000100063
8615	USO1	-1.74357	0.000219848	57162	PELI1	-1.20155	0.000275156	60674	GAS5	-2.41025	7.88609e-05	147660	ZNF578	-2.14125	0.00010008
79089	TMUB2	1.23295	0.000221251	3291	HSD11B2	-4.34275	0.000275156	9580	SOX13	-4.0014	7.88609e-05	83759	RBM4B	1.58728	0.00010033
2925	GRPR	-4.75696	0.000222363	4926	NUMA1	1.30512	0.000275624	25758	KIAA1549L	2.80219	7.896e-05	92312	MEX3A	1.17386	0.00010033
9278	ZBTB22	1.77124	0.000222617	729830	FHIP1A	-6.19184	0.000275624	7915	ALDH5A1	2.3323	7.89772e-05	146439	BICDL2	-6.52544	0.000100647
1501	CTNND2	4.10089	0.00022279	9902	MRC2	2.02362	0.000275967	124935	SLC43A2	1.62614	7.89772e-05	5069	PAPPA	3.8655	0.000100711
6678	SPARC	2.34667	0.00022357	3636	INPPL1	1.38671	0.000277219	64225	ATL2	-1.29858	7.89772e-05	51466	EVL	2.00548	0.000100711
89927	BMERB1	2.27169	0.00022357	64601	VPS16	1.28948	0.000277219	2651	GCNT2	-1.98709	7.89772e-05	56894	AGPAT3	1.82236	0.000100847
471	ATIC	-1.70191	0.00022357	126626	GABPB2	2.03971	0.00027908	9550	ATP6V1G1	1.20856	7.90346e-05	255738	PCSK9	-2.89507	0.000100847
9933	PUM3	-2.0411	0.00022357	9452	ITM2A	-3.4383	0.00027908	22862	FNDC3A	1.85376	7.91033e-05	23113	CUL9	1.83033	0.000100953
81887	LAS1L	-1.30552	0.000224119	11064	CNTRL	1.02486	0.000280193	10553	HTATIP2	-3.13933	7.93954e-05	5265	SERPINA1	9.618	0.000100971
79924	ADM2	-2.93589	0.000224164	84251	SGIP1	3.05778	0.000280231	3171	FOXA3	-6.49576	7.95953e-05	51087	YBX2	-3.18182	0.000100971
5133	PDCD1	-6.60669	0.000224164	6844	VAMP2	2.35985	0.000280231	84861	KLHL22	1.70596	7.97967e-05	7070	THY1	-3.97621	0.000100971
9742	IFT140	1.35316	0.00022495	245812	CNPY4	1.72039	0.000281387	149466	C1orf210	-5.65344	7.97967e-05	901	CCNG2	2.27782	0.000100972
23530	NNT	1.30363	0.000225118	22846	VASH1	2.88013	0.000281517	7070	THY1	-4.01321	8.02391e-05	51097	SCCPDH	1.44496	0.000101051
642587	MIR205HG	-9.71059	0.000225118	26112	CCDC69	-2.33221	0.000282123	9745	ZNF536	8.09842	8.03678e-05	26011	TENM4	4.5155	0.000101205
23559	WBP1	1.08686	0.000225975	50809	HP1BP3	1.58989	0.000282493	27344	PCSK1N	4.44651	8.03678e-05	92017	SNX29	2.05618	0.000101205
1046	CDX4	-6.31916	0.000225975	9609	RAB36	4.43672	0.000282499	404734	ANKHD1-EIF4EBP3	1.78659	8.03678e-05	267	AMFR	1.49848	0.000101205
8706	B3GALNT1	2.00699	0.000227454	219	ALDH1B1	-1.30985	0.000282499	55534	MAML3	1.67167	8.03678e-05	389421	LIN28B	-1.80661	0.000101205
262	AMD1	-2.30293	0.000227502	222553	SLC35F1	1.7929	0.000283206	79098	C1orf116	-4.6548	8.03678e-05	51385	ZNF589	-2.05275	0.000101205
112590798	HPAT5	-7.6712	0.000228257	8600	TNFSF11	-7.5652	0.000283206	106614088	MIR34AHG	-3.93024	8.04668e-05	1978	EIF4EBP1	-2.38866	0.000101205
53340	SPA17	1.99802	0.000228279	64084	CLSTN2	7.46626	0.000283642	6202	RPS8	-1.05517	8.05888e-05	54507	ADAMTSL4	-2.93927	0.000101205
122704	MRPL52	-1.42482	0.000228279	23173	METAP1	-1.74495	0.000284316	55193	PBRM1	1.02695	8.06933e-05	230	ALDOC	-2.97554	0.000101205
8437	RASAL1	-7.82463	0.000228279	7067	THRA	1.90188	0.000284641	23384	SPECC1L	1.06249	8.07462e-05	6875	TAF4B	-3.54694	0.000101205
572	BAD	1.78226	0.000229825	9238	TBRG4	-1.27411	0.000284641	2935	GSPT1	-1.16662	8.08419e-05	2523	FUT1	-3.65044	0.000101205
11030	RBPMS	-3.00023	0.000229825	9854	C2CD2L	2.0851	0.000285539	26140	TTLL3	1.9881	8.08484e-05	115727	RASGRP4	-5.00347	0.000101205
7675	ZNF121	-2.06541	0.00023036	6660	SOX5	5.44579	0.000285566	5471	PPAT	-1.5107	8.08484e-05	3363	HTR7	-6.60088	0.000101205
64129	TINAGL1	-6.36703	0.00023036	207	AKT1	1.25813	0.000285566	10777	ARPP21	6.9296	8.10765e-05	23624	CBLC	-7.44383	0.000101205
389792	IER5L	4.06485	0.000230407	4061	LY6E	-2.5263	0.000285566	94039	ZNF101	-2.29992	8.10765e-05	257194	NEGR1	2.975	0.000101446
653082	ZDHHC11B	2.74869	0.000230453	64784	CRTC3	2.16946	0.000285714	120071	LARGE2	-5.90203	8.16482e-05	4154	MBNL1	2.02296	0.000101446
64784	CRTC3	2.15954	0.000230453	6505	SLC1A1	-2.47716	0.000285714	80856	LNPK	2.33997	8.16539e-05	8396	PIP4K2B	1.38492	0.000101446
81855	SFXN3	3.54038	0.000230482	64792	IFT22	1.72172	0.000286716	55031	USP47	1.53125	8.16539e-05	5208	PFKFB2	-1.64512	0.000101446
9674	KIAA0040	-6.46259	0.000230482	9278	ZBTB22	1.62496	0.000286716	7126	TNFAIP1	1.43908	8.16539e-05	101927873	LINC01508	8.11423	0.000102023
389524	GTF2IRD2B	2.23242	0.000230815	7629	ZNF76	1.59835	0.000286716	55127	HEATR1	-1.80577	8.16539e-05	114800	CCDC85A	5.1506	0.000102023
5420	PODXL	-3.14589	0.00023145	64760	FHIP2B	1.56275	0.000286716	83439	TCF7L1	-2.04196	8.16539e-05	54976	ADISSP	-2.12326	0.000102167
3981	LIG4	1.86068	0.000232922	10181	RBM5	1.31846	0.000286716	23270	TSPYL4	2.16155	8.1823e-05	23108	RAP1GAP2	-3.84393	0.000102313
23038	WDTC1	1.06939	0.000232922	317762	CCDC85C	1.08506	0.000286716	219749	ZNF25	3.0351	8.20046e-05	3642	INSM1	4.82637	0.000102335
130074	FAM168B	1.0156	0.000232922	6782	HSPA13	1.02714	0.000286716	9609	RAB36	4.6287	8.21372e-05	85458	DIXDC1	1.27595	0.000102335
654254	ZNF732	-2.70112	0.000232922	6742	SSBP1	-1.15668	0.000286716	6506	SLC1A2	3.75759	8.21372e-05	219749	ZNF25	2.92136	0.000102625
4919	ROR1	-2.95649	0.000232922	102288414	C11orf98	-1.26869	0.000286716	6790	AURKA	-1.87494	8.21372e-05	28977	MRPL42	-1.00829	0.000102625
57604	TRMT9B	3.57714	0.000232934	55726	INTS13	-1.6416	0.000286716	346689	KLRG2	-7.0578	8.21372e-05	28511	NKIRAS2	1.3416	0.000102828
84669	USP32	-1.41421	0.00023659	285203	EOGT	-3.50596	0.000286716	6844	VAMP2	2.20696	8.21805e-05	346689	KLRG2	-6.89024	0.000102837
349152	DPY19L2P2	4.7389	0.0002385	83850	ESYT3	-4.33483	0.000286716	56915	EXOSC5	-2.50572	8.23455e-05	23179	RGL1	2.5477	0.000103212
134553	C5orf24	1.1687	0.0002385	3093	UBE2K	-1.35398	0.000287285	10513	APPBP2	1.32262	8.23768e-05	94239	H2AZ2	1.16695	0.000103212
6059	ABCE1	-1.6612	0.0002385	10242	KCNMB2	6.90972	0.00028845	10154	PLXNC1	4.06646	8.2454e-05	112937	GLB1L3	-3.58293	0.000103212
9277	WDR46	-1.09647	0.000239222	28511	NKIRAS2	1.02694	0.00028845	51199	NIN	2.08681	8.2454e-05	5602	MAPK10	4.36742	0.000103784
151871	DPPA2	-4.83104	0.000239971	2935	GSPT1	-1.18263	0.00028845	79944	L2HGDH	-1.51708	8.27371e-05	80818	ZNF436	4.059	0.000103784
4133	MAP2	6.59235	0.000242748	284422	SMIM24	-7.33304	0.00028845	10528	NOP56	-1.26982	8.2914e-05	285598	ARL10	1.6705	0.000103784
169792	GLIS3	6.14079	0.000242748	10150	MBNL2	4.27817	0.000288543	23385	NCSTN	1.54168	8.32047e-05	6341	SCO1	-1.28084	0.000103784
9609	RAB36	4.31386	0.000242748	8128	ST8SIA2	3.58589	0.000288543	230	ALDOC	-2.7034	8.32047e-05	57493	HEG1	2.17393	0.000105008
126068	ZNF441	3.35943	0.000242748	196740	VSTM4	2.43948	0.000288543	54976	ADISSP	-2.17862	8.41396e-05	5366	PMAIP1	-3.71211	0.000105008
9891	NUAK1	2.61736	0.000242748	10156	RASA4	2.09134	0.000288543	51078	THAP4	-1.31031	8.4223e-05	120071	LARGE2	-6.67209	0.000105008
56849	TCEAL7	2.55952	0.000242748	8729	GBF1	1.11066	0.000288543	57546	PDP2	-2.01163	8.4223e-05	93185	IGSF8	-1.46424	0.00010553
79634	SCRN3	2.33809	0.000242748	127845	GOLT1A	-7.02161	0.000288543	51085	MLXIPL	-4.49178	8.45227e-05	283659	PRTG	2.45825	0.000105754
4012	LNPEP	2.10993	0.000242748	23642	SNHG1	-1.14278	0.000288652	23284	ADGRL3	2.85506	8.46831e-05	25800	SLC39A6	1.85094	0.000106746
22982	DIP2C	1.17397	0.000242748	2288	FKBP4	-1.25797	0.000288652	64782	AEN	-3.04778	8.48551e-05	9747	TCAF1	1.41185	0.000106932
28511	NKIRAS2	1.04911	0.000242748	51299	NRN1	5.99536	0.000288968	55502	HES6	1.93948	8.49727e-05	389432	SAMD5	5.92943	0.000106938
10498	CARM1	-1.00489	0.000242748	3336	HSPE1	-1.94859	0.000288968	57597	BAHCC1	5.39059	8.50229e-05	8470	SORBS2	3.37434	0.000106938
8239	USP9X	-1.09424	0.000242748	58478	ENOPH1	-1.05007	0.00028897	221477	C6orf89	1.36663	8.54449e-05	284273	PTGR3	2.14272	0.000106938
55526	DHTKD1	-1.12906	0.000242748	728392	LOC728392	4.13835	0.000289203	6603	SMARCD2	-2.91185	8.54449e-05	140691	TRIM69	1.74682	0.000106938
2639	GCDH	-1.32491	0.000242748	145483	FAM161B	4.02925	0.000289451	151871	DPPA2	-3.0165	8.54449e-05	23517	MTREX	-1.09284	0.000106938
29889	GNL2	-1.3898	0.000242748	54923	LIME1	3.00072	0.000289451	2273	FHL1	1.65352	8.5452e-05	57546	PDP2	-2.06052	0.000106938
26061	HACL1	-1.44199	0.000242748	643641	ZNF862	2.47828	0.000289451	5600	MAPK11	5.17017	8.59785e-05	114784	CSMD2	-3.25035	0.000106938
158219	TTC39B	-1.82114	0.000242748	7046	TGFBR1	1.61369	0.000289451	28986	MAGEH1	1.66968	8.59785e-05	9580	SOX13	-3.99703	0.000106938
79101	TAF1D	-1.87604	0.000242748	4919	ROR1	-2.73908	0.000289451	55719	SLF2	1.32937	8.59785e-05	83893	SPATA16	-6.29881	0.000106938
286676	ILDR1	-5.37055	0.000242748	3664	IRF6	-7.22037	0.000289451	6431	SRSF6	1.0297	8.59785e-05	1618	DAZL	-8.19591	0.000106938
63978	PRDM14	-7.92831	0.000242748	29785	CYP2S1	-9.16941	0.000289451	393	ARHGAP4	-2.32049	8.59785e-05	6609	SMPD1	2.97913	0.000107126
51466	EVL	2.13146	0.000243893	23538	OR52A1	-7.23259	0.000291533	9754	STARD8	-3.30268	8.59785e-05	51303	FKBP11	-2.09331	0.000107126
102724159	LOC102724159	-1.85864	0.000244319	27166	PRELID1	-1.26457	0.000291548	8645	KCNK5	-3.38862	8.59785e-05	170958	ZNF525	-3.23789	0.000107483
58527	ABRACL	-1.5807	0.000246383	91107	TRIM47	-3.47453	0.000291676	100996301	FOXD3-AS1	-6.39917	8.59785e-05	57484	RNF150	1.72891	0.000107819
79842	ZBTB3	-2.80667	0.000246383	57465	TBC1D24	1.22407	0.000291988	3363	HTR7	-7.58558	8.59785e-05	55733	HHAT	4.83289	0.000108677
3274	HRH2	-5.02246	0.000246756	85397	RGS8	5.7152	0.000292859	51176	LEF1	5.78268	8.59939e-05	221477	C6orf89	1.3404	0.000108677
143686	SESN3	1.84346	0.000247643	1519	CTSO	2.16601	0.000292859	23779	ARHGAP8	-6.12401	8.60223e-05	1760	DMPK	1.90725	0.000108914
22915	MMRN1	11.9902	0.000247657	25879	DCAF13	-1.24479	0.000293165	10939	AFG3L2	-1.27661	8.63143e-05	84669	USP32	-1.25526	0.000109144
57593	EBF4	3.56495	0.000247657	57528	KCTD16	2.9411	0.000293335	5098	PCDHGC3	1.82814	8.63544e-05	64784	CRTC3	2.76138	0.00010935
728130	NUTM2D	3.46884	0.000247657	9828	ARHGEF17	1.63841	0.000293335	221937	FOXK1	2.62828	8.69126e-05	4082	MARCKS	2.53834	0.00010935
4330	MN1	2.61373	0.000247657	25925	ZNF521	3.02103	0.000295196	23432	GPR161	2.20169	8.69126e-05	9658	ZNF516	1.83106	0.00010935
10905	MAN1A2	1.16454	0.000247657	8662	EIF3B	-1.22602	0.000296377	7186	TRAF2	-1.50004	8.69126e-05	6223	RPS19	-1.11234	0.00010935
55621	TRMT1	-1.22764	0.000247657	11276	SYNRG	0.992165	0.000296509	57221	ARFGEF3	-2.88239	8.69579e-05	57403	RAB22A	1.67537	0.000109508
6133	RPL9	-1.24243	0.000247657	9790	BMS1	-1.00585	0.000296768	548596	CKMT1A	-3.46918	8.69579e-05	8601	RGS20	4.39244	0.000109513
64087	MCCC2	-1.52746	0.000247657	642280	ZNF876P	-2.05411	0.000296768	56144	PCDHA4	1.79649	8.73941e-05	64430	PCNX4	1.27855	0.000109535
83893	SPATA16	-6.06075	0.000247657	7054	TH	6.93351	0.000298032	5763	PTMS	1.6208	8.73941e-05	84259	DCUN1D5	-1.2174	0.000109612
374355	CCDC172	-6.19448	0.000247657	6919	TCEA2	1.41503	0.000298032	57801	HES4	3.92336	8.74643e-05	658	BMPR1B	3.83516	0.000109791
7170	TPM3	-1.21022	0.000248355	80700	UBXN6	1.38953	0.000298032	9915	ARNT2	3.41073	8.80687e-05	23335	WDR7	1.56687	0.000110076
64067	NPAS3	5.10317	0.000250553	22982	DIP2C	1.15371	0.000298032	63826	SRR	2.39244	8.84864e-05	5881	RAC3	-1.50518	0.000111318
84457	PHYHIPL	7.2743	0.000251395	134553	C5orf24	1.12318	0.000298032	9555	MACROH2A1	1.67857	8.88506e-05	5413	SEPTIN5	2.9153	0.000111761
3547	IGSF1	-3.32659	0.000252865	10452	TOMM40	-0.986677	0.000298032	9853	RUSC2	1.90981	8.94832e-05	64225	ATL2	-1.25985	0.000111782
6768	ST14	-8.84843	0.000253675	56926	NCLN	-1.24743	0.000298032	57484	RNF150	1.7117	8.94993e-05	102288414	C11orf98	-1.33404	0.000112113
80150	ASRGL1	1.50978	0.000254327	23082	PPRC1	-1.37476	0.000298032	23767	FLRT3	6.81867	8.95373e-05	29081	METTL5	-1.58493	0.000112444
109729181	ZNF710-AS1	2.04219	0.000254731	654254	ZNF732	-2.48862	0.000298032	3145	HMBS	-1.64238	8.95373e-05	10752	CHL1	4.49259	0.000113183
10150	MBNL2	4.14699	0.000255506	4318	MMP9	-6.3584	0.000298032	79993	ELOVL7	-3.31019	8.95373e-05	9811	CTIF	1.98672	0.000113183
646864	ZNF723	-7.57659	0.000255506	57515	SERINC1	1.83941	0.000298083	85397	RGS8	6.3499	8.97683e-05	10253	SPRY2	2.71655	0.000113657
54453	RIN2	3.76751	0.000255555	23654	PLXNB2	1.15633	0.000299339	83759	RBM4B	1.53463	8.97683e-05	56913	C1GALT1	-1.65925	0.000113657
144100	PLEKHA7	1.94645	0.000255555	89822	KCNK17	-6.61126	0.000300403	51067	YARS2	-1.48594	8.97683e-05	114798	SLITRK1	4.61201	0.000113657
26973	CHORDC1	-1.30758	0.000255555	2558	GABRA5	-4.04917	0.000301876	130733	TMEM178A	1.97706	9.03103e-05	5777	PTPN6	-3.88384	0.000113657
26747	NUFIP1	-1.36821	0.000255555	22915	MMRN1	11.3061	0.000303584	6142	RPL18A	-1.21041	9.03103e-05	22862	FNDC3A	1.76863	0.000113699
58478	ENOPH1	-1.05511	0.000256186	7621	ZNF70	1.94493	0.00030436	55787	TXLNG	-1.2931	9.03103e-05	54511	HMGCLL1	5.40588	0.000113844
10939	AFG3L2	-1.30785	0.000256983	155382	VPS37D	2.23703	0.000304958	5584	PRKCI	-1.31558	9.03103e-05	6655	SOS2	1.72661	0.000113844
8823	FGF16	-5.82988	0.000257753	2617	GARS1	-1.39287	0.000304958	144348	ZNF664	1.59369	9.04065e-05	388561	ZNF761	-2.0092	0.000113844
64084	CLSTN2	7.25927	0.000258024	342892	ZNF850	-2.26068	0.000304958	24147	FJX1	2.71825	9.05566e-05	90522	YIF1B	-2.15926	0.000113844
6949	TCOF1	-1.6272	0.000258024	3897	L1CAM	1.46467	0.000305067	54205	CYCS	-1.26896	9.05566e-05	144404	TMEM120B	-2.23919	0.000113844
9143	SYNGR3	-2.24805	0.000258099	10905	MAN1A2	1.12758	0.000305067	80218	NAA50	-1.15371	9.06962e-05	6781	STC1	-4.06239	0.000113844
29785	CYP2S1	-7.85382	0.000258099	388015	RTL1	6.4962	0.000305435	349075	ZNF713	2.33066	9.10131e-05	153163	MGC32805	-5.87743	0.000113844
9902	MRC2	2.01771	0.000258886	7403	KDM6A	-1.45338	0.000305763	4878	NPPA	6.46912	9.10742e-05	129804	FBLN7	4.61767	0.000113883
292	SLC25A5	-1.60159	0.000258886	4522	MTHFD1	-2.04069	0.000305763	59084	ENPP5	-4.6106	9.10742e-05	404734	ANKHD1-EIF4EBP3	1.74007	0.000113883
154743	BMT2	2.51737	0.000259684	65986	ZBTB10	1.79502	0.000306721	64841	GNPNAT1	-1.8214	9.16303e-05	203069	R3HCC1	1.62969	0.000113883
23204	ARL6IP1	1.09649	0.000260939	10120	ACTR1B	1.09695	0.000306721	5905	RANGAP1	-1.00779	9.16438e-05	130074	FAM168B	1.09683	0.000113883
4642	MYO1D	-1.67173	0.00026279	10194	TSHZ1	3.9941	0.000306762	5208	PFKFB2	-1.50741	9.16438e-05	23016	EXOSC7	-1.53082	0.000113883
55755	CDK5RAP2	1.08185	0.000263251	84168	ANTXR1	0.961007	0.000306804	7675	ZNF121	-1.90718	9.19638e-05	5584	PRKCI	-1.29412	0.000114532
4879	NPPB	5.03095	0.00026371	100506108	SIX3-AS1	6.5867	0.000307261	2673	GFPT1	-1.1755	9.24549e-05	221937	FOXK1	2.88074	0.000114822
23007	PLCH1	1.90844	0.00026371	64067	NPAS3	5.50332	0.000307261	257236	CCDC96	4.70145	9.27982e-05	23054	NCOA6	2.46396	0.000114822
7089	TLE2	-4.05814	0.00026371	2673	GFPT1	-1.40046	0.000307405	10253	SPRY2	2.74491	9.27982e-05	5129	CDK18	-2.77323	0.000115084
22920	KIFAP3	3.67644	0.000264127	6533	SLC6A6	-2.83785	0.000307405	140691	TRIM69	1.56027	9.27982e-05	439949	PRKCQ-AS1	-3.12657	0.000115084
25758	KIAA1549L	2.68575	0.000264127	5831	PYCR1	-1.83994	0.000307722	2266	FGG	8.92402	9.32138e-05	5493	PPL	-4.8163	0.000115084
51490	SPOUT1	-1.13803	0.000264127	9143	SYNGR3	-2.12822	0.000307722	439949	PRKCQ-AS1	-3.45314	9.32138e-05	23265	EXOC7	1.06968	0.000115666
9901	SRGAP3	2.95156	0.000264224	3936	LCP1	-5.38068	0.000307722	4693	NDP	6.26701	9.34632e-05	80742	PRR3	1.84248	0.000116676
65986	ZBTB10	1.78316	0.000265442	9334	B4GALT5	-1.2241	0.000309133	6744	ITPRID2	2.58821	9.34632e-05	27115	PDE7B	6.79949	0.000116798
5376	PMP22	3.12515	0.000266382	353116	RILPL1	1.39684	0.000309135	9639	ARHGEF10	-1.98675	9.34632e-05	80816	ASXL3	3.66082	0.000116798
4857	NOVA1	2.76034	0.000266382	84056	KATNAL1	1.13066	0.000309312	6742	SSBP1	-1.2346	9.35549e-05	1267	CNP	1.03736	0.000116798
80184	CEP290	1.2119	0.000266382	80023	NRSN2	1.45797	0.000309408	284525	SLC9C2	6.33922	9.35686e-05	2888	GRB14	-3.65279	0.000116798
23654	PLXNB2	1.16987	0.000266382	2041	EPHA1	-10.4709	0.000309408	5442	POLRMT	-1.37336	9.35686e-05	3291	HSD11B2	-3.85286	0.000116798
1508	CTSB	1.16786	0.000266382	387486	LINC00320	-3.52845	0.000309559	23232	TBC1D12	2.7614	9.36981e-05	1896	EDA	-2.95394	0.000117183
84844	PHF5A	-1.07021	0.000266382	64065	PERP	-1.76841	0.000310494	6122	RPL3	-1.08932	9.38924e-05	22948	CCT5	-1.22929	0.0001172
26135	SERBP1	-1.27471	0.000266382	10678	B3GNT2	-2.45875	0.000310494	100131213	ZNF503-AS2	6.79146	9.39261e-05	287	ANK2	2.8924	0.000117243
81618	ITM2C	-1.384	0.000266382	168544	ZNF467	5.14055	0.000311328	4915	NTRK2	9.78992	9.41997e-05	57545	CC2D2A	1.75297	0.000117522
388561	ZNF761	-1.58161	0.000266382	1102	RCBTB2	1.79762	0.000311328	53358	SHC3	3.54566	9.41997e-05	6202	RPS8	-0.984028	0.000117588
3329	HSPD1	-2.08175	0.000266382	5297	PI4KA	1.59201	0.000311328	54453	RIN2	4.07217	9.42708e-05	50861	STMN3	1.70952	0.00011764
6533	SLC6A6	-2.93297	0.000266382	11188	NISCH	1.05375	0.000311328	9830	TRIM14	-4.14764	9.44263e-05	51062	ATL1	2.72703	0.000117824
7373	COL14A1	-4.29888	0.000266382	79675	FASTKD1	-1.08379	0.000311328	124801	LSM12	-1.10952	9.44947e-05	57337	SENP7	2.22585	0.000117881
23270	TSPYL4	2.7141	0.000266721	84128	WDR75	-1.14835	0.000311328	78994	PRR14	2.14384	9.47914e-05	6415	SELENOW	-1.55996	0.000117886
27244	SESN1	-1.63251	0.000266721	51540	SCLY	-1.38255	0.000311328	6541	SLC7A1	-2.17643	9.49307e-05	51520	LARS1	-1.10402	0.000117957
642280	ZNF876P	-2.08946	0.000266919	23516	SLC39A14	-3.35671	0.000311328	686	BTD	-1.71273	9.50035e-05	11127	KIF3A	1.74497	0.000118315
10598	AHSA1	-1.05715	0.000267215	64073	C19orf33	-5.86829	0.000311328	79739	TTLL7	2.6001	9.55856e-05	9110	MTMR4	1.72906	0.000118315
29118	DDX25	-3.16847	0.000267215	6850	SYK	-7.40936	0.000311328	64319	FBRS	1.96722	9.55856e-05	6668	SP2	1.52256	0.000118315
161394	SAMD15	4.23117	0.000268087	79567	RIPOR1	1.95827	0.000311535	253959	RALGAPA1	1.2518	9.55856e-05	1104	RCC1	-1.12798	0.000118315
79940	LINC00472	2.78235	0.000268658	134265	AFAP1L1	-3.63936	0.000311744	102724159	LOC102724159	-1.94403	9.55856e-05	2617	GARS1	-1.28924	0.000118315
222962	SLC29A4	1.87167	0.000268901	1508	CTSB	1.13843	0.000312913	151963	MB21D2	-1.97619	9.59432e-05	84152	PPP1R1B	-4.74066	0.000118315
55759	WDR12	-2.39464	0.000268901	148198	ZNF98	-2.16118	0.000313532	25902	MTHFD1L	-2.09942	9.59432e-05	23779	ARHGAP8	-5.89986	0.000118315
53371	NUP54	-1.0898	0.000269237	56888	KCMF1	-1.39751	0.000315109	112399	EGLN3	-3.443	9.59432e-05	9289	ADGRG1	5.04437	0.000118387
55147	RBM23	1.29362	0.000269529	3145	HMBS	-1.39804	0.000315779	266655	BRD3OS	1.58206	9.62341e-05	26118	WSB1	1.25387	0.000118387
94039	ZNF101	-2.3771	0.000269529	389524	GTF2IRD2B	1.90666	0.000316599	128272	ARHGEF19	-3.70489	9.62341e-05	7059	THBS3	3.6645	0.00011877
9912	ARHGAP44	-1.81359	0.000269952	2882	GPX7	1.89711	0.000316599	335	APOA1	5.76235	9.68306e-05	140809	SRXN1	-1.39076	0.00011877
9853	RUSC2	2.64532	0.000270197	9538	EI24	-1.00766	0.000316599	57111	RAB25	-6.40253	9.73073e-05	9149	DYRK1B	1.9576	0.000118867
83850	ESYT3	-4.27046	0.000270197	23165	NUP205	-1.38453	0.000316599	26045	LRRTM2	8.72842	9.76726e-05	64769	MEAF6	1.28064	0.000118867
92745	SLC38A5	-5.088	0.000270197	147700	KLC3	-4.32278	0.000316599	116983	ACAP3	1.847	9.7963e-05	10846	PDE10A	3.08198	0.000119079
163782	KANK4	5.98506	0.000270451	643623	LINC02523	-5.99212	0.000316599	5366	PMAIP1	-3.32989	9.83507e-05	22911	WDR47	2.51746	0.000119213
346389	MACC1	-6.02405	0.00027062	11108	PRDM4	1.67302	0.0003166	51497	NELFCD	1.14567	9.90742e-05	10873	ME3	3.62546	0.000119465
80816	ASXL3	4.42574	0.000270963	9747	TCAF1	1.68944	0.000316885	79442	LRRC2	-4.73517	9.90742e-05	57348	TTYH1	3.45744	0.000119465
126308	MOB3A	2.08105	0.000270963	10436	EMG1	-1.34439	0.000316885	10846	PDE10A	3.09778	9.90919e-05	54778	RNF111	1.44607	0.000119465
102724316	SVIL-AS1	1.99878	0.000270963	7675	ZNF121	-1.8917	0.000316885	6223	RPS19	-1.1112	9.91652e-05	4926	NUMA1	1.1551	0.000119465
2907	GRINA	1.02175	0.000270963	147741	ZNF560	-4.49445	0.000316885	25819	NOCT	-2.77883	9.98435e-05	6607	SMN2	-1.44703	0.000119465
10434	LYPLA1	-1.11564	0.000270963	2743	GLRB	4.1039	0.00031833	54726	OTUD4	-1.67362	0.000100846	57111	RAB25	-6.16476	0.000119465
3093	UBE2K	-1.3346	0.000270963	1501	CTNND2	3.70102	0.00031833	65260	COA7	-1.63598	0.000100914	23625	FAM89B	2.00449	0.000119501
8707	B3GALT2	9.1828	0.000271191	8536	CAMK1	2.12192	0.00031833	5052	PRDX1	-1.64296	0.000101338	83856	FSD1L	3.02003	0.000119597
166614	DCLK2	6.79891	0.000271191	1384	CRAT	1.46926	0.00031833	5413	SEPTIN5	2.8417	0.000101696	83700	JAM3	1.63127	0.000120516
122046	TEX26	6.00899	0.000271191	5763	PTMS	1.05578	0.00031833	8871	SYNJ2	-2.27266	0.000101716	5471	PPAT	-1.42502	0.000120521
2823	GPM6A	5.73833	0.000271191	81848	SPRY4	-7.09187	0.00031833	9939	RBM8A	0.92998	0.000101829	25864	ABHD14A	2.97425	0.000120633
10046	MAMLD1	5.29749	0.000271191	80150	ASRGL1	1.48318	0.000320167	6472	SHMT2	-1.47192	0.000101829	8420	SNHG3	-3.14527	0.00012118
51176	LEF1	5.28933	0.000271191	404734	ANKHD1-EIF4EBP3	1.22098	0.000320167	2290	FOXG1	11.7638	0.000101858	54989	ZNF770	-1.07116	0.000121311
10659	CELF2	2.94318	0.000271191	79832	QSER1	-1.07259	0.000320167	81706	PPP1R14C	4.89818	0.000101858	85440	DOCK7	1.78434	0.000121526
10220	GDF11	2.91113	0.000271191	346389	MACC1	-5.97859	0.000320167	83700	JAM3	1.62449	0.000101858	9915	ARNT2	3.23174	0.000121575
163486	DENND1B	2.34705	0.000271191	92745	SLC38A5	-6.25657	0.000320167	6888	TALDO1	-0.958077	0.000101858	4922	NTS	-5.60011	0.000122482
84314	TMEM107	2.28332	0.000271191	162083	C16orf82	7.98831	0.000321253	27131	SNX5	-1.6839	0.000101858	60401	EDA2R	-1.88779	0.000122903
582	BBS1	1.6623	0.000271191	3696	ITGB8	4.84565	0.000321253	83893	SPATA16	-6.28049	0.000101858	28316	CDH20	8.62378	0.000122945
5372	PMM1	1.66002	0.000271191	23324	MAN2B2	1.68816	0.000321253	23263	MCF2L	2.12513	0.000102265	9420	CYP7B1	4.6975	0.000123745
201134	CEP112	1.6056	0.000271191	5869	RAB5B	0.938661	0.000321748	92312	MEX3A	1.12105	0.000102265	23418	CRB1	8.15734	0.000124043
50809	HP1BP3	1.55062	0.000271191	160518	DENND5B	1.18511	0.000323441	29081	METTL5	-1.49735	0.000102265	154743	BMT2	2.33748	0.000124043
57482	CRACD	1.25752	0.000271191	55147	RBM23	1.25035	0.000323958	112937	GLB1L3	-3.14801	0.000102265	80023	NRSN2	1.42694	0.000124043
6418	SET	-0.991853	0.000271191	9622	KLK4	-4.34198	0.000324104	10252	SPRY1	3.18844	0.000102426	79780	CCDC82	1.33204	0.000124043
441666	LOC441666	-1.23078	0.000271191	100505881	MAGI2-AS3	5.38573	0.000325394	27285	TEKT2	3.75927	0.000102554	4635	MYL4	7.20962	0.00012413
64777	RMND5B	-1.29716	0.000271191	126068	ZNF441	2.90395	0.000325394	27125	AFF4	1.32391	0.000102554	8204	NRIP1	3.38345	0.000124822
148198	ZNF98	-2.13949	0.000271191	23054	NCOA6	2.6086	0.000325394	26263	FBXO22	-1.60074	0.000102554	51540	SCLY	-1.35669	0.000124941
3664	IRF6	-7.15408	0.000271191	56181	MTFR1L	1.60766	0.000325394	152519	NIPAL1	-3.12009	0.000102584	393	ARHGAP4	-2.23203	0.000125025
57728	WDR19	1.39619	0.000271783	10228	STX6	-1.09264	0.000325394	10694	CCT8	-0.991437	0.000103043	284001	CCDC57	2.14819	0.000126059
6632	SNRPD1	-1.17835	0.000273947	4643	MYO1E	-1.6948	0.000325394	5777	PTPN6	-3.41439	0.000103043	1178	CLC	-6.97646	0.000126285
5602	MAPK10	4.1501	0.00027442	79651	RHBDF2	-5.16656	0.000325394	57348	TTYH1	3.69235	0.000103628	55800	SCN3B	4.6649	0.000126729
6505	SLC1A1	-2.40439	0.00027442	728130	NUTM2D	3.211	0.000326023	91544	UBXN11	2.25434	0.000103679	9609	RAB36	4.46339	0.000126729
3291	HSD11B2	-3.68035	0.00027442	8237	USP11	1.30582	0.000326542	23169	SLC35D1	1.93498	0.000103754	9555	MACROH2A1	1.60155	0.000126729
11230	PRAF2	1.84512	0.000275395	63876	PKNOX2	4.94539	0.000328088	128853	DUSP15	4.11647	0.000104239	80762	NDFIP1	1.34228	0.000126729
1185	CLCN6	1.20867	0.000275612	5602	MAPK10	4.23428	0.000328088	6609	SMPD1	2.87391	0.000104592	4643	MYO1E	-1.80026	0.000126729
1523	CUX1	0.934962	0.000275848	10846	PDE10A	3.54146	0.000328088	56967	C14orf132	2.17175	0.000104592	4192	MDK	2.02495	0.000126876
55718	POLR3E	-1.15576	0.000275848	26086	GPSM1	2.12434	0.000328088	643641	ZNF862	1.97205	0.000104592	29965	CDIP1	-1.67504	0.000126876
84557	MAP1LC3A	2.64639	0.000276693	25799	ZNF324	1.99363	0.000328088	257194	NEGR1	2.8339	0.000104874	9238	TBRG4	-1.8872	0.000126876
55230	USP40	1.19208	0.000277007	2972	BRF1	1.57351	0.000328088	221044	UCMA	-6.43925	0.000104886	128272	ARHGEF19	-3.78145	0.000126876
23385	NCSTN	1.03526	0.000277007	79089	TMUB2	1.11143	0.000328088	51466	EVL	1.89329	0.00010491	5133	PDCD1	-6.82153	0.000126876
6844	VAMP2	2.24945	0.000277022	27043	PELP1	-0.952337	0.000328088	6546	SLC8A1	3.12778	0.000105044	11059	WWP1	-1.17113	0.00012697
5775	PTPN4	-1.63648	0.000278979	5686	PSMA5	-1.23637	0.000328088	51062	ATL1	2.67714	0.000105044	349075	ZNF713	2.21528	0.000127
85463	ZC3H12C	4.32277	0.000279234	122704	MRPL52	-1.2529	0.000328088	9811	CTIF	1.84235	0.000105044	57144	PAK5	3.40191	0.000127028
56156	TEX13B	-6.09164	0.000279475	8654	PDE5A	-2.18879	0.000328088	81533	ITFG1	1.3019	0.000105044	619279	ZNF704	2.624	0.000127549
57547	ZNF624	2.1178	0.000280269	3359	HTR3A	-5.15834	0.000329187	64769	MEAF6	1.24588	0.000105044	112939	NACC1	-1.7392	0.000127612
10885	WDR3	-1.24795	0.000280269	389792	IER5L	3.70736	0.000329203	56271	BEX4	1.2345	0.000105044	100996301	FOXD3-AS1	-5.95745	0.000127612
5686	PSMA5	-1.26432	0.000280269	10659	CELF2	2.87652	0.000329203	9048	ARTN	-3.6686	0.000105044	1630	DCC	5.76539	0.000128303
54681	P4HTM	1.58964	0.000281171	90135	BTBD6	2.02081	0.000329203	57541	ZNF398	-1.7997	0.000105062	112399	EGLN3	-3.52364	0.000129379
93517	SDR42E1	-3.58368	0.000282255	130074	FAM168B	0.931611	0.000329203	105375014	LINC02570	-7.31394	0.000105062	6142	RPL18A	-1.13226	0.000129472
28982	FLVCR1	-1.35517	0.00028336	54469	ZFAND6	-0.961731	0.000329203	4060	LUM	9.64585	0.000105363	283731	LOC283731	3.84112	0.000129637
9208	LRRFIP1	-1.25697	0.000283731	51582	AZIN1	-1.05999	0.000329203	92691	TMEM169	3.69061	0.000105432	10956	OS9	1.32139	0.000130295
729830	FHIP1A	-7.10247	0.000284447	292	SLC25A5	-1.51123	0.000329203	127845	GOLT1A	-6.6134	0.000105432	9413	ENTREP1	-1.98626	0.000130298
5066	PAM	2.08011	0.000284571	3790	KCNS3	-3.42473	0.000329203	23365	ARHGEF12	1.0146	0.000105525	11145	PLAAT3	-3.223	0.000130298
727	C5	3.22376	0.000285737	140706	CCM2L	-4.16925	0.000329203	26973	CHORDC1	-1.72	0.000105525	5600	MAPK11	4.45835	0.000130855
8204	NRIP1	3.03011	0.000285737	26022	TMEM98	0.998713	0.000329363	5831	PYCR1	-2.09432	0.000105525	191	AHCY	-1.36071	0.000130855
55904	KMT2E	1.70732	0.000285737	283417	DPY19L2	3.15514	0.000329665	64101	LRRC4	3.11527	0.00010596	80204	FBXO11	1.32048	0.000131559
9948	WDR1	-1.17215	0.000285737	113675	SDSL	3.73086	0.000331135	80306	MED28	-1.00703	0.00010596	56144	PCDHA4	1.82824	0.000131817
6337	SCNN1A	-9.3334	0.000285737	1032	CDKN2D	3.6071	0.00033119	5360	PLTP	-1.28808	0.000106201	4878	NPPA	6.13207	0.000132181
10846	PDE10A	3.57571	0.000286179	6564	SLC15A1	-4.63014	0.000331942	84189	SLITRK6	5.92763	0.000106217	2266	FGG	8.48643	0.000132258
7067	THRA	1.76582	0.000286179	100652911	LINC01838	-5.65259	0.000332021	2823	GPM6A	5.64934	0.000106217	126069	ZNF491	3.68696	0.000132258
5471	PPAT	-1.6304	0.000286179	346689	KLRG2	-7.53441	0.000332205	157922	CAMSAP1	1.30495	0.000106217	84902	CEP89	1.3149	0.000132258
1519	CTSO	2.03019	0.000286234	91544	UBXN11	1.90376	0.000334608	28511	NKIRAS2	1.27934	0.000106217	471	ATIC	-1.41788	0.000132258
93145	OLFM2	-1.07153	0.000286234	126567	C2CD4C	2.3009	0.000334826	2649	NR6A1	-4.27485	0.000106217	6603	SMARCD2	-2.79613	0.000132357
55319	TMA16	-2.06603	0.000286234	54931	TRMT10C	-1.19685	0.000334876	4143	MAT1A	-4.70974	0.000106217	27287	VENTX	-3.74652	0.000132842
100506691	LINC02985	-3.33815	0.000286234	9266	CYTH2	1.8827	0.000334955	84457	PHYHIPL	6.76098	0.000106402	5293	PIK3CD	-2.24986	0.000132922
8433	UTF1	-7.32691	0.000286234	22980	TCF25	1.06767	0.00033575	5493	PPL	-4.53504	0.00010646	114803	MYSM1	-1.19839	0.000133687
10620	ARID3B	-1.19248	0.000286261	54621	VSIG10	-1.2052	0.00033575	2785	GNG3	4.62373	0.000106539	133688	UGT3A1	-5.14821	0.000133777
727936	GXYLT2	-3.80072	0.000286653	2925	GRPR	-4.75546	0.00033575	8927	BSN	2.30151	0.000106539	57522	SRGAP1	3.07819	0.000134413
102216342	LINC01108	-6.2149	0.000286862	51084	CRYL1	3.38801	0.000335757	10156	RASA4	2.1731	0.000106554	22846	VASH1	2.77963	0.000134413
56144	PCDHA4	1.97229	0.000286955	2261	FGFR3	3.97511	0.000335899	23201	FAM168A	2.00642	0.000106554	94039	ZNF101	-2.21365	0.000134413
79867	TCTN2	1.66287	0.000286955	9706	ULK2	1.86513	0.000335899	23221	RHOBTB2	2.60917	0.000106993	85451	UNK	1.15334	0.00013449
4925	NUCB2	1.2892	0.000286955	63979	FIGNL1	1.19274	0.000335899	100133941	CD24	-2.60041	0.000106993	262	AMD1	-1.4957	0.000135422
200942	KLHDC8B	2.88331	0.00028753	54926	UBE2R2	1.00961	0.000335899	80034	CSRNP3	2.67509	0.00010713	56967	C14orf132	2.10722	0.000135928
23165	NUP205	-1.38607	0.00028753	84844	PHF5A	-1.01184	0.000335899	653820	FAM72B	-1.909	0.000107352	8872	CDC123	-1.03926	0.000136102
128272	ARHGEF19	-4.10308	0.00028753	79867	TCTN2	1.62543	0.000337024	10164	CHST4	-7.3726	0.000107352	1164	CKS2	-1.51061	0.000136235
2290	FOXG1	11.2571	0.000287803	642587	MIR205HG	-8.66329	0.000337024	27253	PCDH17	5.76632	0.000107722	6515	SLC2A3	-3.41304	0.000136235
2619	GAS1	4.55658	0.000287977	283248	RCOR2	1.00277	0.000337301	5891	MOK	3.87552	0.000108191	58494	JAM2	1.99931	0.000136292
23005	MAPKBP1	1.8871	0.000288204	7764	ZNF217	-1.40727	0.000337301	6668	SP2	1.48979	0.000108447	4642	MYO1D	-2.0691	0.000136292
54976	ADISSP	-1.46796	0.00028831	8470	SORBS2	3.77604	0.000337866	9211	LGI1	9.93736	0.000108656	2785	GNG3	4.54428	0.000136499
11276	SYNRG	0.954563	0.00028838	54536	EXOC6	1.79739	0.000337866	64744	SMAP2	2.36179	0.000108656	8702	B4GALT4	-1.63306	0.000136814
23223	RRP12	-1.31987	0.000288854	57604	TRMT9B	3.14127	0.000338376	25874	MPC2	1.65391	0.000108656	388015	RTL1	7.75746	0.00013809
54865	GPATCH4	-2.05697	0.000289276	81563	C1orf21	1.91207	0.000340024	5818	NECTIN1	-1.01775	0.000108656	8829	NRP1	3.49276	0.00013809
1130	LYST	4.30914	0.000289417	9912	ARHGAP44	-1.66266	0.000340024	10963	STIP1	-1.07937	0.000108656	9440	MED17	1.31775	0.000138175
2581	GALC	1.29144	0.000289417	1031	CDKN2C	7.86667	0.000343456	9823	ARMCX2	-1.1651	0.000108656	25819	NOCT	-2.7416	0.000138175
57465	TBC1D24	1.1247	0.000289428	132299	OCIAD2	-1.18816	0.000343599	9910	RABGAP1L	-2.2806	0.000108656	79442	LRRC2	-3.88443	0.000138607
25864	ABHD14A	2.57082	0.000289562	2264	FGFR4	-3.79799	0.000343599	6641	SNTB1	-2.76439	0.000108656	9989	PPP4R1	1.12578	0.000138686
64601	VPS16	1.23023	0.000290661	2535	FZD2	2.43527	0.000344421	8115	TCL1A	-6.79553	0.000108656	140706	CCM2L	-4.23118	0.000138686
285203	EOGT	-3.27675	0.000290661	9555	MACROH2A1	1.40296	0.000344421	2039	DMTN	5.87148	0.00010876	348110	ARPIN	2.55836	0.000138847
6850	SYK	-7.04898	0.000290661	55752	SEPTIN11	1.10075	0.000344421	93183	PIGM	1.70112	0.00010876	2273	FHL1	1.51922	0.000139207
387640	SKIDA1	3.1413	0.000291202	647166	C13orf42	-7.70373	0.000344421	57007	ACKR3	5.65166	0.000109087	55127	HEATR1	-1.64004	0.000139207
219749	ZNF25	2.73877	0.000291202	8824	CES2	1.10052	0.000346252	154743	BMT2	2.18316	0.000109432	11344	TWF2	-1.64194	0.000139207
3151	HMGN2	1.11734	0.000291202	5797	PTPRM	2.14848	0.000347692	55219	MACO1	1.43195	0.000109769	10164	CHST4	-7.83983	0.000139207
79651	RHBDF2	-5.09532	0.000291202	4012	LNPEP	1.80588	0.000347692	26011	TENM4	3.95322	0.000109789	57547	ZNF624	2.4026	0.000139683
10331	B3GNT3	-6.31293	0.000291202	261734	NPHP4	1.75444	0.000347692	619279	ZNF704	2.64356	0.000109789	55787	TXLNG	-1.19733	0.000139906
57037	ANKMY2	1.26555	0.000291347	4082	MARCKS	1.72893	0.000347692	64784	CRTC3	2.63253	0.000109789	7851	MALL	-3.02647	0.000139906
9452	ITM2A	-3.12796	0.000291401	11230	PRAF2	1.74861	0.000348129	412	STS	2.42879	0.000109789	23232	TBC1D12	2.58022	0.000139918
4082	MARCKS	1.77693	0.000291981	54892	NCAPG2	-1.05617	0.000348199	11127	KIF3A	1.69185	0.000109789	79993	ELOVL7	-3.09828	0.000140173
790	CAD	-1.49352	0.000292637	64409	GALNT17	-1.38663	0.00034879	22955	SCMH1	1.29036	0.000109789	115572	TENT5B	-5.30514	0.00014036
2983	GUCY1B1	2.2031	0.000292747	81892	SLIRP	-1.80092	0.00034879	10480	EIF3M	-1.15469	0.000109789	105375014	LINC02570	-6.66872	0.000140434
91544	UBXN11	1.9462	0.000294235	152273	FGD5	-7.58454	0.00034879	6222	RPS18	-1.27331	0.000109789	7745	ZKSCAN8	1.13479	0.000141258
10019	SH2B3	-2.33646	0.000294235	100303491	ZEB2-AS1	6.45708	0.000350576	8555	CDC14B	-1.65425	0.000109789	128674	PROKR2	-5.02736	0.000141258
2264	FGFR4	-3.99017	0.000294235	23042	PDXDC1	-1.02937	0.00035063	54881	TEX10	-1.67237	0.000109789	55220	KLHDC8A	4.68766	0.000141845
23042	PDXDC1	-1.0577	0.000294343	84460	ZMAT1	2.40118	0.000350644	3291	HSD11B2	-3.21051	0.000109789	59084	ENPP5	-4.02046	0.000141845
1350	COX7C	-0.989012	0.000295062	8681	JMJD7-PLA2G4B	1.66405	0.000352436	140706	CCM2L	-4.5004	0.000109789	84247	RTL6	1.56753	0.000142514
11235	PDCD10	-1.13392	0.000295062	23142	DCUN1D4	1.0051	0.000352436	126792	B3GALT6	1.43026	0.000109961	51537	MTFP1	-2.22806	0.000142769
23401	FRAT2	-1.85367	0.000295062	23671	TMEFF2	4.62225	0.000352465	596	BCL2	2.46086	0.00010997	57590	WDFY1	-0.994014	0.000142907
79000	AUNIP	-2.19266	0.000295062	23635	SSBP2	2.29361	0.000352465	646864	ZNF723	-7.25435	0.000109972	3116	HLA-DPB2	-7.45823	0.000142907
80139	ZNF703	5.23803	0.000295254	126792	B3GALT6	1.33038	0.000352465	203069	R3HCC1	1.52102	0.000110156	3145	HMBS	-1.56484	0.000142963
339541	ARMH1	4.28649	0.000295254	84172	POLR1B	-1.34583	0.000352465	57480	PLEKHG1	4.03742	0.000110512	158135	TTLL11	3.2589	0.00014351
285598	ARL10	2.2713	0.000295254	9136	RRP9	-1.45078	0.000352465	63035	BCORL1	2.62136	0.000110512	26086	GPSM1	1.97412	0.000143684
388677	NOTCH2NLA	1.73619	0.000295254	51303	FKBP11	-2.03839	0.000352465	8455	ATRN	0.955757	0.000110512	81619	TSPAN14	1.19364	0.000143684
158399	ZNF483	-1.91922	0.000295254	6002	RGS12	1.69783	0.000352824	80324	PUS1	-2.43991	0.000110512	8455	ATRN	0.917368	0.000143684
4081	MAB21L1	11.183	0.000295525	57545	CC2D2A	1.54195	0.000352824	85015	USP45	-2.49506	0.000110512	64129	TINAGL1	-6.19909	0.000143684
221662	RBM24	3.98922	0.000295525	2778	GNAS	0.970104	0.000352824	83878	USHBP1	-5.95912	0.000110512	126792	B3GALT6	1.4242	0.000144952
3725	JUN	3.05897	0.000295525	7464	CORO2A	-4.69092	0.000357388	23082	PPRC1	-1.85369	0.000110611	23221	RHOBTB2	2.44175	0.000145515
4084	MXD1	2.97582	0.000295525	3111	HLA-DOA	-3.51243	0.000358646	85458	DIXDC1	1.21055	0.000111031	6628	SNRPB	-1.48621	0.000145515
9500	MAGED1	2.07893	0.000295525	23170	TTLL12	-1.6461	0.000358912	51537	MTFP1	-2.17607	0.000111223	26045	LRRTM2	8.44011	0.000145673
168850	ZNF800	1.93489	0.000295525	64093	SMOC1	4.98064	0.000359465	196047	EMX2OS	10.0688	0.000111872	126626	GABPB2	2.32903	0.000145673
126626	GABPB2	1.75876	0.000295525	23293	SMG6	1.15268	0.000361868	27309	ZNF330	-1.40664	0.000112063	100506675	LINC03031	6.76626	0.000146801
1102	RCBTB2	1.66501	0.000295525	65982	ZSCAN18	1.44046	0.000362736	57576	KIF17	-3.08716	0.000112063	5900	RALGDS	1.74813	0.000146801
192670	AGO4	1.30298	0.000295525	143279	HECTD2	1.29411	0.000362791	84002	B3GNT5	2.07865	0.000112272	898	CCNE1	-1.334	0.000146904
411	ARSB	1.15572	0.000295525	101928464	ZNF433-AS1	-1.86247	0.000362791	65996	CENPBD2P	1.23038	0.000112272	9143	SYNGR3	-3.00893	0.000146904
84168	ANTXR1	0.93442	0.000295525	6678	SPARC	2.06199	0.000363315	26015	RPAP1	-1.10497	0.000112272	649	BMP1	1.86122	0.000146986
51465	UBE2J1	0.919311	0.000295525	7374	UNG	-0.992723	0.000363315	5881	RAC3	-1.36326	0.000112272	64601	VPS16	1.20853	0.000146986
9879	DDX46	-0.944661	0.000295525	4838	NODAL	-9.19845	0.000363315	9238	TBRG4	-1.81267	0.000112545	11214	AKAP13	1.20085	0.000146986
9790	BMS1	-0.969358	0.000295525	200942	KLHDC8B	2.72208	0.000363318	94241	TP53INP1	1.66433	0.00011259	686	BTD	-1.61685	0.000146986
4691	NCL	-1.07845	0.000295525	728661	SLC35E2B	1.33523	0.000363318	2817	GPC1	1.79084	0.000113353	1364	CLDN4	-6.21702	0.000147208
57655	GRAMD1A	-1.20638	0.000295525	64333	ARHGAP9	-3.85248	0.000363318	29968	PSAT1	-1.44718	0.000113584	6742	SSBP1	-1.15774	0.000147469
114799	ESCO1	-1.25909	0.000295525	80004	ESRP2	-8.26753	0.000363318	10608	MXD4	2.2918	0.000113686	823	CAPN1	-1.30048	0.000147469
6628	SNRPB	-1.25919	0.000295525	84314	TMEM107	2.24728	0.000363717	59307	SIGIRR	-2.00265	0.000113686	220108	FAM124A	-2.07374	0.000147469
55787	TXLNG	-1.42467	0.000295525	54663	WDR74	-1.10462	0.00036431	256710	GLIPR1L1	-6.68656	0.000113702	8941	CDK5R2	5.27778	0.00014775
26517	TIMM13	-1.50368	0.000295525	56652	TWNK	-1.14093	0.00036431	63877	FAM204A	1.33752	0.000114173	1948	EFNB2	4.56952	0.000147893
27340	UTP20	-1.52101	0.000295525	5216	PFN1	-2.10617	0.00036431	23373	CRTC1	1.1968	0.000114173	84159	ARID5B	2.84782	0.000147893
10785	WDR4	-1.96347	0.000295525	168850	ZNF800	1.94556	0.000364328	2806	GOT2	-1.00299	0.000114173	80313	LRRC27	2.65273	0.000147893
283234	CCDC88B	-2.04633	0.000295525	128272	ARHGEF19	-3.4557	0.000364328	10220	GDF11	1.90492	0.000114363	91544	UBXN11	2.22989	0.000147893
5216	PFN1	-2.17927	0.000295525	583	BBS2	1.52855	0.000366735	2810	SFN	-3.80878	0.000114363	51199	NIN	1.8395	0.000147893
8654	PDE5A	-2.19966	0.000295525	9665	MARF1	1.08809	0.000366735	57451	TENM2	4.49533	0.000114407	80315	CPEB4	1.72837	0.000147893
58526	MID1IP1	-2.6379	0.000295525	55161	TMEM33	-1.01326	0.000368621	29128	UHRF1	2.05748	0.000114407	81669	CCNL2	1.0356	0.000147893
23516	SLC39A14	-3.28449	0.000295525	55529	PIP4P2	-1.55577	0.000368828	23016	EXOSC7	-1.42517	0.000114407	51116	MRPS2	-1.20635	0.000147893
3790	KCNS3	-3.33865	0.000295525	54585	LZTFL1	1.55348	0.00036952	27443	CECR2	-1.4279	0.000114407	326624	RAB37	-4.31612	0.000147893
10344	CCL26	-5.8337	0.000295525	892	CCNC	-1.22177	0.000370693	79731	NARS2	-1.45029	0.000114407	10331	B3GNT3	-6.79126	0.000147893
930	CD19	-5.87288	0.000295525	130026	ICA1L	3.14502	0.000372046	153163	MGC32805	-5.70884	0.000114407	3359	HTR3A	-8.21273	0.000147893
1555	CYP2B6	-6.0555	0.000295525	56849	TCEAL7	2.34257	0.000372046	3670	ISL1	5.86553	0.000114511	1850	DUSP8	3.51101	0.000148069
54596	L1TD1	-6.72555	0.000295525	8644	AKR1C3	-3.42583	0.000372046	8894	EIF2S2	-1.43571	0.000114511	22980	TCF25	1.22238	0.000148664
647166	C13orf42	-7.43984	0.000295525	83716	CRISPLD2	-3.85282	0.000373601	26118	WSB1	1.21376	0.000114735	6472	SHMT2	-1.37875	0.000148927
388585	HES5	8.83237	0.000296417	387978	LINC01551	10.6225	0.000374705	10322	SMYD5	-1.3866	0.000114735	10437	IFI30	-6.58646	0.000149202
10938	EHD1	1.13168	0.000296417	166614	DCLK2	6.81247	0.000374705	6515	SLC2A3	-3.40678	0.000114735	126017	ZNF813	-1.65142	0.000149393
9048	ARTN	-4.11916	0.000297794	2823	GPM6A	5.5927	0.000374872	2042	EPHA3	10.2204	0.000114819	9466	IL27RA	-2.82397	0.000149484
5629	PROX1	3.10158	0.00029807	54843	SYTL2	2.83652	0.000374872	100506469	TMEM147-AS1	-1.39502	0.000114819	5935	RBM3	1.24219	0.000149725
1839	HBEGF	2.96922	0.000298082	23345	SYNE1	2.47349	0.000374872	112939	NACC1	-1.71103	0.000114819	25758	KIAA1549L	2.58556	0.0001505
23054	NCOA6	2.56736	0.000298082	1687	GSDME	2.06386	0.000374872	441518	RTL8B	2.10128	0.00011484	238	ALK	7.37778	0.000150621
85458	DIXDC1	2.2802	0.000298082	92104	IFT70A	1.96999	0.000374872	645369	TMEM200C	1.90533	0.00011484	54985	HCFC1R1	-1.97216	0.000150621
7137	TNNI3	-3.58755	0.000298082	55526	DHTKD1	-1.00733	0.000375599	23097	CDK19	1.56632	0.00011484	29128	UHRF1	2.0406	0.0001507
9139	CBFA2T2	1.36416	0.000298295	93517	SDR42E1	-4.07407	0.000375678	8303	SNN	1.28638	0.00011484	163702	IFNLR1	-5.38544	0.0001507
55719	SLF2	0.914553	0.000298295	283932	FBXL19-AS1	3.14769	0.000375838	57085	AGTRAP	-1.8805	0.00011484	2039	DMTN	5.49688	0.000150761
2558	GABRA5	-3.4086	0.000298493	90139	TSPAN18	2.80503	0.000375838	9744	ACAP1	-2.75216	0.00011484	2619	GAS1	3.47691	0.000150801
84460	ZMAT1	2.39977	0.000298737	9382	COG1	1.28046	0.000375838	283624	LINC00641	1.80941	0.000114848	84163	GTF2IRD2	2.7981	0.000151079
57337	SENP7	2.54185	0.00029889	51098	IFT52	1.10059	0.000375838	55003	PAK1IP1	-1.7505	0.000114848	26122	EPC2	1.45831	0.000151079
5557	PRIM1	-1.25499	0.00029889	57504	MTA3	-0.850291	0.000375838	8501	SLC43A1	-4.40861	0.000114848	6546	SLC8A1	3.0717	0.00015179
2947	GSTM3	3.63865	0.000299761	126299	ZNF428	3.27161	0.000376314	8100	IFT88	2.22038	0.000114944	283624	LINC00641	1.80972	0.00015179
112476	PRRT2	2.38694	0.000300687	25956	SEC31B	2.03659	0.000376605	56894	AGPAT3	1.689	0.000115455	1388	ATF6B	1.34503	0.00015179
92255	LMBRD2	1.64685	0.000300687	22852	ANKRD26	1.1045	0.000376605	527	ATP6V0C	1.04528	0.000115455	57732	ZFYVE28	-3.81382	0.00015179
140706	CCM2L	-4.45912	0.000300884	54461	FBXW5	1.00639	0.000376605	10849	POLR1G	-2.39849	0.000115455	63928	CHP2	-4.24296	0.00015179
2618	GART	-1.48644	0.000302037	11235	PDCD10	-1.08343	0.000376605	23401	FRAT2	-2.53321	0.000115455	335	APOA1	5.15561	0.000151885
3705	ITPK1	-1.69586	0.000302267	79075	DSCC1	-1.80021	0.000376605	23108	RAP1GAP2	-3.08513	0.000115455	222553	SLC35F1	2.97049	0.000151965
221806	VWDE	-7.44304	0.000302267	29118	DDX25	-2.49736	0.000376605	5133	PDCD1	-6.82621	0.000115455	55084	SOBP	2.92894	0.000151965
22852	ANKRD26	1.10841	0.000302873	283624	LINC00641	1.36994	0.000376777	11142	PKIG	1.23976	0.000115636	10000	AKT3	2.07626	0.000151965
54069	MIS18A	-1.37855	0.000302873	60626	RIC8A	0.984551	0.000376777	9047	SH2D2A	-5.02847	0.000115942	1102	RCBTB2	1.67368	0.000151965
4926	NUMA1	1.2087	0.000304512	58526	MID1IP1	-2.42909	0.000377948	267	AMFR	1.37695	0.00011617	55534	MAML3	1.45862	0.000151965
90864	SPSB3	1.42764	0.000305712	101978719	LINC00970	-4.73025	0.000378881	2	A2M	8.24074	0.0001163	5763	PTMS	1.45406	0.000151965
143279	HECTD2	1.21884	0.000305712	2806	GOT2	-0.866152	0.000379406	124995	MRPL10	-1.18914	0.000116326	58508	KMT2C	1.31902	0.000151965
84916	UTP4	-1.05761	0.000305712	729739	PPIAP46	-3.29317	0.000379406	116151	FAM210B	2.24173	0.000116554	80218	NAA50	-1.04264	0.000151965
26263	FBXO22	-1.36424	0.000305712	55612	FERMT1	-5.74801	0.000379406	225	ABCD2	7.8586	0.000116588	54205	CYCS	-1.14969	0.000151965
9665	MARF1	1.09941	0.000305951	64284	RAB17	-10.4229	0.000379777	2882	GPX7	1.68218	0.000116588	9188	DDX21	-1.68592	0.000151965
80700	UBXN6	1.32252	0.000307196	56342	PPAN	-0.993931	0.000380714	9521	EEF1E1	-1.62798	0.000116588	201292	TRIM65	-1.90965	0.000151965
79780	CCDC82	1.45367	0.000307209	11332	ACOT7	-1.41429	0.000383387	353	APRT	-2.01414	0.000116588	27113	BBC3	-2.07279	0.000151965
2783	GNB2	1.04299	0.000308725	8798	DYRK4	1.81243	0.000384044	2044	EPHA5	5.61672	0.000116658	5525	PPP2R5A	-2.10064	0.000151965
10142	AKAP9	0.927757	0.000308725	55695	NSUN5	-1.13122	0.000384044	84056	KATNAL1	1.52905	0.00011695	548596	CKMT1A	-3.32316	0.000151965
7464	CORO2A	-5.58301	0.000308725	10220	GDF11	2.67081	0.00038496	58508	KMT2C	1.36534	0.000117082	8501	SLC43A1	-4.34027	0.000151965
81848	SPRY4	-7.65184	0.000309583	7593	MZF1	1.48621	0.00038496	6897	TARS1	-1.62949	0.000117082	10716	TBR1	5.70414	0.000152289
2743	GLRB	4.01655	0.000309703	2643	GCH1	-2.09423	0.000385942	4807	NHLH1	6.78826	0.000117206	100506469	TMEM147-AS1	-1.45265	0.000152423
54585	LZTFL1	1.60155	0.000310132	619279	ZNF704	2.67071	0.00038649	10436	EMG1	-1.3584	0.000117206	57007	ACKR3	4.59497	0.000152624
8886	DDX18	-1.19006	0.000310686	25853	DCAF12	1.05759	0.00038649	1469	CST1	-7.19241	0.000117761	5442	POLRMT	-1.25408	0.000152719
84865	CCDC142	1.98423	0.000311519	605	BCL7A	1.8441	0.000386702	100507533	SOX21-AS1	5.82963	0.000117802	5359	PLSCR1	-1.90271	0.000153072
4922	NTS	-6.67568	0.000312668	128553	TSHZ2	6.23027	0.000387026	1850	DUSP8	3.89502	0.000117802	128414	NKAIN4	3.91103	0.000153464
7403	KDM6A	-1.3883	0.000314099	158135	TTLL11	3.31325	0.000388817	143279	HECTD2	1.33301	0.000117802	5865	RAB3B	-2.02763	0.000153464
2564	GABRE	-3.02434	0.000314099	23566	LPAR3	-6.74508	0.000389027	80070	ADAMTS20	-3.633	0.000117802	10003	NAALAD2	3.22042	0.00015369
25818	KLK5	-6.11139	0.000314099	25819	NOCT	-2.99554	0.000389122	11244	ZHX1	3.11826	0.000117975	4103	MAGEA4	-5.41804	0.000154073
8115	TCL1A	-6.57593	0.000314099	113278	SLC52A3	-5.66591	0.000389122	348995	NUP43	-1.24624	0.000117975	6134	RPL10	-0.984285	0.000154113
10126	DNAL4	1.3369	0.000315296	92979	MARCHF9	1.88964	0.000390181	80775	TMEM177	-1.77885	0.000117975	642366	ISL1-DT	6.74452	0.000154464
6619	SNAPC3	1.00834	0.000315791	5786	PTPRA	1.27298	0.000391271	126069	ZNF491	3.40563	0.000118003	92162	TMEM88	3.76718	0.000154464
9538	EI24	-0.975503	0.000315908	25758	KIAA1549L	2.56723	0.000391578	56995	TULP4	1.81109	0.000118165	78994	PRR14	2.00549	0.000154464
4172	MCM3	-1.48787	0.000316254	170954	PPP1R18	1.28019	0.000391578	222553	SLC35F1	2.86775	0.000118549	140890	SREK1	1.1909	0.000154464
80742	PRR3	1.48691	0.000316677	6723	SRM	-1.24923	0.000391578	10242	KCNMB2	6.86745	0.000118746	2810	SFN	-3.8398	0.000154655
28986	MAGEH1	1.57385	0.000317876	27241	BBS9	-2.33833	0.000391578	54511	HMGCLL1	5.07804	0.000118746	11078	TRIOBP	1.21566	0.000154882
1496	CTNNA2	2.92652	0.000317881	84902	CEP89	0.952973	0.000392977	284001	CCDC57	2.03145	0.000118746	23401	FRAT2	-2.28204	0.000154882
89853	MVB12B	2.55579	0.000317881	9901	SRGAP3	2.67919	0.000395154	114803	MYSM1	-1.16792	0.000118746	155066	ATP6V0E2	2.10366	0.000155575
55646	LYAR	-2.30578	0.000318074	5295	PIK3R1	2.06103	0.000395154	314	AOC2	-3.02641	0.000118746	7621	ZNF70	1.98895	0.000155575
388015	RTL1	6.11175	0.000318775	57484	RNF150	1.88145	0.000395154	572	BAD	1.99776	0.000118865	10745	PHTF1	1.2211	0.000155575
605	BCL7A	1.84464	0.000318812	114786	XKR4	4.4107	0.0003952	56999	ADAMTS9	5.22095	0.000119148	10964	IFI44L	6.31387	0.000156036
10228	STX6	-1.06173	0.000318812	57728	WDR19	1.27615	0.0003952	6193	RPS5	-1.21017	0.000119148	10150	MBNL2	4.35275	0.00015635
1491	CTH	-1.82827	0.000319846	5162	PDHB	-1.09721	0.0003952	23198	PSME4	-1.38211	0.000119148	57526	PCDH19	5.07695	0.000156686
147645	VSIG10L	-1.96901	0.000319846	130340	AP1S3	-4.04448	0.0003952	1164	CKS2	-1.45316	0.000119148	5891	MOK	3.65503	0.000156686
80775	TMEM177	-1.47684	0.000319911	59307	SIGIRR	-2.40507	0.000395864	79006	METRN	2.98675	0.00011915	130026	ICA1L	3.18075	0.000156686
1687	GSDME	2.23257	0.00032031	5724	PTAFR	-5.13773	0.000396399	54751	FBLIM1	-3.16137	0.000119197	84265	POLR3GL	2.21018	0.000156686
1266	CNN3	1.22885	0.00032031	389072	PLEKHM3	1.69757	0.00039686	92154	MTSS2	1.11884	0.000119275	1387	CREBBP	1.24833	0.000156686
5991	RFX3	2.61176	0.000321233	10049	DNAJB6	-1.15232	0.00039686	5525	PPP2R5A	-2.01718	0.000119275	23373	CRTC1	1.16634	0.000156686
27255	CNTN6	10.2295	0.00032475	221037	JMJD1C	-1.61107	0.00039686	9498	SLC4A8	3.2484	0.00011995	58158	NEUROD4	5.81874	0.000156693
51062	ATL1	3.06621	0.00032475	2762	GMDS	-2.55043	0.00039686	9149	DYRK1B	1.90492	0.00011995	57561	ARRDC3	4.22482	0.000156693
55683	KANSL3	1.06385	0.00032475	1800	DPEP1	-5.57428	0.000397505	4926	NUMA1	1.10822	0.00011995	23270	TSPYL4	1.87247	0.000156693
23646	PLD3	1.00034	0.00032475	53371	NUP54	-0.985548	0.000398066	63928	CHP2	-4.3679	0.00011995	3275	PRMT2	1.21285	0.000156693
7203	CCT3	-0.934379	0.00032475	6949	TCOF1	-1.44759	0.000398217	6727	SRP14	1.19814	0.000119973	124801	LSM12	-1.01775	0.000156693
26155	NOC2L	-0.993679	0.00032475	645323	LINC00461	7.51511	0.000398711	814	CAMK4	2.23133	0.000120025	56915	EXOSC5	-2.09958	0.000156693
54931	TRMT10C	-1.16493	0.00032475	11010	GLIPR1	3.91241	0.000398711	80742	PRR3	1.65565	0.000120025	114780	PKD1L2	-4.81529	0.000156693
1434	CSE1L	-1.44244	0.00032475	107	ADCY1	-1.15276	0.000398711	22835	ZFP30	1.6546	0.000120025	83878	USHBP1	-5.81688	0.000156693
55299	BRIX1	-1.47613	0.00032475	100131187	TSTD1	-1.86251	0.000398711	9361	LONP1	-1.08194	0.000120363	23201	FAM168A	1.87311	0.000156789
3359	HTR3A	-5.45314	0.00032475	7652	ZNF99	-2.59877	0.000398711	63950	DMRTA2	10.8763	0.000120406	814	CAMK4	2.21903	0.000157025
83940	TATDN1	-1.21357	0.000325824	930	CD19	-5.63725	0.000398711	155066	ATP6V0E2	2.25362	0.000120406	201895	SMIM14	-1.13097	0.000157926
81892	SLIRP	-1.76712	0.000326081	90625	ERVH48-1	-7.92713	0.000398711	1756	DMD	2.24251	0.000120406	2891	GRIA2	9.48706	0.000158103
29915	HCFC2	2.69638	0.000326348	54596	L1TD1	-8.11014	0.000398711	11313	LYPLA2	-1.16454	0.000120406	84966	IGSF21	-5.06992	0.000158206
84726	PRRC2B	0.872152	0.000326348	2059	EPS8	2.57243	0.000399064	10437	IFI30	-5.33134	0.000120406	85445	CNTNAP4	7.54772	0.000158234
353	APRT	-2.39773	0.000326348	653319	MATCAP1	2.1927	0.000399394	51209	RAB9B	3.65491	0.000120549	7448	VTN	5.82588	0.000158234
202052	DNAJC18	1.13199	0.000326594	10201	NME6	1.62413	0.000399394	2523	FUT1	-3.02269	0.000120674	151742	PPM1L	1.12118	0.000158579
56950	SMYD2	2.91999	0.000327472	5372	PMM1	1.5496	0.000399394	1730	DIAPH2	-1.95297	0.000121038	7675	ZNF121	-1.69408	0.000158579
389072	PLEKHM3	1.72903	0.000327472	1073	CFL2	1.08865	0.000399394	55319	TMA16	-1.47837	0.000121039	9910	RABGAP1L	-2.15238	0.000158579
10678	B3GNT2	-2.39144	0.000327472	84248	FYTTD1	0.959923	0.000399394	83641	FAM107B	1.4699	0.000121282	221037	JMJD1C	-1.3993	0.000158801
7652	ZNF99	-2.8473	0.000327472	256764	WDR72	-3.282	0.000399394	219527	LRRC55	4.25514	0.00012181	10505	SEMA4F	2.03535	0.000159098
245812	CNPY4	1.55867	0.000328684	9744	ACAP1	-4.66444	0.000399394	10196	PRMT3	-1.29698	0.000122441	200424	TET3	1.57943	0.000159098
55612	FERMT1	-6.26817	0.000328684	7368	UGT8	-5.50673	0.000399394	56776	FMN2	3.82697	0.00012286	3995	FADS3	-2.32923	0.000159275
23504	RIMBP2	4.28668	0.000328764	732253	TDRG1	-5.68992	0.000399394	56913	C1GALT1	-1.49327	0.000123343	10908	PNPLA6	-1.67443	0.000159293
23538	OR52A1	-7.15823	0.000328764	53832	IL20RA	-6.01431	0.000399394	114780	PKD1L2	-4.92523	0.00012355	55201	MAP1S	-1.12156	0.00015965
1004	CDH6	4.76836	0.000328974	8792	TNFRSF11A	-6.53611	0.000399394	167127	UGT3A2	-6.46786	0.00012355	23293	SMG6	0.984431	0.000160486
5662	PSD	2.61274	0.000329772	3818	KLKB1	-8.35483	0.000399394	10512	SEMA3C	5.30764	0.000123988	79944	L2HGDH	-1.34616	0.000160486
2778	GNAS	0.960015	0.000330182	54681	P4HTM	1.39646	0.000399546	338	APOB	4.4556	0.000123988	4143	MAT1A	-5.27113	0.000160606
6392	SDHD	-1.46024	0.000330452	54881	TEX10	-1.29543	0.000399546	348110	ARPIN	2.48883	0.000123988	5947	RBP1	2.76354	0.000161662
92104	IFT70A	1.95982	0.000331447	23528	ZNF281	-1.02953	0.000399974	55663	ZNF446	2.19491	0.000123988	10608	MXD4	2.12525	0.000161662
10254	STAM2	1.07935	0.000331447	9760	TOX	2.6278	0.000400463	665	BNIP3L	1.25877	0.000123988	8303	SNN	1.22401	0.000161662
94239	H2AZ2	0.823914	0.000332145	129642	MBOAT2	1.34294	0.000400463	3382	ICA1	-4.13334	0.000124085	79144	PPDPF	1.00684	0.000161662
9043	SPAG9	2.28024	0.000332467	8425	LTBP4	1.03026	0.000400463	2173	FABP7	7.5264	0.000124191	346171	ZFP57	-6.20118	0.000161662
155382	VPS37D	2.18372	0.000332467	23607	CD2AP	-2.65344	0.000400463	127253	TYW3	-1.20878	0.000124246	11276	SYNRG	1.00487	0.000161897
28977	MRPL42	-1.21545	0.000332467	954	ENTPD2	-7.22939	0.000400463	10000	AKT3	2.09079	0.00012477	29968	PSAT1	-1.37498	0.000161897
1178	CLC	-5.68147	0.000332467	823	CAPN1	-1.13484	0.000402983	145407	ARMH4	1.96992	0.00012477	1891	ECH1	-1.34185	0.000162247
463	ZFHX3	3.66147	0.000332505	10675	CSPG5	3.56324	0.000403242	4061	LY6E	-2.00737	0.000125131	10537	UBD	6.14404	0.000162516
92979	MARCHF9	1.90887	0.000332505	7016	TESK1	1.57146	0.000403242	84152	PPP1R1B	-4.12099	0.000125276	55219	MACO1	1.35888	0.000162578
129642	MBOAT2	1.35481	0.000332505	201134	CEP112	1.50038	0.000403242	27101	CACYBP	-1.01643	0.000125315	51117	COQ4	1.28858	0.000163804
3382	ICA1	-3.90544	0.000332505	79672	FN3KRP	1.03059	0.000403242	220965	FAM13C	4.3757	0.000125421	23198	PSME4	-1.32963	0.000163804
57545	CC2D2A	1.51752	0.000333466	10726	NUDC	-0.932339	0.000403242	4857	NOVA1	2.99789	0.000125421	100131213	ZNF503-AS2	6.20087	0.000164066
168544	ZNF467	5.20059	0.000333658	6632	SNRPD1	-1.06349	0.000403242	2534	FYN	1.14185	0.000125421	9498	SLC4A8	3.05415	0.000164066
10299	MARCHF6	1.10767	0.000333856	79158	GNPTAB	-1.11978	0.000403242	4809	SNU13	-1.30247	0.000125421	286204	CRB2	4.97475	0.000164593
10726	NUDC	-0.961177	0.000333856	471	ATIC	-1.43507	0.000403242	4643	MYO1E	-1.68183	0.00012544	11278	KLF12	1.58504	0.000164593
1153	CIRBP	1.21669	0.000333935	64855	NIBAN2	-1.91934	0.000403242	101927873	LINC01508	7.17385	0.000125728	8801	SUCLG2	-1.29151	0.000164593
100505881	MAGI2-AS3	5.39617	0.000334219	3382	ICA1	-3.44677	0.000403242	91752	ZNF804A	6.77758	0.000125822	10149	ADGRG2	-5.36656	0.000164702
4238	MFAP3	1.12301	0.000334219	100996301	FOXD3-AS1	-9.94034	0.000403242	284273	PTGR3	1.9143	0.000125853	653319	MATCAP1	2.2443	0.000165357
5757	PTMA	-1.46947	0.000334219	110806296	C1orf232	6.16063	0.000403456	6134	RPL10	-0.997608	0.000125883	23645	PPP1R15A	1.32099	0.000165357
152273	FGD5	-6.8124	0.000335057	4625	MYH7	5.68742	0.000403456	11138	TBC1D8	-2.13748	0.000125883	92255	LMBRD2	2.34592	0.000165617
54536	EXOC6	1.6804	0.000335733	9853	RUSC2	2.39355	0.000403456	23265	EXOC7	1.00188	0.000125997	51566	ARMCX3	1.9972	0.000165617
30061	SLC40A1	6.04207	0.000336104	26050	SLITRK5	1.72873	0.000403456	6285	S100B	5.33049	0.000126761	8324	FZD7	-3.07424	0.000165617
93183	PIGM	1.35356	0.000336104	817	CAMK2D	1.50119	0.000403456	21	ABCA3	1.28574	0.000126761	221002	RASGEF1A	-4.86588	0.000165617
83696	TRAPPC9	1.34323	0.000336104	10938	EHD1	1.0679	0.000403456	3995	FADS3	-2.53179	0.000126761	642968	FAM163B	-6.48105	0.000165617
10181	RBM5	1.19715	0.000336104	727936	GXYLT2	-3.44728	0.000403456	23246	BOP1	-2.15837	0.000126903	527	ATP6V0C	0.989317	0.000165738
55624	POMGNT1	0.94206	0.000336578	171019	ADAMTS19	-6.01075	0.000405088	84163	GTF2IRD2	2.76004	0.00012727	9830	TRIM14	-2.99195	0.000166027
27241	BBS9	-2.39979	0.000336578	27115	PDE7B	6.59587	0.000405134	55240	STEAP3	-4.93842	0.00012727	9852	EPM2AIP1	2.52968	0.000166223
79669	C3orf52	-3.20723	0.000336578	84687	PPP1R9B	1.69658	0.000405134	23542	MAPK8IP2	5.07051	0.000127644	23770	FKBP8	-0.843632	0.000166468
4318	MMP9	-6.76324	0.000336578	9282	MED14	-0.939506	0.000405134	6124	RPL4	-1.0514	0.000127644	115704	EVI5L	2.88441	0.000166875
6741	SSB	-1.09616	0.000337243	114803	MYSM1	-1.24849	0.000405134	6607	SMN2	-1.32312	0.000127644	9991	PTBP3	-1.68338	0.000167071
51275	MAPKAPK5-AS1	-1.4462	0.000337243	9933	PUM3	-1.71413	0.000405443	6415	SELENOW	-1.42504	0.000127787	1363	CPE	4.11208	0.000167292
147741	ZNF560	-3.88845	0.000337243	429	ASCL1	8.69082	0.000406036	50861	STMN3	1.63491	0.000128177	80314	EPC1	1.38859	0.000167941
29078	NDUFAF4	-1.91546	0.000338167	4133	MAP2	6.07741	0.000406036	55752	SEPTIN11	1.76933	0.000128271	9184	BUB3	-1.38585	0.000167941
1981	EIF4G1	-0.961631	0.000339089	30061	SLC40A1	4.90183	0.000406036	10168	ZNF197	1.14758	0.000128271	10758	TRAF3IP2	-3.15241	0.000168091
256646	NUTM1	-5.05697	0.000339089	7782	SLC30A4	3.22607	0.000406036	8941	CDK5R2	5.31314	0.00012861	2042	EPHA3	9.90121	0.000168562
4060	LUM	9.2228	0.000339279	10274	STAG1	1.54963	0.000406036	6585	SLIT1	5.19894	0.00012861	55296	TBC1D19	2.43396	0.000168898
7782	SLC30A4	3.39187	0.000339279	58490	RPRD1B	1.08539	0.000406036	55296	TBC1D19	2.25791	0.000128725	10694	CCT8	-0.896503	0.000169521
23576	DDAH1	1.70567	0.000339287	23204	ARL6IP1	0.969309	0.000406036	147646	C19orf84	-4.54188	0.000128778	116832	RPL39L	-2.131	0.000169521
11188	NISCH	0.988053	0.000339287	63916	ELMO2	0.866218	0.000406036	10449	ACAA2	-1.07105	0.000128801	23007	PLCH1	1.31354	0.000169791
55720	TSR1	-0.98731	0.000339287	83743	GRWD1	-1.01442	0.000406036	6906	SERPINA7	6.09002	0.000129327	79827	CLMP	-3.69169	0.000170004
283932	FBXL19-AS1	3.3697	0.000340337	10979	FERMT2	-1.1738	0.000406036	10653	SPINT2	-3.06263	0.00012941	7643	ZNF90	-2.18338	0.000170915
7621	ZNF70	1.74318	0.000340337	27173	SLC39A1	-1.34241	0.000406036	64965	MRPS9	-1.38271	0.000129431	1643	DDB2	-1.98885	0.000171043
7016	TESK1	1.64194	0.000341879	170961	ANKRD24	-3.4175	0.000406036	83667	SESN2	-2.03483	0.000129431	8706	B3GALNT1	2.44787	0.000171372
619279	ZNF704	2.67867	0.000342021	55089	SLC38A4	-4.49143	0.000406036	6781	STC1	-3.19176	0.000129431	6193	RPS5	-1.14004	0.000173047
22902	RUFY3	1.99927	0.000342021	100288748	LINC02894	-6.51643	0.000406036	114800	CCDC85A	5.44048	0.000129495	50628	GEMIN4	-1.08316	0.000173428
7629	ZNF76	1.45328	0.000342021	89853	MVB12B	2.59036	0.000406842	2346	FOLH1	3.99447	0.000129495	5080	PAX6	12.2046	0.000174153
283248	RCOR2	0.965058	0.000342021	875	CBS	-2.036	0.000408346	9802	DAZAP2	1.60581	0.000129495	9118	INA	2.88289	0.000174153
51303	FKBP11	-1.85206	0.000342021	23741	EID1	1.17531	0.000408548	84669	USP32	-1.15355	0.000129495	10458	BAIAP2	1.56264	0.000174153
2762	GMDS	-2.59573	0.000342021	51275	MAPKAPK5-AS1	-1.35522	0.000408548	1618	DAZL	-7.56264	0.000129495	4756	NEO1	1.36378	0.000174153
163589	TDRD5	-4.36089	0.000342021	23551	RASD2	-4.01465	0.000408548	170960	ZNF721	-0.991099	0.000129594	5108	PCM1	1.19633	0.000174153
90135	BTBD6	1.87201	0.000342816	6528	SLC5A5	-4.87832	0.000408548	388015	RTL1	7.50812	0.000130338	6727	SRP14	1.13397	0.000174153
284565	NBPF15	1.2185	0.000343469	342096	GOLGA6A	-6.04958	0.000408548	23054	NCOA6	2.27159	0.000130338	56271	BEX4	1.10499	0.000174153
5520	PPP2R2A	-0.914425	0.000346063	10771	ZMYND11	1.54414	0.000408998	101930085	HERPUD2-AS1	1.96362	0.000130338	55744	COA1	-1.02022	0.000174153
4900	NRGN	3.9506	0.000346065	26051	PPP1R16B	-4.86982	0.000409085	56204	ATOSA	2.18978	0.000130767	27173	SLC39A1	-1.29629	0.000174153
23293	SMG6	1.12054	0.000346065	64866	CDCP1	-7.01285	0.000409701	84247	RTL6	1.52184	0.000130767	5836	PYGL	-1.75841	0.000174153
57722	IGDCC4	1.02346	0.000346065	100271927	RASA4B	1.7222	0.000410241	23053	ZSWIM8	1.31385	0.000130767	6641	SNTB1	-2.57791	0.000174153
80023	NRSN2	1.35917	0.00034622	138050	HGSNAT	2.21136	0.000410295	6942	TCF20	-0.966003	0.000131097	7718	ZNF165	-2.70319	0.000174153
5295	PIK3R1	2.03167	0.000346933	56301	SLC7A10	-4.70272	0.000410295	50628	GEMIN4	-1.06625	0.000131097	1745	DLX1	10.5443	0.000174333
124935	SLC43A2	1.90847	0.000346933	10346	TRIM22	-4.95006	0.000410295	55726	INTS13	-1.82331	0.000131097	56099	PCDHGB7	1.7084	0.000174333
26224	FBXL3	1.40789	0.000346933	55733	HHAT	4.73154	0.00041122	55800	SCN3B	4.65266	0.000131395	1879	EBF1	5.89071	0.000174785
1384	CRAT	1.38248	0.000346933	79858	NEK11	2.58607	0.00041122	817	CAMK2D	2.21079	0.000131395	7018	TF	3.94835	0.000174861
4946	OAZ1	-0.97384	0.000346933	4094	MAF	3.52857	0.000411843	5955	RCN2	1.07873	0.000132031	144699	FBXL14	2.17905	0.000175297
1802	DPH2	-1.6249	0.000346933	284801	MIR663AHG	-2.43137	0.000411843	7371	UCK2	-1.45812	0.00013217	23432	GPR161	1.95379	0.00017591
83879	CDCA7	-2.09026	0.000346933	55534	MAML3	1.52972	0.000411901	84858	ZNF503	8.78776	0.000132256	8648	NCOA1	1.60325	0.00017591
197257	LDHD	-4.4546	0.000346933	84265	POLR3GL	2.02699	0.000414707	9118	INA	2.95006	0.000132279	60485	SAV1	-1.40627	0.00017591
954	ENTPD2	-7.38338	0.000346933	94039	ZNF101	-2.03377	0.000414753	112	ADCY6	2.76492	0.000132279	6616	SNAP25	5.67945	0.00017608
64284	RAB17	-9.25934	0.000346933	2587	GALR1	-5.40832	0.000414753	64087	MCCC2	-1.11995	0.000132279	101929407	PTPRD-AS1	3.47585	0.000176515
83858	ATAD3B	-1.00982	0.000347363	221002	RASGEF1A	-4.56794	0.00041525	57226	LYRM2	1.51751	0.000132347	6222	RPS18	-1.15753	0.000176515
79075	DSCC1	-1.72094	0.000347363	93183	PIGM	1.32881	0.00041529	5524	PTPA	-1.06683	0.000132347	10242	KCNMB2	6.45719	0.00017695
84816	RTN4IP1	-1.88786	0.000347363	10505	SEMA4F	1.72029	0.000417576	157638	LRATD2	-1.60061	0.000132347	7311	UBA52	-1.21441	0.00017695
25956	SEC31B	1.98042	0.000347685	57655	GRAMD1A	-1.10435	0.000417576	5129	CDK18	-2.29059	0.000132347	8555	CDC14B	-1.5315	0.000177034
4061	LY6E	-2.63754	0.000347685	25932	CLIC4	-1.18513	0.000417576	5245	PHB1	-1.50531	0.000132471	9047	SH2D2A	-4.62349	0.000177751
158135	TTLL11	3.18619	0.000347768	439949	PRKCQ-AS1	-2.66016	0.000417576	64601	VPS16	1.18867	0.000132848	7373	COL14A1	-4.0875	0.000178328
162083	C16orf82	7.38793	0.000349752	8115	TCL1A	-6.24978	0.000417576	51602	NOP58	-0.973668	0.000132848	50807	ASAP1	1.31314	0.000178402
55733	HHAT	4.84553	0.000349752	154313	CFAP206	7.15545	0.000418068	55915	LANCL2	1.82856	0.000133119	708	C1QBP	-1.214	0.000178402
257236	CCDC96	4.31224	0.000349752	54552	GNL3L	-1.13027	0.000418303	81887	LAS1L	-1.0438	0.000133224	50809	HP1BP3	1.57277	0.000178437
5139	PDE3A	2.96569	0.000349752	91754	NEK9	1.03267	0.000418729	7046	TGFBR1	1.65167	0.000133286	10741	RBBP9	1.32314	0.000178437
79858	NEK11	2.64547	0.000349752	285598	ARL10	1.9674	0.000419378	100505881	MAGI2-AS3	5.83713	0.000133764	80279	CDK5RAP3	1.178	0.000178437
286527	TMSB15B	1.96363	0.000349752	146556	C16orf89	-6.43315	0.000419378	55084	SOBP	2.73625	0.000133934	954	ENTPD2	-5.56443	0.000178437
23673	STX12	1.88587	0.000349752	57658	CALCOCO1	2.457	0.0004198	114815	SORCS1	3.89403	0.000134098	10449	ACAA2	-1.03388	0.000179173
83700	JAM3	1.78959	0.000349752	7791	ZYX	-1.48571	0.000419975	57144	PAK5	3.5451	0.000134098	6897	TARS1	-1.51569	0.000179182
5297	PI4KA	1.47277	0.000349752	4925	NUCB2	1.16075	0.000420467	80313	LRRC27	2.53161	0.000134098	90135	BTBD6	1.77419	0.000179478
10477	UBE2E3	1.41844	0.000349752	5036	PA2G4	-0.997592	0.000420467	10763	NES	1.29704	0.000134573	489	ATP2A3	-4.6661	0.00017958
11120	BTN2A1	1.32804	0.000349752	6231	RPS26	-1.27635	0.000420467	51069	MRPL2	-1.44333	0.000134616	388960	C2orf78	-6.57596	0.00017958
2149	F2R	1.2374	0.000349752	55787	TXLNG	-1.29678	0.000420467	10279	PRSS16	-4.63884	0.000134616	7468	NSD2	1.09643	0.000180263
2799	GNS	1.15344	0.000349752	729732	LOC729732	-2.02514	0.000420467	22902	RUFY3	2.11857	0.000134812	84498	FAM120B	1.17749	0.000180938
11051	NUDT21	-0.927643	0.000349752	339541	ARMH1	3.97691	0.000420969	5625	PRODH	-2.77974	0.000134812	9371	KIF3B	1.13942	0.000180986
7705	ZNF146	-0.951714	0.000349752	123283	TARS3	1.2967	0.000423092	64129	TINAGL1	-5.80616	0.000134812	26985	AP3M1	1.00411	0.00018103
107	ADCY1	-1.15812	0.000349752	2273	FHL1	1.83516	0.000423346	374969	SVBP	1.52887	0.00013501	83667	SESN2	-1.95402	0.00018103
51194	IPO11	-1.2594	0.000349752	64403	CDH24	1.29276	0.000423346	81892	SLIRP	-1.6041	0.00013501	197257	LDHD	-4.41451	0.00018103
90480	GADD45GIP1	-1.41322	0.000349752	55904	KMT2E	1.54084	0.000424697	10133	OPTN	1.50563	0.00013521	8115	TCL1A	-6.17315	0.00018103
55847	CISD1	-1.43272	0.000349752	9466	IL27RA	-2.33939	0.000426538	8607	RUVBL1	-0.995438	0.00013521	5683	PSMA2	-1.69953	0.000181094
25819	NOCT	-2.90524	0.000349752	8451	CUL4A	-0.812874	0.000426965	80319	CXXC4	3.31603	0.000135616	2649	NR6A1	-3.88189	0.000181094
57732	ZFYVE28	-3.40405	0.000349752	27340	UTP20	-1.39956	0.000426965	84306	PDCD2L	-1.83738	0.000136636	253314	EIF4E1B	-6.05683	0.000181094
125965	COX6B2	-3.99103	0.000349752	84984	CEP19	2.50853	0.00042697	6655	SOS2	1.51339	0.000137049	6122	RPL3	-0.939211	0.000181442
92291	CAPN13	-7.52693	0.000349752	5445	PON2	1.64889	0.00042697	22924	MAPRE3	3.70784	0.000137522	79091	METTL22	-1.39802	0.000182081
10458	BAIAP2	2.67772	0.000350952	90864	SPSB3	1.28621	0.00042697	201292	TRIM65	-1.79973	0.000138177	22924	MAPRE3	3.71439	0.000182641
4763	NF1	1.14778	0.000350952	3418	IDH2	0.934547	0.00042697	9623	TCL1B	-5.68342	0.000138177	23493	HEY2	-3.55817	0.000182641
2617	GARS1	-1.27127	0.000350952	353274	ZNF445	0.87651	0.00042697	1141	CHRNB2	2.73957	0.000138219	144568	A2ML1	-4.37855	0.000182641
6650	CAPN15	-1.15067	0.000351106	8884	SLC5A6	-1.00874	0.00042697	9249	DHRS3	-3.48491	0.00013907	101978719	LINC00970	-5.53581	0.000182641
50484	RRM2B	-1.97652	0.000351106	1496	CTNNA2	2.60069	0.000427042	163702	IFNLR1	-4.78505	0.00013907	9211	LGI1	9.45146	0.000183215
23607	CD2AP	-2.68167	0.000351106	79101	TAF1D	-1.5571	0.000427042	55632	G2E3	-1.59243	0.000139152	1501	CTNND2	3.68827	0.000183215
100996301	FOXD3-AS1	-8.51737	0.000351106	822	CAPG	-2.59023	0.000427042	4238	MFAP3	1.3026	0.000139254	116151	FAM210B	1.91947	0.000183215
346689	KLRG2	-7.78035	0.000351838	101928136	LINC01484	-4.0603	0.000427042	64150	DIO3OS	5.61812	0.000139399	55818	KDM3A	1.49386	0.000183215
6606	SMN1	-1.02087	0.000351942	54665	RSBN1	1.00969	0.000427087	80023	NRSN2	1.32627	0.000139399	26152	ZNF337	1.41399	0.000183215
80319	CXXC4	3.27127	0.000351957	5522	PPP2R2C	-2.82594	0.000429657	3418	IDH2	1.09549	0.000139399	83641	FAM107B	1.39401	0.000183215
9266	CYTH2	1.76739	0.000351957	340554	ZC3H12B	2.40383	0.00043168	28316	CDH20	8.14311	0.000139789	6633	SNRPD2	-1.05338	0.000183215
10858	CYP46A1	3.25632	0.000352301	6059	ABCE1	-1.3933	0.00043168	140710	MTCL2	1.16421	0.000139789	81620	CDT1	-1.18468	0.000183215
1676	DFFA	-1.25579	0.00035409	125965	COX6B2	-3.70923	0.00043168	51491	NOP16	-2.3347	0.000140044	151963	MB21D2	-1.66038	0.000183215
196740	VSTM4	2.14474	0.000355822	54894	RNF43	-5.02387	0.00043168	6201	RPS7	-0.979133	0.000140412	653820	FAM72B	-1.79386	0.000183215
55558	PLXNA3	2.05724	0.000355822	285965	EPHA1-AS1	-8.04507	0.00043187	7621	ZNF70	1.86669	0.000140563	100133941	CD24	-2.32186	0.000183215
81563	C1orf21	1.82903	0.000355822	55272	IMP3	-1.03274	0.000431898	4267	CD99	1.65236	0.000140872	147798	TMC4	-4.00523	0.000183215
649	BMP1	2.03302	0.00035595	2523	FUT1	-4.35148	0.000431943	10150	MBNL2	4.00647	0.000142121	81855	SFXN3	3.25752	0.000183326
9846	GAB2	1.11697	0.00035595	1043	CD52	-6.09049	0.000431943	205327	C2orf69	-1.14686	0.000142207	1008	CDH10	6.02306	0.000183607
9744	ACAP1	-5.29865	0.00035595	101060376	TBC1D3L	1.16616	0.000432422	644815	FAM83G	-3.71011	0.000142207	64150	DIO3OS	5.72381	0.000183607
57484	RNF150	1.82853	0.000355968	81603	TRIM8	1.17651	0.000432646	79729	SH3D21	-1.75286	0.000142261	10486	CAP2	2.30075	0.000183607
10694	CCT8	-1.06903	0.000357297	5520	PPP2R2A	-0.882358	0.000433699	1267	CNP	0.983609	0.000142446	9960	USP3	1.53659	0.000183607
57568	SIPA1L2	3.78376	0.000358129	3981	LIG4	1.65101	0.000434064	8706	B3GALNT1	2.40891	0.000142898	6670	SP3	0.847252	0.000183607
57643	ZSWIM5	3.2956	0.000358129	56913	C1GALT1	-1.92018	0.000434064	219287	AMER2	11.1086	0.000143128	5214	PFKP	-1.64549	0.000183607
401720	FIGNL2	2.42087	0.000358129	79767	ELMO3	-2.08283	0.000435152	5802	PTPRS	1.51038	0.000143128	440275	EIF2AK4	-1.65877	0.000183607
101060684	NBPF26	1.33347	0.000358129	81551	STMN4	9.35393	0.000435315	84293	PRXL2A	1.46235	0.000143128	2114	ETS2	-2.09444	0.000183607
23097	CDK19	1.29654	0.000358129	83861	RSPH3	1.49571	0.000435315	6938	TCF12	1.18906	0.000143128	146206	CARMIL2	-3.18847	0.000183607
1073	CFL2	1.0675	0.000358129	57674	RNF213	-1.95181	0.000435315	29068	ZBTB44	-1.73472	0.000143128	167127	UGT3A2	-5.35622	0.000183607
9913	SUPT7L	1.05293	0.000358129	389813	AJM1	3.45641	0.000435402	100506658	OCLN	-2.87954	0.000143128	6196	RPS6KA2	1.58173	0.000183756
1822	ATN1	1.03407	0.000358129	55683	KANSL3	0.990912	0.000435469	140801	RPL10L	6.38513	0.000143188	7113	TMPRSS2	-6.56946	0.00018492
51230	PHF20	-0.834218	0.000358129	22920	KIFAP3	3.13336	0.000435797	158	ADSL	-1.63691	0.000143188	23542	MAPK8IP2	4.88465	0.000185103
3692	EIF6	-0.92026	0.000358129	94239	H2AZ2	0.775134	0.000435797	1388	ATF6B	1.30777	0.000143676	55632	G2E3	-1.57048	0.000185103
3111	HLA-DOA	-3.68563	0.000358129	4084	MXD1	2.6896	0.000435867	57547	ZNF624	2.16834	0.000143789	80775	TMEM177	-1.76726	0.000185122
147700	KLC3	-4.16139	0.000358129	221806	VWDE	-9.0586	0.000435867	1948	EFNB2	4.10722	0.000143796	55240	STEAP3	-4.58389	0.000185122
5017	OVOL1	-5.76758	0.000358129	102724159	LOC102724159	-1.51261	0.00043614	27086	FOXP1	2.30462	0.000143796	81892	SLIRP	-1.60093	0.000185333
375190	FAM228B	1.84796	0.000358919	10598	AHSA1	-0.917612	0.000436319	389524	GTF2IRD2B	1.93195	0.000143796	9881	TRANK1	-1.77044	0.000185399
3735	KARS1	-1.04174	0.000358931	2618	GART	-1.35828	0.000436319	2114	ETS2	-1.87856	0.000143834	5334	PLCL1	5.96501	0.000185506
126792	B3GALT6	1.25181	0.000358952	353	APRT	-2.15855	0.000436319	133688	UGT3A1	-4.42932	0.000143859	64781	CERK	1.11538	0.000185506
54813	KLHL28	1.07619	0.000360852	11259	FILIP1L	7.46698	0.000437019	80342	TRAF3IP3	6.05793	0.000144115	100287366	OSTM1-AS1	6.73686	0.000185662
26005	C2CD3	1.05638	0.000361014	221833	SP8	3.49827	0.000437019	116	ADCYAP1	7.66298	0.000144294	65055	REEP1	4.47243	0.000185662
23528	ZNF281	-1.02275	0.000361014	63826	SRR	2.67469	0.000437019	30817	ADGRE2	-5.57675	0.000144294	220965	FAM13C	3.98618	0.000185662
84946	LTV1	-1.31454	0.000361014	54583	EGLN1	2.19739	0.000437019	1008	CDH10	6.68409	0.000145087	646719	NIPBL-DT	2.32686	0.000185662
1397	CRIP2	4.15402	0.000361162	6310	ATXN1	1.64707	0.000437019	4634	MYL3	4.50466	0.000145087	2664	GDI1	2.03442	0.000185662
9282	MED14	-0.938385	0.000361162	51499	TRIAP1	-1.48205	0.000437019	9420	CYP7B1	4.01313	0.000145087	10009	ZBTB33	1.17411	0.000185662
64073	C19orf33	-5.40977	0.000361929	54904	NSD3	1.07323	0.000437083	245812	CNPY4	1.55956	0.000145087	57576	KIF17	-3.02199	0.000185662
5320	PLA2G2A	-7.19178	0.000362173	201475	RAB12	-1.00023	0.0004385	124454	EARS2	-1.57797	0.000145087	5524	PTPA	-1.01787	0.000185673
23318	TUT4	1.32284	0.000362345	163404	PLPPR5	-3.1828	0.0004385	81888	HYI	1.77361	0.000145142	81794	ADAMTS10	1.69313	0.000186086
11259	FILIP1L	7.92479	0.000362882	10528	NOP56	-1.23054	0.000439492	1879	EBF1	6.22361	0.000146	10653	SPINT2	-2.8475	0.000186086
11076	TPPP	3.38966	0.000362882	1555	CYP2B6	-5.64814	0.000439492	23549	DNPEP	-1.74111	0.000146	10346	TRIM22	-4.38865	0.000186086
147646	C19orf84	-6.40571	0.000362882	91683	SYT12	-4.67014	0.000439689	7718	ZNF165	-2.5964	0.000146004	25943	DNAAF9	1.72157	0.000186675
80179	MYO19	-1.8069	0.000363415	84182	MINDY4	1.96781	0.000440266	7407	VARS1	-1.27634	0.000146217	55209	SETD5	-1.04979	0.000186675
22933	SIRT2	2.2199	0.000364936	84080	ENKD1	1.86419	0.000440266	414918	DENND6B	4.3123	0.000147075	100271927	RASA4B	1.59972	0.000186699
9334	B4GALT5	-1.11399	0.000364936	158219	TTC39B	-1.46662	0.000440266	6198	RPS6KB1	1.2831	0.000147453	2288	FKBP4	-1.5781	0.000187958
1031	CDKN2C	6.96344	0.000365283	26061	HACL1	-1.13515	0.000440803	6182	MRPL12	-1.51368	0.000147821	102724159	LOC102724159	-1.70423	0.000187958
23164	MPRIP	0.971319	0.000365283	1307	COL16A1	-3.82906	0.000441053	7018	TF	4.19076	0.000147931	4809	SNU13	-1.23347	0.000188203
7019	TFAM	-0.912353	0.000365283	114799	ESCO1	-1.12918	0.000441124	134111	UBE2QL1	3.66357	0.000148113	4190	MDH1	-1.19166	0.000188405
84365	NIFK	-1.03624	0.000366072	3487	IGFBP4	-2.69126	0.0004413	146206	CARMIL2	-3.50998	0.000148113	79924	ADM2	-4.17092	0.000188498
171019	ADAMTS19	-5.76925	0.000366072	5023	P2RX1	-5.61061	0.000443334	23113	CUL9	1.55263	0.000148193	6252	RTN1	5.24886	0.000188945
7078	TIMP3	2.65116	0.000368013	79843	FAM124B	-5.48922	0.00044424	65251	ZNF649	-1.55787	0.000148831	255104	TMCO4	-3.45607	0.000188945
1977	EIF4E	-1.04783	0.000368013	84365	NIFK	-1.02386	0.00044452	23408	SIRT5	-1.60254	0.000148865	389524	GTF2IRD2B	1.72528	0.00018899
23566	LPAR3	-7.06471	0.000368327	58985	IL22RA1	-5.73129	0.00044452	2888	GRB14	-2.7648	0.000148865	57580	PREX1	1.72171	0.00018899
128553	TSHZ2	7.44043	0.000368761	25818	KLK5	-5.60824	0.000445833	1364	CLDN4	-5.37813	0.000148865	245812	CNPY4	1.55349	0.00018899
54904	NSD3	1.09668	0.000368761	9636	ISG15	-2.381	0.000446551	9348	NDST3	4.59786	0.000149107	60674	GAS5	-1.79826	0.00018899
51582	AZIN1	-0.986057	0.000368761	64101	LRRC4	3.95868	0.000447858	5293	PIK3CD	-1.93709	0.000150036	27285	TEKT2	3.19553	0.000189288
7368	UGT8	-4.88585	0.000368761	8641	PCDHGB4	1.54729	0.000447858	84542	SANBR	1.39404	0.00015005	2882	GPX7	1.59337	0.000189439
23208	SYT11	4.37855	0.00036956	10611	PDLIM5	1.47081	0.000447858	5836	PYGL	-1.73601	0.00015005	65251	ZNF649	-1.55718	0.000189439
9466	IL27RA	-2.6281	0.000369563	23456	ABCB10	1.22497	0.000447996	92017	SNX29	1.74775	0.000150062	79671	NLRX1	-1.44444	0.000190454
10155	TRIM28	-0.893366	0.000370344	51176	LEF1	4.85406	0.000448206	10344	CCL26	-6.05338	0.000150062	7791	ZYX	-1.54648	0.000190454
23016	EXOSC7	-1.74497	0.000370344	23270	TSPYL4	2.32933	0.000448582	25864	ABHD14A	2.5958	0.000150118	23657	SLC7A11	-2.76451	0.000190454
54386	TERF2IP	2.88027	0.000370374	192111	PGAM5	-1.15897	0.000448912	64792	IFT22	1.97713	0.000150118	4048	LTA4H	-0.999502	0.000190827
84687	PPP1R9B	1.67844	0.000370419	10344	CCL26	-5.35477	0.00044944	6204	RPS10	-0.98831	0.000150118	157922	CAMSAP1	1.16047	0.000191129
153222	CREBRF	1.58226	0.000370756	126767	AADACL3	-6.80226	0.00044944	10331	B3GNT3	-6.53158	0.000150118	5300	PIN1	0.996203	0.000191129
253959	RALGAPA1	1.19841	0.000371133	9925	ZBTB5	1.27159	0.000449756	126068	ZNF441	3.64166	0.000150207	22835	ZFP30	1.55989	0.000191494
79017	GGCT	-1.3266	0.000371133	4325	MMP16	-0.922901	0.000449756	9989	PPP4R1	1.05164	0.000150207	54832	VPS13C	1.20824	0.000191494
100303491	ZEB2-AS1	6.17068	0.000373414	11183	MAP4K5	0.828964	0.000451502	51162	EGFL7	-3.00204	0.000150207	10887	PROKR1	-4.10817	0.000191494
85397	RGS8	6.79795	0.00037475	23670	CEMIP2	2.73775	0.00045185	57689	LRRC4C	6.07697	0.000150464	11159	RABL2A	2.06105	0.000191788
9555	MACROH2A1	1.31464	0.00037475	80313	LRRC27	2.15329	0.000452294	401152	C4orf3	1.59144	0.000150535	51560	RAB6B	1.96953	0.000191788
201475	RAB12	-1.01929	0.00037475	8886	DDX18	-1.08515	0.000454264	85445	CNTNAP4	7.56723	0.00015054	84678	KDM2B	-1.23506	0.000191788
4715	NDUFB9	-1.06294	0.00037475	8877	SPHK1	4.23042	0.000454298	103	ADAR	-0.853219	0.00015054	83439	TCF7L1	-1.67193	0.000191788
10575	CCT4	-1.39935	0.00037475	341640	FREM2	-2.67273	0.000454298	91409	CCDC74B	2.33543	0.000150891	2906	GRIN2D	-2.90001	0.000191788
64866	CDCP1	-5.14313	0.00037475	79132	DHX58	-4.63947	0.000454298	23036	ZNF292	2.08449	0.000151223	266812	NAP1L5	2.2485	0.000192159
2078	ERG	-7.15175	0.00037475	23779	ARHGAP8	-5.52882	0.000454298	90135	BTBD6	1.7095	0.000151436	23036	ZNF292	2.0375	0.000192977
56261	GPCPD1	1.82193	0.000374926	255104	TMCO4	-3.65991	0.000454353	10741	RBBP9	1.32483	0.000151436	4137	MAPT	3.41421	0.000193147
83861	RSPH3	1.56454	0.000374926	79961	DENND2D	-6.08429	0.000454353	8396	PIP4K2B	1.18494	0.000151436	6124	RPL4	-0.972449	0.000193147
221477	C6orf89	1.41838	0.000374926	5320	PLA2G2A	-6.85573	0.000454353	6628	SNRPB	-1.39955	0.000151436	2232	FDXR	-2.19524	0.000193147
126017	ZNF813	-1.86562	0.000374926	23005	MAPKBP1	1.65865	0.000454462	55621	TRMT1	-1.54371	0.000151436	25874	MPC2	1.4777	0.00019325
23779	ARHGAP8	-5.49427	0.000374926	572	BAD	1.42518	0.000454462	23418	CRB1	7.94384	0.000151497	79958	DENND1C	-5.37441	0.000193573
2567	GABRG3	4.96031	0.000375309	26747	NUFIP1	-1.13892	0.000456055	5533	PPP3CC	2.05745	0.000151497	8100	IFT88	2.02926	0.000193933
4625	MYH7	5.55837	0.000376138	84286	TMEM175	2.20317	0.000456715	9143	SYNGR3	-2.60269	0.000152426	3382	ICA1	-3.66605	0.000193933
8601	RGS20	5.68971	0.00037683	8412	BCAR3	2.30511	0.000457186	4298	MLLT1	1.56944	0.000152769	56660	KCNK12	-6.62264	0.000193933
84125	LRRIQ1	2.99521	0.00037683	10908	PNPLA6	-0.969548	0.000457186	10745	PHTF1	1.14872	0.000152802	348995	NUP43	-1.17691	0.000194005
155066	ATP6V0E2	2.36015	0.000377679	163782	KANK4	4.87688	0.00045877	1802	DPH2	-2.01438	0.000152802	60672	MIIP	-1.29282	0.000194005
7915	ALDH5A1	1.65932	0.000377679	57643	ZSWIM5	3.40858	0.00045877	25894	PLEKHG4	-2.64927	0.000152802	29078	NDUFAF4	-1.67429	0.000194005
100874216	ZNF385D-AS1	-6.47769	0.000377679	6487	ST3GAL3	1.43162	0.00045877	3698	ITIH2	6.40495	0.000152962	57381	RHOJ	8.30189	0.000195217
80004	ESRP2	-10.0216	0.000377679	8850	KAT2B	4.34628	0.000459108	389432	SAMD5	5.52252	0.000153185	101930085	HERPUD2-AS1	1.83162	0.000195217
7791	ZYX	-1.48599	0.000379301	285025	CCDC141	-5.95356	0.00045977	138199	CARNMT1	-1.96193	0.000153258	140893	RBBP8NL	-6.73545	0.000195217
256764	WDR72	-3.18119	0.000379423	84002	B3GNT5	1.52252	0.000462023	1290	COL5A2	2.55674	0.000153462	3418	IDH2	1.04208	0.000195353
100131187	TSTD1	-1.82273	0.00038003	94025	MUC16	-6.18595	0.000462023	54778	RNF111	1.28203	0.000153462	5245	PHB1	-1.41778	0.00019593
1028	CDKN1C	5.39465	0.000380534	388960	C2orf78	-6.63274	0.000462023	22	ABCB7	-1.12792	0.000153462	171024	SYNPO2	-4.38362	0.00019593
4671	NAIP	2.62754	0.000380899	10126	DNAL4	1.20755	0.000464724	55008	HERC6	-3.43922	0.000153462	64132	XYLT2	-1.64606	0.00019621
79645	CLXN	3.89636	0.000381334	100506691	LINC02985	-2.99889	0.000464724	2066	ERBB4	5.20061	0.000153569	9120	SLC16A6	4.84534	0.000196293
89970	RSPRY1	0.843774	0.000381334	9424	KCNK6	-4.02993	0.000465593	9278	ZBTB22	1.77137	0.000153569	10279	PRSS16	-4.39212	0.000196293
114803	MYSM1	-1.22949	0.000381334	79006	METRN	2.5935	0.000466174	3093	UBE2K	-1.07351	0.000153569	9925	ZBTB5	1.1797	0.00019661
8780	RIOK3	1.45395	0.00038239	84067	FHIP1B	1.15547	0.000466174	9852	EPM2AIP1	2.51455	0.000153716	83850	ESYT3	-3.48675	0.00019661
113828	FAM83F	-4.3194	0.00038239	7030	TFE3	-0.999286	0.000466174	2487	FRZB	5.07054	0.000154019	83648	FAM167A	3.36725	0.000196774
255104	TMCO4	-3.99134	0.00038252	23367	LARP1	-1.03879	0.000466174	7324	UBE2E1	-1.03987	0.000154019	158158	RASEF	-3.09112	0.000196774
84695	LOXL3	1.76238	0.000382777	56997	COQ8A	-1.76167	0.000466174	387856	CCDC184	4.79135	0.000154852	151647	TAFA4	-4.79229	0.000196774
6451	SH3BGRL	1.0336	0.000382777	10317	B3GALT5	-2.93383	0.000466174	900	CCNG1	-1.29234	0.000154852	54751	FBLIM1	-2.75578	0.000197106
50628	GEMIN4	-0.883097	0.000382777	100130522	PARD6G-AS1	2.32421	0.000466845	79091	METTL22	-1.3549	0.000154852	10675	CSPG5	2.95092	0.000197195
84661	DPY30	-1.0885	0.000382777	766	CA7	-5.89244	0.000466845	221002	RASGEF1A	-4.43339	0.000154852	5612	THAP12	1.11598	0.000197714
23395	LARS2	-1.10501	0.000382777	23059	CLUAP1	1.3078	0.000467108	8897	MTMR3	1.17688	0.000154857	89795	NAV3	2.37024	0.00019795
7851	MALL	-4.22436	0.000382777	8607	RUVBL1	-1.03063	0.000467705	147798	TMC4	-3.83032	0.000154958	2817	GPC1	1.5753	0.000198119
5453	POU3F1	-4.48872	0.000382777	1004	CDH6	4.11949	0.000468412	84498	FAM120B	1.15715	0.000155174	63035	BCORL1	2.25048	0.00019821
10637	LEFTY1	-9.30465	0.000382777	57732	ZFYVE28	-2.84836	0.0004698	3635	INPP5D	-2.02287	0.000155174	84306	PDCD2L	-1.80121	0.00019821
2049	EPHB3	3.93912	0.000383024	8029	CUBN	4.74684	0.0004709	730	C7	6.64128	0.000155266	100506658	OCLN	-2.76461	0.00019821
23059	CLUAP1	1.31292	0.000383024	128	ADH5	-0.975157	0.0004709	84265	POLR3GL	2.11205	0.000155749	196047	EMX2OS	9.05806	0.000198294
51056	LAP3	-1.17299	0.000383024	5777	PTPN6	-4.47877	0.000471383	286204	CRB2	5.59593	0.000155804	400818	NBPF9	3.1697	0.000198294
157695	TDRP	-1.73953	0.000383024	147660	ZNF578	-2.31501	0.000471536	64708	COPS7B	-1.00479	0.000156012	2581	GALC	1.58074	0.000198294
429	ASCL1	8.11752	0.000383025	5376	PMP22	2.76977	0.000472353	238	ALK	5.98756	0.000156149	8897	MTMR3	1.15872	0.000198294
7347	UCHL3	-1.40509	0.000383025	101060684	NBPF26	1.30218	0.000472353	51364	ZMYND10	3.99625	0.000156149	145864	HAPLN3	-4.4197	0.000198604
389813	AJM1	3.31754	0.000383219	219749	ZNF25	2.39122	0.0004732	1896	EDA	-2.6014	0.000156149	51105	PHF20L1	1.45758	0.00019861
92162	TMEM88	3.54438	0.000383313	388677	NOTCH2NLA	1.68805	0.000473304	9421	HAND1	6.29045	0.00015618	26973	CHORDC1	-1.5353	0.000198825
207	AKT1	1.08765	0.000383464	3329	HSPD1	-1.75948	0.000473304	25879	DCAF13	-1.37867	0.000156549	135293	PM20D2	1.51115	0.000198994
57060	PCBP4	3.94315	0.000384061	6091	ROBO1	-1.57777	0.000474435	7059	THBS3	3.59334	0.000156642	23053	ZSWIM8	1.23228	0.00019916
26254	OPTC	-6.15685	0.000384853	23379	ICE1	-0.948179	0.000475183	91683	SYT12	-4.50111	0.000156706	10916	MAGED2	1.07684	0.00019916
26085	KLK13	-6.39555	0.000384853	23395	LARS2	-1.06412	0.000475932	101929407	PTPRD-AS1	3.47001	0.000156953	10963	STIP1	-0.949063	0.00019916
56888	KCMF1	-1.24155	0.000385118	157695	TDRP	-1.59476	0.000475932	7704	ZBTB16	4.47558	0.000157152	79731	NARS2	-1.30903	0.00019916
11142	PKIG	0.9911	0.000385924	54997	TESC	-3.82913	0.000475932	9371	KIF3B	1.1414	0.000157152	25894	PLEKHG4	-2.56812	0.00019916
1663	DDX11	-1.20839	0.000385924	84557	MAP1LC3A	2.1702	0.000477515	63898	SH2D4A	-2.98412	0.000157152	80070	ADAMTS20	-3.11027	0.00019916
6432	SRSF7	-1.12739	0.000386639	56952	PRTFDC1	2.04999	0.000477515	1952	CELSR2	3.01059	0.000157452	1602	DACH1	5.92149	0.000199434
6866	TAC3	-4.18303	0.000386639	221477	C6orf89	1.36463	0.000477515	129563	DIS3L2	1.0775	0.000157452	338	APOB	4.01558	0.000199539
100506108	SIX3-AS1	5.98576	0.000387811	51684	SUFU	1.25999	0.000477515	6159	RPL29	-1.14139	0.000157452	140801	RPL10L	6.07839	0.000200102
4837	NNMT	5.48926	0.000387811	29911	HOOK2	-1.28694	0.000477515	2068	ERCC2	-1.15437	0.000157452	30817	ADGRE2	-5.86251	0.000200102
6880	TAF9	-0.925163	0.000387811	8639	AOC3	-2.75619	0.000477515	89	ACTN3	-6.06466	0.000157452	390010	NKX1-2	-3.59927	0.000200297
196483	EEF2KMT	-1.46825	0.000387811	1534	CYB561	-1.14988	0.000478015	10452	TOMM40	-1.37952	0.000157668	5955	RCN2	1.00353	0.000200742
101978719	LINC00970	-4.22963	0.000387811	11344	TWF2	-1.24869	0.000478015	50809	HP1BP3	1.55823	0.000157738	81558	FAM117A	-1.65175	0.000200742
4915	NTRK2	9.42531	0.000387865	266812	NAP1L5	2.77324	0.000478082	50640	PNPLA8	1.53257	0.000157738	9473	THEMIS2	-2.84785	0.000200742
10527	IPO7	-1.01363	0.000389508	55759	WDR12	-1.96564	0.000478082	90864	SPSB3	1.29418	0.000157738	647166	C13orf42	-5.57858	0.000200742
402	ARL2	-1.84453	0.000389508	23194	FBXL7	1.95077	0.000478593	346171	ZFP57	-6.374	0.000157925	100526842	RPL17-C18orf32	1.89424	0.000200889
134265	AFAP1L1	-3.21668	0.000389508	128637	TBC1D20	1.03498	0.000478593	2664	GDI1	2.04079	0.000158755	342667	STAC2	-3.34373	0.000202076
51109	RDH11	-0.888996	0.000390446	5713	PSMD7	-0.833007	0.000478593	23671	TMEFF2	4.79535	0.000158758	728591	CCDC169	-4.65325	0.000202133
7186	TRAF2	-1.55434	0.000390493	5584	PRKCI	-1.45975	0.000478593	3925	STMN1	1.32095	0.000159029	8787	RGS9	-2.30253	0.00020256
10979	FERMT2	-1.14497	0.000391393	634	CEACAM1	-4.76184	0.000478593	55744	COA1	-0.985049	0.000159163	408	ARRB1	-2.35381	0.000202693
439949	PRKCQ-AS1	-2.83598	0.000391395	84661	DPY30	-1.05268	0.000481176	63973	NEUROG2	9.53928	0.000159741	1075	CTSC	-3.76746	0.000203839
64063	PRSS22	-6.41781	0.000392616	154141	MBOAT1	-2.67726	0.000481176	83850	ESYT3	-3.50647	0.000159864	25902	MTHFD1L	-1.76903	0.000203905
7586	ZKSCAN1	1.22039	0.000393227	83700	JAM3	1.68939	0.000481306	55646	LYAR	-1.72621	0.000159894	23209	MLC1	6.66688	0.000204776
3636	INPPL1	1.18152	0.000393227	83879	CDCA7	-1.91029	0.000481717	440275	EIF2AK4	-1.63165	0.00015991	64101	LRRC4	2.99486	0.000204776
113278	SLC52A3	-5.49485	0.000393227	55132	LARP1B	-0.957188	0.000484401	883	KYAT1	-1.81857	0.00015991	92092	ZC3HAV1L	2.21139	0.000205241
645323	LINC00461	8.25087	0.000394167	25865	PRKD2	-0.986036	0.000485855	22883	CLSTN1	0.986654	0.000160026	2869	GRK5	3.47658	0.000205403
3241	HPCAL1	1.56571	0.000394167	81887	LAS1L	-1.0328	0.000485855	105369154	PKD1P6-NPIPP1	-1.73952	0.000160246	145407	ARMH4	1.8241	0.000205403
1553	CYP2A13	-5.98616	0.000394167	2524	FUT2	-6.36095	0.000485855	64682	ANAPC1	-1.47616	0.000160395	23271	CAMSAP2	1.0429	0.000205403
9788	MTSS1	2.13134	0.000394653	29078	NDUFAF4	-1.79825	0.000486673	6723	SRM	-1.56779	0.000160395	5831	PYCR1	-1.82675	0.000205403
84002	B3GNT5	1.48539	0.00039472	260425	MAGI3	2.73788	0.000486693	3177	SLC29A2	-2.38787	0.000160395	84293	PRXL2A	1.3995	0.000205517
8682	PEA15	1.3502	0.00039472	1191	CLU	1.24558	0.000486693	171024	SYNPO2	-4.34783	0.000160395	11313	LYPLA2	-1.07035	0.000205517
1104	RCC1	-1.31107	0.00039472	262	AMD1	-1.79551	0.000487115	27335	EIF3K	-1.06537	0.000160429	27072	VPS41	1.28211	0.000205573
100506469	TMEM147-AS1	-1.50086	0.000394945	1802	DPH2	-1.46673	0.000487689	8801	SUCLG2	-1.19621	0.00016045	118	ADD1	1.00911	0.000205789
54552	GNL3L	-1.10182	0.00039537	4857	NOVA1	2.50872	0.000487695	79867	TCTN2	2.09883	0.000160509	27309	ZNF330	-1.26565	0.000206141
586	BCAT1	-1.3755	0.00039537	412	STS	2.4115	0.000487695	101978719	LINC00970	-5.4457	0.000160727	91653	BOC	4.1223	0.000206307
3191	HNRNPL	-0.818659	0.000395476	84440	RAB11FIP4	-2.41044	0.000488733	343472	BARHL2	8.32314	0.000161109	353	APRT	-1.84565	0.000206844
1952	CELSR2	3.79029	0.000396485	10195	ALG3	-1.6099	0.000488791	440465	BAIAP2-DT	2.40161	0.000161109	644815	FAM83G	-3.40664	0.000207228
114336	CGB2	-5.41646	0.000396784	126308	MOB3A	1.77805	0.000491731	23234	DNAJC9	1.27702	0.000161109	3313	HSPA9	-0.871756	0.000207317
114786	XKR4	4.68653	0.000397227	23389	MED13L	0.789637	0.000491731	5108	PCM1	1.16823	0.000161109	54726	OTUD4	-1.42875	0.000207403
84817	TXNDC17	-1.24946	0.000397227	5098	PCDHGC3	2.08603	0.000491999	4141	MARS1	-1.28253	0.000161109	1141	CHRNB2	2.6449	0.000207772
8644	AKR1C3	-3.23418	0.000397414	58525	WIZ	1.30231	0.000491999	10758	TRAF3IP2	-2.73264	0.000161109	50619	DEF6	-3.51729	0.000207813
5777	PTPN6	-4.79114	0.000397571	100287932	TIMM23	-1.08747	0.000491999	147968	CAPN12	-3.68257	0.000161109	22	ABCB7	-1.11327	0.000207883
92482	BBIP1	1.22645	0.000398028	26517	TIMM13	-1.27128	0.000491999	79924	ADM2	-3.90735	0.000161109	54984	PINX1	-1.75216	0.000207957
126299	ZNF428	3.0211	0.000398109	79000	AUNIP	-1.86721	0.00049358	1891	ECH1	-1.24695	0.00016195	79023	NUP37	-1.76443	0.000208556
101060226	NBPF19	1.37744	0.000399255	100505783	OSER1-DT	1.83694	0.000493853	27115	PDE7B	5.59037	0.000162085	9573	GDF3	-4.03023	0.000208556
27295	PDLIM3	2.50337	0.000400216	5775	PTPN4	-1.41043	0.000493853	118	ADD1	1.03494	0.000162085	79102	RNF26	-1.32748	0.000208825
23635	SSBP2	2.12056	0.000400216	489	ATP2A3	-4.72786	0.000493853	55856	ACOT13	-1.11876	0.000162085	4084	MXD1	2.83781	0.000209275
619208	FAM229B	1.98564	0.000400216	8928	FOXH1	-8.72437	0.000493853	84984	CEP19	2.50058	0.000162483	80055	PGAP1	1.2603	0.000209367
25799	ZNF324	1.76202	0.000400216	286527	TMSB15B	1.8441	0.000494013	9960	USP3	1.40853	0.000162483	91664	ZNF845	-1.32794	0.000210034
84248	FYTTD1	0.914495	0.000400216	9873	FCHSD2	1.28051	0.000494584	55720	TSR1	-0.898179	0.000162577	6627	SNRPA1	-1.21175	0.000210392
10574	CCT7	-0.908066	0.000400216	57221	ARFGEF3	-3.25379	0.000494584	65083	NOL6	-1.46428	0.000162577	91107	TRIM47	-3.17279	0.000210392
90233	ZNF551	-1.37548	0.000400216	348303	SELENOV	-5.26394	0.000497733	79828	METTL8	-1.47958	0.000162828	4015	LOX	2.44587	0.000210442
84455	EFCAB7	2.10582	0.000400412	57577	CCDC191	2.94649	0.000498357	115572	TENT5B	-3.97404	0.000162926	55663	ZNF446	1.9474	0.000210442
1827	RCAN1	2.04041	0.000400412	8651	SOCS1	-4.1425	0.000498357	254887	ZDHHC23	-3.33483	0.000162991	56204	ATOSA	1.8958	0.000210442
54463	RETREG1	2.38307	0.000401137	64777	RMND5B	-1.07977	0.000499148	642968	FAM163B	-5.23495	0.000162994	4122	MAN2A2	1.22181	0.000210442
26086	GPSM1	1.95241	0.000401309	113828	FAM83F	-4.23909	0.000499148	3117	HLA-DQA1	4.9256	0.000163183	6182	MRPL12	-1.5074	0.000210442
8824	CES2	1.01377	0.00040309	7852	CXCR4	4.01057	0.000501927	6664	SOX11	3.65414	0.000163183	23635	SSBP2	1.90363	0.000210838
51499	TRIAP1	-1.48032	0.00040309	51497	NELFCD	0.936326	0.000502789	9466	IL27RA	-2.59876	0.000163183	1832	DSP	-4.50865	0.00021117
389432	SAMD5	7.50845	0.000403092	51230	PHF20	-0.770682	0.000502789	151647	TAFA4	-4.40199	0.00016366	401152	C4orf3	1.53813	0.00021139
56181	MTFR1L	1.40162	0.000404382	9891	NUAK1	2.09519	0.000503225	728130	NUTM2D	2.49146	0.00016377	4004	LMO1	6.98682	0.000211478
145407	ARMH4	2.8049	0.000405482	91289	LMF2	1.0939	0.000503225	79144	PPDPF	0.97228	0.00016415	11177	BAZ1A	1.73961	0.000211831
8536	CAMK1	1.84699	0.000405482	149603	RNF187	0.803098	0.000503225	113691	TUBA3FP	3.67194	0.000164357	84876	ORAI1	-2.07316	0.000211831
1267	CNP	1.041	0.000405482	146206	CARMIL2	-3.36116	0.000503225	23195	MDN1	-2.83508	0.000164626	257236	CCDC96	3.72744	0.000211842
51187	RSL24D1	-0.870237	0.000405482	9913	SUPT7L	0.979651	0.000503334	6252	RTN1	4.91042	0.000164709	118460	EXOSC6	1.11849	0.000211842
11099	PTPN21	1.55268	0.000405786	4946	OAZ1	-0.890016	0.000503334	3800	KIF5C	2.52127	0.000164709	7087	ICAM5	-5.62064	0.000211842
6890	TAP1	-2.41113	0.000406325	103157000	PAUPAR	6.75314	0.000503598	149013	NBPF12	1.62554	0.000164709	219287	AMER2	8.90751	0.000211861
9792	SERTAD2	1.57785	0.000406537	148398	SAMD11	3.84997	0.000503598	284309	ZNF776	1.26792	0.000164709	387640	SKIDA1	3.03628	0.000211861
28968	SLC6A16	2.29794	0.000407952	51062	ATL1	2.79849	0.000503598	79677	SMC6	-1.1186	0.000164709	89	ACTN3	-5.58222	0.000211861
113675	SDSL	3.19564	0.00040903	375190	FAM228B	1.73204	0.000503598	11222	MRPL3	-1.27178	0.000164709	54836	BSPRY	-6.39114	0.000211861
6938	TCF12	0.989683	0.000409378	114822	RHPN1	1.06902	0.000503598	7135	TNNI1	4.76825	0.000165657	93183	PIGM	1.51901	0.000211951
254778	VXN	6.60291	0.000409831	10434	LYPLA1	-0.931693	0.000503598	23621	BACE1	1.65061	0.000166351	147968	CAPN12	-3.73924	0.000211977
322	APBB1	2.2294	0.000409831	3705	ITPK1	-1.46155	0.000503598	5136	PDE1A	9.06674	0.000166594	2173	FABP7	7.00671	0.000212537
63934	ZNF667	-0.973254	0.000409831	2055	CLN8	-1.82864	0.000503598	4137	MAPT	3.77548	0.000166594	79109	MAPKAP1	-1.04813	0.000212769
79886	CAAP1	-1.03252	0.000409831	55646	LYAR	-1.99488	0.000503598	460	ASTN1	3.68862	0.000166594	665	BNIP3L	1.12552	0.000213259
766	CA7	-5.91699	0.000409831	105375355	UPK3B	-4.13678	0.000503598	91664	ZNF845	-1.27466	0.000166594	3267	AGFG1	-1.20904	0.000213281
63877	FAM204A	1.24003	0.000410888	123904	NRN1L	-4.22316	0.000503598	91862	MARVELD3	-5.42605	0.000166594	6228	RPS23	-0.992398	0.000213457
23258	DENND5A	0.871444	0.000412872	199	AIF1	-6.29116	0.000503598	6160	RPL31	-1.03299	0.000166621	1843	DUSP1	2.37767	0.000213551
823	CAPN1	-1.08781	0.000412872	151963	MB21D2	-1.38059	0.000503812	94101	ORMDL1	1.10521	0.000167057	91683	SYT12	-4.86875	0.000213551
100131213	ZNF503-AS2	6.9983	0.000413215	84865	CCDC142	1.73681	0.000505472	23209	MLC1	6.44354	0.000168538	80298	MTERF2	1.61486	0.000213706
64403	CDH24	1.2568	0.000413544	23318	TUT4	1.23327	0.000505472	25832	NBPF14	3.46426	0.000168619	8894	EIF2S2	-1.2531	0.000213706
5713	PSMD7	-0.84288	0.000413544	56919	DHX33	-1.00689	0.000505594	85460	ZNF518B	1.22761	0.000168619	2254	FGF9	3.93965	0.000214093
5696	PSMB8	-5.60953	0.000413544	167681	PRSS35	3.42564	0.000506582	6627	SNRPA1	-1.21204	0.000168619	28986	MAGEH1	1.29099	0.000214093
8681	JMJD7-PLA2G4B	1.42783	0.000413992	79839	CCDC102B	2.36269	0.000506582	6650	CAPN15	-1.69422	0.000168619	23167	EFR3A	-1.38471	0.000214093
57639	CCDC146	2.47382	0.000414385	5495	PPM1B	-1.10317	0.000506582	81620	CDT1	-1.11822	0.000169109	152100	CMC1	-1.7904	0.000214629
26051	PPP1R16B	-5.37051	0.000414385	5696	PSMB8	-5.93094	0.000506582	7408	VASP	-2.17798	0.000169109	130399	ACVR1C	-4.13567	0.000215446
10256	CNKSR1	-2.45937	0.000417621	494470	ARK2C	3.3218	0.000506644	8228	PNPLA4	-1.25688	0.000169625	27253	PCDH17	4.54905	0.000215557
653319	MATCAP1	2.00606	0.00041769	220963	SLC16A9	2.86978	0.000506644	56926	NCLN	-1.88396	0.000169716	4741	NEFM	3.64166	0.000215849
5763	PTMS	0.931906	0.000418949	6655	SOS2	1.55465	0.000506644	6228	RPS23	-1.02118	0.000169958	285172	HYCC2	1.43639	0.000215849
132299	OCIAD2	-1.0493	0.000418967	84726	PRRC2B	0.77658	0.000506644	23395	LARS2	-1.12848	0.000169958	2935	GSPT1	-0.925331	0.000215849
8933	RTL8C	1.64147	0.000419008	10498	CARM1	-0.808155	0.000506644	728833	FAM72D	-1.88082	0.000169958	56949	XAB2	-0.85303	0.000216123
100505761	C10orf95-AS1	-2.8747	0.000419008	55345	ZGRF1	-1.00752	0.000506644	80314	EPC1	1.3075	0.000170238	4330	MN1	2.41983	0.000217104
79132	DHX58	-4.58796	0.000419008	57647	DHX37	-1.21382	0.000506644	7464	CORO2A	-4.98617	0.000170346	10606	PAICS	-1.24495	0.000217255
53826	FXYD6	2.98695	0.000419677	5453	POU3F1	-3.86955	0.000506644	1075	CTSC	-3.6158	0.000170906	27233	SULT1C4	2.42928	0.00021844
10570	DPYSL4	3.07611	0.000421027	143686	SESN3	1.49447	0.000506956	583	BBS2	1.50652	0.000171029	4634	MYL3	4.34214	0.000218629
92017	SNX29	1.72131	0.000421027	29889	GNL2	-1.1086	0.000507517	1655	DDX5	0.827645	0.000171029	79600	TCTN1	1.78396	0.000218629
1949	EFNB3	2.48987	0.000421584	6608	SMO	0.908357	0.000507769	5683	PSMA2	-1.60584	0.000171029	149013	NBPF12	1.59535	0.000218629
7157	TP53	-0.987558	0.000421713	7371	UCK2	-1.03712	0.000507769	11095	ADAMTS8	-5.03284	0.000171067	207	AKT1	1.15941	0.000218629
10777	ARPP21	6.40645	0.00042218	57520	HECW2	1.92436	0.000507865	81794	ADAMTS10	1.71774	0.000171266	22878	TRAPPC8	-1.2456	0.000218629
8292	COLQ	1.76486	0.00042218	54984	PINX1	-1.58271	0.000507865	28960	DCPS	-1.1845	0.000171266	124995	MRPL10	-1.05816	0.00021888
26585	GREM1	4.8112	0.000422258	22884	WDR37	1.20471	0.000508183	1112	FOXN3	-1.92255	0.000171266	201176	ARHGAP27	-2.05577	0.00021888
261734	NPHP4	1.51349	0.000422258	5471	PPAT	-1.36427	0.000508183	60485	SAV1	-1.32203	0.000171266	285349	ZNF660	1.88688	0.000219022
29967	LRP12	1.65535	0.000423419	7851	MALL	-3.73636	0.000509349	56034	PDGFC	3.6408	0.00017148	163223	ZNF676	-2.24082	0.000219022
728661	SLC35E2B	1.22374	0.000423419	54101	RIPK4	-5.63373	0.000509349	7087	ICAM5	-5.53889	0.000172039	23075	SWAP70	-1.06885	0.000219355
50939	IMPG2	4.72229	0.000424115	85569	GALP	6.30609	0.000509543	761	CA3	3.20137	0.000172074	205327	C2orf69	-1.1008	0.000219355
7764	ZNF217	-1.26675	0.000425253	118491	CFAP70	3.42073	0.000510521	11112	HIBADH	-1.13219	0.000172074	340547	VSIG1	-5.9669	0.000219481
83716	CRISPLD2	-3.33328	0.000425606	23220	DTX4	3.35317	0.00051084	93185	IGSF8	-1.19373	0.000172074	84310	C7orf50	1.13683	0.000220189
1134	CHRNA1	6.27036	0.000425712	5662	PSD	2.37425	0.00051084	79023	NUP37	-1.6993	0.000172074	56977	STOX2	1.26995	0.000220451
646719	NIPBL-DT	2.07647	0.000425907	55299	BRIX1	-1.30233	0.00051084	340547	VSIG1	-5.29896	0.000172074	4212	MEIS2	9.22812	0.000220615
2673	GFPT1	-1.20905	0.000426254	27165	GLS2	-5.95194	0.00051084	10505	SEMA4F	1.82576	0.000172276	387856	CCDC184	4.3396	0.000220615
80183	RUBCNL	-3.47534	0.000426325	320	APBA1	5.62174	0.000513351	387893	KMT5A	1.03034	0.000172276	79940	LINC00472	2.00781	0.000220615
60488	MRPS35	-1.05241	0.000426411	57568	SIPA1L2	3.459	0.000513351	51603	METTL13	-1.13498	0.000172929	27131	SNX5	-1.39881	0.000221824
84265	POLR3GL	1.94915	0.000426517	392617	ELFN1	3.07736	0.000513351	54458	PRR13	-1.64169	0.000172986	79843	FAM124B	-4.85014	0.000222036
54433	GAR1	-0.968364	0.000426517	23113	CUL9	1.80356	0.000513351	389792	IER5L	3.3555	0.000173421	57624	NYAP2	7.06881	0.000222583
7520	XRCC5	-0.81066	0.000426689	11099	PTPN21	1.5257	0.000513351	2891	GRIA2	9.53507	0.000174121	85508	SCRT2	4.71783	0.000222583
348303	SELENOV	-6.34488	0.000426928	6257	RXRB	1.21761	0.000513351	7016	TESK1	1.5346	0.000174121	9802	DAZAP2	1.45405	0.000222785
6631	SNRPC	-0.824373	0.000429527	79144	PPDPF	1.07937	0.000513351	790	CAD	-1.35749	0.000174121	56997	COQ8A	-2.12892	0.000222785
65982	ZSCAN18	1.29599	0.000429778	22883	CLSTN1	0.995522	0.000513351	25943	DNAAF9	1.71682	0.000174594	170959	ZNF431	-0.979993	0.000223314
11064	CNTRL	0.844216	0.000429778	6628	SNRPB	-1.07905	0.000513351	83596	BCL2L12	-1.71497	0.000174653	25832	NBPF14	3.32114	0.000223644
79156	PLEKHF1	-4.10529	0.000429778	5684	PSMA3	-1.25191	0.000513351	728591	CCDC169	-4.82291	0.000174653	10168	ZNF197	1.04744	0.000223859
23274	CLEC16A	1.31281	0.000430415	6693	SPN	-3.24849	0.000513351	3267	AGFG1	-1.22237	0.000174724	440465	BAIAP2-DT	2.31092	0.000224199
26022	TMEM98	0.886534	0.000431571	64063	PRSS22	-5.86551	0.000513486	8792	TNFRSF11A	-4.48258	0.000174901	157638	LRATD2	-1.42585	0.000224199
113177	IZUMO4	3.99875	0.000431865	23016	EXOSC7	-1.5395	0.000513679	26985	AP3M1	0.963814	0.000175289	3925	STMN1	1.25468	0.000224725
375035	SFT2D2	1.35098	0.000431865	57514	ARHGAP31	-1.92965	0.000513679	51560	RAB6B	1.97122	0.000175401	89927	BMERB1	2.44273	0.000224886
23220	DTX4	3.45297	0.000431886	10207	PATJ	-2.73289	0.000513679	25897	RNF19A	1.65075	0.000175401	84248	FYTTD1	1.02833	0.000225236
100996717	NOTCH2NLC	2.14132	0.000432351	1604	CD55	-2.02697	0.000514503	7791	ZYX	-1.50707	0.000175401	57332	CBX8	3.92291	0.000225295
154467	CCDC167	1.89964	0.000432926	63940	GPSM3	-2.85916	0.000514503	389549	FEZF1	6.21961	0.000175775	2806	GOT2	-0.868889	0.000225295
54948	MRPL16	-1.24584	0.000432926	149775	GNAS-AS1	-3.22977	0.000514503	64388	GREM2	4.5503	0.000175775	8600	TNFSF11	-6.06889	0.000225295
29074	MRPL18	-0.963443	0.000432977	333929	SNAI3	-7.20796	0.000515826	23414	ZFPM2	4.376	0.000175775	57658	CALCOCO1	2.30409	0.000226871
220042	DDIAS	-1.71829	0.000432977	217	ALDH2	1.36039	0.00051695	91653	BOC	4.18424	0.000175775	9215	LARGE1	-1.56315	0.000226871
101928136	LINC01484	-3.59477	0.000432998	100506127	GVQW3	1.25623	0.00051695	10194	TSHZ1	3.88835	0.000175775	105369306	LOC105369306	-5.34028	0.000227293
91683	SYT12	-4.08084	0.000432998	26152	ZNF337	1.14722	0.00051695	387640	SKIDA1	3.20582	0.000175775	3489	IGFBP6	-4.4276	0.000227421
100652911	LINC01838	-5.12076	0.000432998	81607	NECTIN4	-4.8199	0.00051695	103344931	LOC103344931	2.33712	0.000175775	5062	PAK2	1.17151	0.000227719
26152	ZNF337	1.19813	0.000433007	440132	LINC00545	-7.67093	0.00051695	11159	RABL2A	1.97185	0.000175775	84858	ZNF503	7.9207	0.000227731
100130522	PARD6G-AS1	2.40485	0.000433201	1022	CDK7	-1.46701	0.000517667	51566	ARMCX3	1.88353	0.000175775	53358	SHC3	2.86707	0.000227731
10608	MXD4	2.37094	0.000433721	6606	SMN1	-0.922359	0.000518841	3298	HSF2	1.10118	0.000175775	1808	DPYSL2	1.63041	0.000227938
730051	ZNF814	-1.60148	0.000434357	2564	GABRE	-2.45879	0.000518841	1434	CSE1L	-1.25621	0.000175775	7555	CNBP	-0.843075	0.000227938
84984	CEP19	2.36864	0.000434362	5639	PRRG2	-3.12904	0.000518841	6155	RPL27	-1.26396	0.000175775	10480	EIF3M	-0.982612	0.000227938
1965	EIF2S1	-1.36612	0.000434362	163589	TDRD5	-4.07966	0.000518841	64132	XYLT2	-1.54972	0.000175775	8926	SNURF	-2.1495	0.00022877
8788	DLK1	7.14644	0.000434916	9991	PTBP3	-2.04495	0.000518848	60401	EDA2R	-1.64225	0.000175775	342979	PALM3	-2.36156	0.000228876
55638	SYBU	5.98467	0.00043613	9465	AKAP7	-1.13434	0.000520428	255104	TMCO4	-3.12861	0.000175775	57528	KCTD16	3.1352	0.000229578
79006	METRN	2.52819	0.000436523	1943	EFNA2	1.67849	0.00052374	2581	GALC	1.49779	0.000175917	23195	MDN1	-2.71146	0.000229578
8554	PIAS1	0.9983	0.000436523	9946	CRYZL1	1.24376	0.00052374	653319	MATCAP1	2.03924	0.000176072	348761	SPATA3-AS1	-5.90404	0.000229578
60626	RIC8A	0.901231	0.000436523	84668	HYCC1	-2.03995	0.000523825	152007	GLIPR2	1.97327	0.000176175	54715	RBFOX1	2.97249	0.000229597
2026	ENO2	0.835344	0.000436523	7407	VARS1	-1.00245	0.000525379	203286	ANKS6	-0.877553	0.000176175	6198	RPS6KB1	1.22568	0.000229597
7525	YES1	-1.18232	0.000436523	3340	NDST1	1.13021	0.000525525	147949	ZNF583	2.43297	0.000176401	84273	NOA1	-1.3145	0.000229597
28960	DCPS	-1.30296	0.000436523	7984	ARHGEF5	-5.37396	0.00052601	92092	ZC3HAV1L	2.09764	0.000176401	23037	PDZD2	-2.79833	0.000229597
55016	MARCHF1	5.86221	0.000436753	100505996	SOX1-OT	7.14475	0.000527566	112942	CFAP36	1.73316	0.000176401	10220	GDF11	1.63232	0.000230047
23456	ABCB10	1.21905	0.000436753	162239	ZFP1	1.63811	0.000527566	5359	PLSCR1	-1.52437	0.000176401	65260	COA7	-1.348	0.000230047
221002	RASGEF1A	-4.44486	0.000436779	7159	TP53BP2	1.22759	0.000527566	54836	BSPRY	-5.87925	0.000176689	147381	CBLN2	10.6299	0.0002304
284801	MIR663AHG	-2.33101	0.000436856	113835	ZNF257	-1.46722	0.000527566	53947	A4GALT	-4.30291	0.000176861	5454	POU3F2	7.87563	0.0002304
643641	ZNF862	1.9125	0.00043687	646719	NIPBL-DT	1.99468	0.0005285	4099	MAG	-5.64775	0.000177219	85460	ZNF518B	1.1926	0.0002304
84333	PCGF5	1.63669	0.000437304	5066	PAM	1.7332	0.0005285	10956	OS9	1.16848	0.00017734	92703	TMEM183A	-0.845434	0.0002304
57577	CCDC191	2.78302	0.000437456	84317	CCDC115	1.34997	0.0005285	23770	FKBP8	-0.795141	0.00017734	9790	BMS1	-0.958955	0.0002304
10156	RASA4	1.7484	0.000437456	101060226	NBPF19	1.34628	0.0005285	54984	PINX1	-1.63928	0.000178009	51067	YARS2	-1.18478	0.0002304
285965	EPHA1-AS1	-6.82614	0.000437456	4715	NDUFB9	-0.982732	0.0005285	100287366	OSTM1-AS1	6.58728	0.000178208	84079	ANKRD27	-2.2853	0.0002304
64101	LRRC4	3.50576	0.000440054	6392	SDHD	-1.27159	0.0005285	58986	PGAP6	-1.17183	0.000178208	140690	CTCFL	-2.9503	0.0002304
10317	B3GALT5	-2.96232	0.000440054	6866	TAC3	-3.66673	0.0005285	5570	PKIB	-1.37908	0.000178208	127845	GOLT1A	-4.97868	0.0002304
81929	SEH1L	-1.763	0.000440263	147646	C19orf84	-5.86964	0.0005285	60672	MIIP	-1.21655	0.00017834	344787	ZNF860	-5.42576	0.0002304
6689	SPIB	-5.18878	0.000440613	8780	RIOK3	1.40972	0.000528546	64849	SLC13A3	-1.88853	0.00017834	145447	ABHD12B	-5.50345	0.0002304
23277	CLUH	-1.50204	0.000440923	440590	ZYG11A	-3.57939	0.000528546	8433	UTF1	-4.32802	0.00017834	1266	CNN3	0.96932	0.000231994
583	BBS2	1.37966	0.000441525	146542	ZNF688	2.21357	0.000528958	344787	ZNF860	-5.4301	0.00017834	143279	HECTD2	1.26262	0.000233007
91107	TRIM47	-2.96657	0.000441525	3312	HSPA8	-1.13875	0.000529858	1266	CNN3	0.996752	0.000178418	6541	SLC7A1	-1.76264	0.000233422
23551	RASD2	-3.65891	0.000441525	9899	SV2B	-6.24871	0.000530036	489	ATP2A3	-4.1901	0.000178445	2572	GAD2	7.40367	0.000233457
58504	ARHGAP22	-2.35283	0.00044178	441212	RP9P	6.17906	0.000531609	7474	WNT5A	3.26411	0.000179238	80342	TRAF3IP3	5.58255	0.000233457
3936	LCP1	-4.26139	0.00044178	1130	LYST	3.51945	0.000531609	283008	NUTM2E	2.74916	0.000179238	22902	RUFY3	1.94227	0.000233457
100505996	SOX1-OT	6.74304	0.000442138	9500	MAGED1	1.76538	0.000531609	84678	KDM2B	-1.20287	0.000179238	25897	RNF19A	1.61478	0.000233457
11345	GABARAPL2	1.1442	0.000442334	8933	RTL8C	1.58346	0.000531609	2925	GRPR	-4.69873	0.000179238	6558	SLC12A2	1.59516	0.000233457
80726	IQCN	3.79417	0.000444209	10637	LEFTY1	-8.51634	0.000531609	285367	RPUSD3	-1.2336	0.000179362	84056	KATNAL1	1.3647	0.000233457
10728	PTGES3	-1.20215	0.000444325	90550	MCU	-1.32148	0.000532975	57414	RHBDD2	1.23608	0.000179469	266655	BRD3OS	1.28885	0.000233457
81551	STMN4	11.8599	0.000444627	3005	H1-0	1.32622	0.000533974	23042	PDXDC1	-1.16674	0.000179936	8603	FAM193A	1.26775	0.000233457
55083	KIF26B	5.31963	0.000445841	10254	STAM2	0.986454	0.000533974	9121	SLC16A5	-3.15394	0.000180108	10728	PTGES3	-0.792613	0.000233457
2643	GCH1	-1.7789	0.000445841	285268	ZNF621	0.864094	0.000533974	2648	KAT2A	-1.15113	0.000180168	11095	ADAMTS8	-5.01855	0.000233457
54583	EGLN1	2.01614	0.000446404	83933	HDAC10	1.45206	0.000534025	166614	DCLK2	7.08078	0.000180214	23538	OR52A1	-7.15406	0.000233457
2972	BRF1	1.33793	0.000446479	55	ACP3	-4.92085	0.000534025	57561	ARRDC3	3.56288	0.000180456	55422	ZNF331	-1.26318	0.000234229
728464	METTL24	3.53653	0.000446591	144100	PLEKHA7	1.56278	0.000534383	84079	ANKRD27	-2.23061	0.000180582	166614	DCLK2	7.33328	0.00023446
23288	IQCE	2.51941	0.000446591	113177	IZUMO4	3.58875	0.000535929	646719	NIPBL-DT	2.25753	0.000180662	10155	TRIM28	-0.874483	0.000235017
1831	TSC22D3	2.01037	0.000446591	100996717	NOTCH2NLC	2.10424	0.000535929	2821	GPI	-1.2559	0.000180662	5164	PDK2	1.47196	0.000236168
6231	RPS26	-1.20713	0.000446591	6636	SNRPF	-1.25468	0.000535929	126626	GABPB2	1.91443	0.000180986	3921	RPSA	-0.80476	0.00023695
23619	ZIM2	3.7279	0.000446906	54386	TERF2IP	2.71605	0.000536135	5799	PTPRN2	5.33169	0.000181362	78992	YIPF2	-1.45765	0.00023695
92369	SPSB4	2.51773	0.000446906	4004	LMO1	5.72396	0.000538595	140688	NOL4L	0.937992	0.000181379	55065	SLC52A1	-4.79187	0.00023695
340371	NRBP2	1.89149	0.000446906	54898	ELOVL2	4.14657	0.000538595	9469	CHST3	1.43007	0.000181406	9651	PLCH2	4.57727	0.000237223
94241	TP53INP1	1.78902	0.000446958	201514	ZNF584	2.24348	0.000539344	80155	NAA15	-1.50998	0.00018221	101060684	NBPF26	1.76717	0.000237223
6585	SLIT1	6.78656	0.000447088	6880	TAF9	-0.85833	0.000540352	7448	VTN	4.77019	0.000182266	100192386	FLJ16779	3.67836	0.000238004
65003	MRPL11	-1.27644	0.000447088	55914	ERBIN	1.35767	0.000540656	1676	DFFA	-0.908667	0.000182266	2874	GPS2	1.0377	0.000238673
54517	PUS7	-2.0937	0.000447088	57719	ANO8	1.43478	0.00054092	80119	PIF1	-2.08961	0.000182266	221294	NT5DC1	-2.23131	0.000238673
23026	MYO16	6.76807	0.000447453	414918	DENND6B	4.67542	0.000541181	158135	TTLL11	2.79397	0.000182563	6480	ST6GAL1	-1.84454	0.000239149
83690	CRISPLD1	1.70519	0.000447453	26155	NOC2L	-0.864086	0.000541181	7781	SLC30A3	-4.80489	0.000182821	286059	LOC286059	-5.61741	0.000239149
84915	FAM222A	3.4898	0.000449293	51194	IPO11	-1.1201	0.000541181	122616	CLBA1	2.36956	0.000182994	5533	PPP3CC	1.8423	0.000239189
135114	HINT3	1.43074	0.000449293	81831	NETO2	2.46865	0.000541453	9668	ZNF432	1.9001	0.000182994	23332	CLASP1	1.50188	0.000239205
6919	TCEA2	1.26539	0.000449293	9091	PIGQ	1.22145	0.000541453	79616	CCNJL	-1.20892	0.000182994	114987	WDR31	3.27598	0.000239316
51646	YPEL5	1.13043	0.000449293	57482	CRACD	1.03853	0.000541453	23160	WDR43	-1.35514	0.000182994	7089	TLE2	-4.00842	0.000239317
51287	COA4	-1.28657	0.000449293	7186	TRAF2	-1.41669	0.000541453	643988	FNDC10	-1.90447	0.000182994	7015	TERT	-5.38207	0.000239317
170961	ANKRD24	-3.30133	0.000449293	147645	VSIG10L	-1.66815	0.000541453	8654	PDE5A	-2.07367	0.000182994	28982	FLVCR1	-1.32562	0.000239816
6636	SNRPF	-1.29788	0.00045023	79156	PLEKHF1	-3.59139	0.000541453	11223	MST1L	-2.45001	0.000182994	79767	ELMO3	-2.86181	0.00024002
59307	SIGIRR	-2.19241	0.00045023	101926892	LINC03020	-5.10753	0.000541453	647166	C13orf42	-5.0974	0.000182994	57451	TENM2	3.95175	0.000240586
149775	GNAS-AS1	-2.62822	0.00045023	64072	CDH23	2.89224	0.000543867	147660	ZNF578	-1.81144	0.000183044	57186	RALGAPA2	1.32579	0.000241251
784	CACNB3	3.31951	0.000451011	1434	CSE1L	-1.2521	0.000543867	80700	UBXN6	1.13107	0.000183173	414332	LCN10	-6.34446	0.000242068
10274	STAG1	1.43239	0.000451011	150737	IFT70B	1.83886	0.00054489	340533	NEXMIF	4.02431	0.000183222	94101	ORMDL1	1.06395	0.000243305
9622	KLK4	-3.7278	0.000451011	6689	SPIB	-4.92832	0.000546211	25999	CLIP3	3.06682	0.000183222	5099	PCDH7	4.11374	0.000244275
648	BMI1	2.76271	0.000451094	79814	AGMAT	-3.6759	0.000546533	9184	BUB3	-1.2759	0.000183583	126068	ZNF441	3.09655	0.000244275
10856	RUVBL2	-0.933081	0.000451094	6120	RPE	-1.14799	0.000547062	22933	SIRT2	1.76392	0.000183654	7067	THRA	1.56635	0.000244275
113835	ZNF257	-1.41858	0.000451094	2043	EPHA4	3.49763	0.000548167	84541	KBTBD8	-2.10621	0.000184476	51499	TRIAP1	-1.82471	0.000244275
79411	GLB1L	1.92005	0.000451382	93587	TRMT10A	1.49983	0.000548167	25836	NIPBL	1.03935	0.000184906	10849	POLR1G	-2.09078	0.000244275
9946	CRYZL1	1.17255	0.000452661	80148	SLC66A2	1.30222	0.000548167	10728	PTGES3	-0.809566	0.000184906	7403	KDM6A	-1.26469	0.000244354
7555	CNBP	-0.863834	0.000452959	7341	SUMO1	-0.744763	0.000548167	219995	MS4A15	-5.42885	0.000185016	147646	C19orf84	-4.09428	0.000245046
285268	ZNF621	0.876532	0.000453261	100874216	ZNF385D-AS1	-5.94729	0.000548167	80315	CPEB4	1.45892	0.000185378	9361	LONP1	-0.934623	0.000245104
25945	NECTIN3	2.86701	0.000453387	503542	SPRN	2.73662	0.000548859	4190	MDH1	-1.12913	0.000185728	10524	KAT5	1.02217	0.000246293
10194	TSHZ1	3.50397	0.000453576	155185	AMZ1	-5.01521	0.000549099	65108	MARCKSL1	1.26882	0.000185786	2805	GOT1	-1.08887	0.000246293
118491	CFAP70	3.36907	0.000453576	80816	ASXL3	3.57945	0.000549797	25809	TTLL1	1.71046	0.000185908	22998	LIMCH1	3.70645	0.000247516
121512	FGD4	1.14166	0.000453576	92017	SNX29	1.66755	0.000549797	7311	UBA52	-1.14247	0.000186418	51603	METTL13	-1.08814	0.000247516
414918	DENND6B	4.69835	0.000454012	23	ABCF1	-0.824592	0.000549797	6633	SNRPD2	-0.99565	0.000186595	219995	MS4A15	-5.19907	0.000247516
11075	STMN2	9.38085	0.000454621	55754	TMEM30A	-0.916437	0.000549797	284422	SMIM24	-7.13307	0.000187043	164668	APOBEC3H	-5.83389	0.000247516
57584	ARHGAP21	2.56467	0.000454904	3735	KARS1	-0.936497	0.000549797	79047	KCTD15	1.06417	0.000187086	79770	TXNDC15	1.31807	0.000247933
128434	VSTM2L	3.7811	0.000455007	408	ARRB1	-2.58573	0.000549797	30061	SLC40A1	6.11181	0.000187156	2044	EPHA5	5.50782	0.000248466
10186	LHFPL6	3.73212	0.000455987	10783	NEK6	1.82232	0.000551194	10537	UBD	5.84649	0.000187156	129642	MBOAT2	1.34243	0.000248466
1973	EIF4A1	-1.1876	0.000456696	84276	NICN1	1.56108	0.000551194	283731	LOC283731	3.33657	0.000187156	479	ATP12A	-6.98813	0.000248466
54469	ZFAND6	-0.831977	0.000457232	57337	SENP7	2.12683	0.000551213	27233	SULT1C4	2.4172	0.000187156	1781	DYNC1I2	1.36642	0.000248736
113451	AZIN2	4.97562	0.000457355	9737	GPRASP1	2.95161	0.000551445	23204	ARL6IP1	1.29913	0.000187156	63877	FAM204A	1.17973	0.000248736
8897	MTMR3	1.47423	0.000458712	114336	CGB2	-5.10508	0.000551585	55201	MAP1S	-0.987572	0.000187156	8795	TNFRSF10B	-1.50808	0.000248736
100287932	TIMM23	-1.071	0.000458712	400680	LINC00664	-2.11907	0.000552103	116150	NUS1	-1.01741	0.000187171	3800	KIF5C	2.34469	0.000249005
81603	TRIM8	1.13903	0.00045876	28996	HIPK2	2.30453	0.000552553	201176	ARHGAP27	-1.95235	0.000187591	51162	EGFL7	-2.6178	0.000249327
22984	PDCD11	-0.943506	0.00045876	79746	ECHDC3	-1.87796	0.000552832	22878	TRAPPC8	-1.23152	0.000187817	79677	SMC6	-1.05378	0.000249983
387597	ILDR2	5.79924	0.000459013	9256	TSPOAP1	2.3393	0.000553885	22998	LIMCH1	4.19092	0.000188035	8301	PICALM	0.927279	0.000250289
316	AOX1	-3.73162	0.000459013	79017	GGCT	-1.19429	0.000553885	9925	ZBTB5	1.13264	0.000188078	8611	PLPP1	-1.55462	0.000250729
3182	HNRNPAB	-0.88372	0.000459067	4915	NTRK2	8.36921	0.000554216	10155	TRIM28	-0.89227	0.000188078	6233	RPS27A	-0.870427	0.000250795
22868	FASTKD2	-0.935154	0.000459067	283592	FAM181A-AS1	4.15442	0.000554216	2023	ENO1	-1.85048	0.000188078	23621	BACE1	1.51089	0.000252374
400680	LINC00664	-2.08752	0.000459067	2812	GP1BB	6.33391	0.000555106	158158	RASEF	-2.87023	0.000188078	79042	TSEN34	1.23799	0.000252374
154141	MBOAT1	-2.81571	0.000459067	57452	GALNT16	3.05285	0.000555519	5962	RDX	1.07463	0.000188463	23234	DNAJC9	1.20412	0.000252374
85015	USP45	-2.42664	0.000462542	115761	ARL11	-6.61301	0.000555897	29965	CDIP1	-1.38441	0.000188987	3918	LAMC2	-4.13661	0.000252374
9737	GPRASP1	2.8571	0.000462658	116840	CNTROB	0.935315	0.000557136	91107	TRIM47	-3.43283	0.000188987	100505696	SH3BP5-AS1	1.83362	0.000252546
138050	HGSNAT	2.18529	0.000462658	25900	IFFO1	1.26042	0.000558543	55057	CRYBG2	-3.91806	0.000188987	23395	LARS2	-1.07077	0.000252546
2535	FZD2	2.10306	0.000462658	55638	SYBU	6.09026	0.000560534	10009	ZBTB33	1.09971	0.00018901	93487	MAPK1IP1L	0.818847	0.000252621
729967	MORN2	1.76566	0.000462658	4922	NTS	-6.07183	0.000562854	9208	LRRFIP1	-1.16494	0.000189161	1826	DSCAM	4.7792	0.000253249
6838	SURF6	-0.976949	0.000462658	114991	ZNF618	1.56844	0.000563476	9829	DNAJC6	1.53714	0.000189191	340533	NEXMIF	3.89899	0.000253249
80312	TET1	-1.31486	0.000462658	4440	MSI1	3.51007	0.000563871	221037	JMJD1C	-1.28235	0.000189203	390	RND3	1.45844	0.000253249
2058	EPRS1	-1.33728	0.000462658	27255	CNTN6	8.84286	0.000564683	115704	EVI5L	2.442	0.000189588	89890	KBTBD6	1.18432	0.000253249
8639	AOC3	-2.64378	0.000462658	1729	DIAPH1	-1.13523	0.000564683	113451	AZIN2	3.63402	0.000189825	113402	SFT2D1	-1.74067	0.000253249
80217	CFAP43	2.75856	0.000463298	51136	RNFT1	1.85855	0.000565923	57178	ZMIZ1	1.89365	0.000189825	3781	KCNN2	-2.83025	0.000253249
1800	DPEP1	-4.24051	0.000463298	10527	IPO7	-0.928827	0.000566318	6558	SLC12A2	1.56779	0.000189825	152006	RNF38	1.10607	0.000253492
388960	C2orf78	-6.44396	0.000463298	730051	ZNF814	-1.4572	0.000566318	23335	WDR7	1.25851	0.000189825	3117	HLA-DQA1	5.0853	0.000254234
100874041	MACC1-AS1	-6.61724	0.000464406	56159	TEX11	-3.64299	0.000566318	79102	RNF26	-1.29091	0.000189825	8853	ASAP2	1.28233	0.000254833
65996	CENPBD2P	1.24643	0.000465173	79411	GLB1L	1.81692	0.000567071	55695	NSUN5	-1.3449	0.000189825	134265	AFAP1L1	-3.38493	0.000255198
56997	COQ8A	-1.86825	0.000467593	28977	MRPL42	-1.04974	0.000567071	7015	TERT	-5.21008	0.000190285	23361	ZNF629	0.93893	0.000255331
57381	RHOJ	6.06743	0.000467865	51268	PIPOX	-3.23306	0.000567071	4005	LMO2	4.40129	0.000190423	11112	HIBADH	-1.10337	0.000255717
10105	PPIF	-1.20962	0.000467873	89782	LMLN	1.4998	0.000567205	9790	BMS1	-0.964267	0.00019105	84915	FAM222A	6.202	0.000256092
55813	UTP6	-0.87103	0.000469562	1525	CXADR	-1.3235	0.000568607	130399	ACVR1C	-3.90953	0.000191164	93145	OLFM2	-2.06806	0.000256288
54998	AURKAIP1	-0.929422	0.000470702	10299	MARCHF6	0.962339	0.000569151	7007	TECTA	2.55414	0.000191759	64110	MAGEF1	0.991605	0.00025661
9875	URB1	-1.21045	0.000470979	4879	NPPB	3.61656	0.00056925	51499	TRIAP1	-1.8048	0.000191759	6906	SERPINA7	5.40957	0.00025728
23	ABCF1	-0.840305	0.00047116	22994	CEP131	1.02864	0.00056925	4103	MAGEA4	-4.44512	0.000191759	134111	UBE2QL1	3.1561	0.00025728
6002	RGS12	1.47995	0.000471472	100506776	TRG-AS1	-4.49765	0.00056925	54985	HCFC1R1	-1.67558	0.000191963	129563	DIS3L2	1.00572	0.00025728
51317	PHF21A	1.41084	0.000471472	4103	MAGEA4	-6.45475	0.00056925	3359	HTR3A	-6.8319	0.000192212	1553	CYP2A13	-5.95864	0.00025728
51651	PTRH2	-1.67439	0.000471655	8788	DLK1	6.12186	0.000569451	2743	GLRB	4.34694	0.000192424	5566	PRKACA	0.9259	0.000257299
79767	ELMO3	-2.01227	0.00047247	9879	DDX46	-0.788117	0.000569451	152	ADRA2C	-4.76634	0.000192576	7371	UCK2	-1.28872	0.000257299
8850	KAT2B	4.701	0.000472559	54069	MIS18A	-1.13139	0.000569581	53826	FXYD6	2.85817	0.000192631	64965	MRPS9	-1.22433	0.000257466
55529	PIP4P2	-1.39419	0.000472559	92291	CAPN13	-6.09288	0.000569758	79958	DENND1C	-4.50978	0.000192631	64849	SLC13A3	-1.82053	0.000257887
56112	PCDHGA3	3.04533	0.000472613	80209	PROSER1	-1.02021	0.000570556	26122	EPC2	1.26278	0.000193471	5570	PKIB	-1.33927	0.000258081
121355	GTSF1	-5.07663	0.000473329	9600	PITPNM1	1.17936	0.000570742	400655	LINC02864	-1.35583	0.000193471	1802	DPH2	-1.85088	0.000258081
23637	RABGAP1	1.09184	0.00047402	28231	SLCO4A1	-3.33896	0.000570742	57486	NLN	-2.18704	0.000193471	10090	UST	-2.52916	0.000258249
90594	ZNF439	2.19099	0.000474552	7745	ZKSCAN8	1.0104	0.000572396	92255	LMBRD2	2.03552	0.00019373	9760	TOX	2.93087	0.000258358
93986	FOXP2	6.77151	0.000474752	6665	SOX15	-3.13047	0.000572396	9312	KCNB2	3.31226	0.000193874	284309	ZNF776	1.18988	0.000259474
10956	OS9	1.38004	0.000474752	1553	CYP2A13	-5.48872	0.000572396	84316	NAA38	1.71313	0.000194144	128	ADH5	-1.13397	0.00025964
5162	PDHB	-1.00105	0.000474752	79603	CERS4	-1.46827	0.000573665	1384	CRAT	1.34588	0.000194144	84074	QRICH2	2.30355	0.000260125
729732	LOC729732	-1.84691	0.000474752	2281	FKBP1B	-1.48708	0.000573665	10908	PNPLA6	-1.50605	0.000194144	79228	THOC6	-1.79504	0.000260125
8792	TNFRSF11A	-4.69089	0.000474752	8816	DCAF5	1.25234	0.000574204	100509894	CPB2-AS1	3.35264	0.000194213	1031	CDKN2C	8.73027	0.000260149
2707	GJB3	-5.58155	0.000474752	80279	CDK5RAP3	1.35853	0.000574879	5350	PLN	6.54137	0.000194312	6155	RPL27	-1.18924	0.000260149
150737	IFT70B	1.90314	0.000475457	9810	RNF40	1.27537	0.000574879	145864	HAPLN3	-3.79565	0.000194563	23008	KLHDC10	1.31292	0.000260359
54997	TESC	-3.61155	0.000475457	29915	HCFC2	2.40145	0.000575454	6208	RPS14	-0.965154	0.00019461	10847	SRCAP	0.833063	0.000260565
3326	HSP90AB1	-1.50718	0.000475563	163059	ZNF433	2.28522	0.000575454	55209	SETD5	-0.99583	0.00019461	57643	ZSWIM5	3.03063	0.000260695
24141	LAMP5	4.12734	0.000475985	155066	ATP6V0E2	2.0415	0.000575454	388849	CCDC188	6.78351	0.000194731	7514	XPO1	-0.79975	0.000260695
5684	PSMA3	-1.23267	0.000476559	64769	MEAF6	1.62306	0.000575454	5334	PLCL1	6.33803	0.000194731	2821	GPI	-1.19156	0.000260695
150967	LINC01963	3.19201	0.000479293	81576	YJU2B	1.56329	0.000575454	9162	DGKI	5.28689	0.000194731	152	ADRA2C	-4.29126	0.000260695
84276	NICN1	1.54558	0.000479293	90480	GADD45GIP1	-1.20578	0.000575454	441094	NR2F1-AS1	4.49883	0.000194731	29068	ZBTB44	-1.5358	0.000261543
51351	ZNF117	1.41464	0.000479293	22902	RUFY3	1.76315	0.000575809	199731	CADM4	2.13815	0.000194731	378938	MALAT1	3.30269	0.000261725
6016	RIT1	1.06629	0.000479293	6418	SET	-0.795237	0.000577153	9706	ULK2	2.00156	0.000194731	4725	NDUFS5	-0.814039	0.000261725
6233	RPS27A	-1.00211	0.000479293	23167	EFR3A	-1.45369	0.0005775	80204	FBXO11	1.12996	0.000194731	283576	ZDHHC22	-3.90655	0.000262037
4677	NARS1	-1.02005	0.000479293	6571	SLC18A2	-6.06884	0.000577663	9440	MED17	1.09725	0.000194731	5455	POU3F3	10.3118	0.000262211
10195	ALG3	-1.63213	0.000479293	81888	HYI	1.41514	0.000578002	140890	SREK1	1.06076	0.000194731	7844	RNF103	1.4204	0.000262211
4869	NPM1	-2.02127	0.000479293	133	ADM	-5.14768	0.000578263	64110	MAGEF1	1.02194	0.000194731	11011	TLK2	1.0941	0.000262211
387700	SLC16A12	-4.34206	0.000479293	51465	UBE2J1	0.766044	0.000578304	2987	GUK1	0.960258	0.000194731	200734	SPRED2	1.06263	0.000262211
57821	CCDC181	2.21548	0.000479425	57172	CAMK1G	3.57872	0.000578834	8301	PICALM	0.948074	0.000194731	7464	CORO2A	-3.94778	0.000262211
4826	NNAT	5.08468	0.000480595	4795	NFKBIL1	1.25405	0.000579132	10951	CBX1	0.846195	0.000194731	100509894	CPB2-AS1	3.43284	0.000262455
9810	RNF40	1.30558	0.000480887	7804	LRP8	-1.77582	0.000579132	10527	IPO7	-0.762535	0.000194731	124935	SLC43A2	1.26221	0.000262796
80114	BICC1	1.97235	0.000481284	29967	LRP12	1.59506	0.000580814	93436	ARMC6	-1.08757	0.000194731	10135	NAMPT	-1.2047	0.000262796
26958	COPG2	-1.05828	0.000481284	100505876	CEBPZOS	-1.44994	0.000580814	79671	NLRX1	-1.27329	0.000194731	54881	TEX10	-1.3992	0.000262796
403	ARL3	1.30084	0.000481709	23152	CIC	1.37309	0.000583492	84876	ORAI1	-2.01755	0.000194731	284018	C17orf58	-1.27788	0.000263211
29993	PACSIN1	-3.39503	0.000481709	1491	CTH	-1.44399	0.000584011	23493	HEY2	-3.15027	0.000194731	353189	SLCO4C1	-2.43191	0.000263628
28231	SLCO4A1	-3.82253	0.000481709	5325	PLAGL1	3.39051	0.000584285	3162	HMOX1	-3.65473	0.000194731	84316	NAA38	1.64927	0.000263835
57050	UTP3	-1.14153	0.000482698	10570	DPYSL4	2.85909	0.000584285	10149	ADGRG2	-4.27737	0.000194731	9778	KIAA0232	1.22143	0.000263835
100073347	MIMT1	4.00479	0.000482923	3725	JUN	2.44936	0.000584285	29922	NME7	1.25035	0.00019513	1112	FOXN3	-1.78194	0.000263835
79746	ECHDC3	-1.88131	0.000482923	4778	NFE2	-3.33218	0.000584285	3481	IGF2	5.17345	0.000195795	414918	DENND6B	3.93542	0.000264001
100506776	TRG-AS1	-4.30923	0.00048406	10939	AFG3L2	-1.01782	0.000587386	113177	IZUMO4	3.78921	0.000196199	9521	EEF1E1	-1.36815	0.000264001
57414	RHBDD2	1.44421	0.000485087	2192	FBLN1	-3.62666	0.00058927	352962	HLA-V	4.71666	0.000196592	139189	DGKK	-3.96743	0.000264236
347694	ECEL1P2	-5.30675	0.000485087	81928	CABLES2	1.41486	0.000590334	3017	H2BC5	3.55178	0.000196838	2709	GJB5	-5.34982	0.000264236
4174	MCM5	-1.13091	0.000485434	23066	CAND2	1.08697	0.000590334	139189	DGKK	-4.28023	0.000196838	51176	LEF1	4.73343	0.000264803
256710	GLIPR1L1	-5.94963	0.000485434	2783	GNB2	0.874571	0.000590334	666	BOK	-2.08171	0.000197214	113451	AZIN2	3.48815	0.000264803
221037	JMJD1C	-1.45456	0.000485674	26085	KLK13	-5.40703	0.000590334	5900	RALGDS	1.5026	0.000197304	153020	RASGEF1B	2.23947	0.000264803
92565	FANK1	3.22427	0.000486008	57639	CCDC146	2.22063	0.000591268	9110	MTMR4	1.42246	0.000197304	389072	PLEKHM3	1.52256	0.000264803
10168	ZNF197	1.20182	0.000486008	321	APBA2	1.93048	0.000591268	134265	AFAP1L1	-3.65107	0.000197322	10498	CARM1	-0.955365	0.000264803
79711	IPO4	-1.25131	0.000486346	55055	ZWILCH	-1.10909	0.000592893	57452	GALNT16	2.73824	0.000198394	8654	PDE5A	-2.00106	0.000264803
8928	FOXH1	-9.41085	0.000487684	26135	SERBP1	-1.00393	0.000593906	100505696	SH3BP5-AS1	1.86719	0.000198394	54461	FBXW5	1.00676	0.000265163
253635	GPATCH11	1.70699	0.00048774	10322	SMYD5	-0.935717	0.000594388	9274	BCL7C	1.20328	0.000198394	54926	UBE2R2	0.936864	0.000265163
51702	PADI3	-5.14489	0.00048774	1821	DRP2	2.62165	0.000595223	5080	PAX6	12.164	0.000198826	9278	ZBTB22	1.54959	0.000265203
100506405	LOC100506405	-6.39543	0.00048774	84433	CARD11	-7.3985	0.000596047	57732	ZFYVE28	-3.07132	0.000198836	57584	ARHGAP21	2.91147	0.000265453
333929	SNAI3	-7.32396	0.00048774	665	BNIP3L	1.51233	0.000596093	345651	ACTBL2	5.66783	0.000199987	28955	DEXI	-1.20247	0.000265453
58985	IL22RA1	-5.44411	0.000487983	9344	TAOK2	1.05764	0.000596093	145226	RDH12	-5.66754	0.000200119	146556	C16orf89	-6.62374	0.000265453
94121	SYTL4	4.32766	0.00049011	5694	PSMB6	-0.918973	0.000596093	114336	CGB2	-5.63592	0.000200409	8110	DPF3	4.29252	0.000265824
9424	KCNK6	-3.91844	0.00049011	8707	B3GALT2	7.53894	0.000596666	55565	ZNF821	1.8084	0.000200556	79969	ATAT1	2.10975	0.000265824
155185	AMZ1	-5.00057	0.000492187	619208	FAM229B	1.81838	0.000597964	127602	DNAH14	-1.44075	0.000200634	10951	CBX1	0.817942	0.000265824
127700	OSCP1	2.83852	0.000492445	10046	MAMLD1	4.38095	0.000598157	84966	IGSF21	-3.40215	0.000200634	339456	TMEM52	-4.02723	0.000265824
57658	CALCOCO1	2.27359	0.000492445	23576	DDAH1	1.4559	0.000598157	8639	AOC3	-3.62793	0.000200634	23165	NUP205	-1.38257	0.000265855
9371	KIF3B	1.3118	0.000492445	56924	PAK6	-3.91383	0.000599349	84107	ZIC4	9.56881	0.000200726	79152	FA2H	-5.41407	0.000265855
84668	HYCC1	-2.0302	0.000492445	2049	EPHB3	3.23367	0.000599531	7745	ZKSCAN8	0.975942	0.000201341	103344931	LOC103344931	2.15005	0.000265922
342096	GOLGA6A	-4.17525	0.000492445	139189	DGKK	-2.91742	0.000599531	220108	FAM124A	-1.68073	0.000201341	221833	SP8	3.25307	0.000266697
54836	BSPRY	-7.9005	0.000492445	170959	ZNF431	-0.800106	0.000601356	64641	EBF2	7.58154	0.000201572	583	BBS2	1.41688	0.000266697
503542	SPRN	2.92548	0.000493912	221662	RBM24	3.38961	0.000601469	84125	LRRIQ1	3.35777	0.000201572	8933	RTL8C	1.3972	0.000266834
8761	PABPC4	-1.0927	0.000493958	79152	FA2H	-4.86224	0.000601713	57522	SRGAP1	2.50929	0.000201572	84467	FBN3	-0.930905	0.000266834
5170	PDPK1	1.0455	0.000493995	57060	PCBP4	3.72951	0.000602635	6310	ATXN1	2.01132	0.000201572	4036	LRP2	5.26175	0.000267197
5584	PRKCI	-1.3955	0.000494644	54813	KLHL28	0.949682	0.000603019	321	APBA2	1.75977	0.000201572	642361	LOC642361	2.83284	0.000267197
5023	P2RX1	-5.31567	0.000494644	11078	TRIOBP	0.764238	0.000603019	4919	ROR1	-3.09484	0.000201572	56181	MTFR1L	1.22568	0.000267197
253314	EIF4E1B	-5.78564	0.000494644	2274	FHL2	-2.85241	0.000603019	253314	EIF4E1B	-4.71893	0.000201572	254863	TMEM256	-1.37457	0.000267404
7846	TUBA1A	3.95106	0.000495022	2707	GJB3	-5.29116	0.000603019	255231	MCOLN2	-4.8912	0.000201646	4857	NOVA1	2.75917	0.000269037
223082	ZNRF2	-1.18341	0.000495573	192670	AGO4	1.08381	0.000603048	151887	CCDC80	4.61598	0.000201833	113675	SDSL	3.6259	0.000269047
5694	PSMB6	-0.946865	0.000496621	116832	RPL39L	-2.13015	0.000603048	55818	KDM3A	1.36779	0.000201833	34	ACADM	1.20066	0.000269143
9688	NUP93	-1.14917	0.000496687	322	APBB1	2.03786	0.00060343	6139	RPL17	-0.915986	0.000201865	8816	DCAF5	1.11429	0.000269157
8648	NCOA1	1.60195	0.000497311	201294	UNC13D	-2.43907	0.00060343	81558	FAM117A	-1.46017	0.000201865	3735	KARS1	-1.0196	0.000269157
7054	TH	5.76058	0.000497803	728464	METTL24	3.2733	0.000605015	81855	SFXN3	3.34364	0.000201901	100128881	VPS9D1-AS1	-2.54532	0.000269157
4440	MSI1	3.43754	0.000497803	5947	RBP1	1.8058	0.000605015	10346	TRIM22	-3.54313	0.000202043	10678	B3GNT2	-2.779	0.000269157
54923	LIME1	2.35122	0.000497803	151835	CPNE9	-4.14836	0.000605533	10916	MAGED2	1.03193	0.000202176	51727	CMPK1	0.928758	0.000269382
144363	ETFRF1	1.61368	0.000497803	10858	CYP46A1	3.00277	0.000606388	3116	HLA-DPB2	-6.44532	0.00020249	84542	SANBR	1.30627	0.000269901
53343	NUDT9	-1.10477	0.000497803	54970	TTC12	1.39509	0.000606474	84172	POLR1B	-1.47183	0.000203768	100134938	UPK3BL1	-6.49043	0.000269901
6120	RPE	-1.143	0.000497803	161394	SAMD15	2.92674	0.000608867	5775	PTPN4	-1.60509	0.000203768	60468	BACH2	2.86332	0.000270405
27173	SLC39A1	-1.21698	0.000497803	84916	UTP4	-0.873104	0.000608867	79000	AUNIP	-1.72515	0.000203768	116150	NUS1	-0.973845	0.000270405
100505876	CEBPZOS	-1.47516	0.000497803	142	PARP1	-0.849669	0.000609436	221833	SP8	3.38948	0.000203939	729739	PPIAP46	-3.06349	0.000270405
5108	PCM1	0.909614	0.00049962	10694	CCT8	-0.930291	0.000609436	79600	TCTN1	1.71463	0.00020427	11189	CELF3	7.3299	0.000270872
468	ATF4	-0.922287	0.00049962	223082	ZNRF2	-1.17287	0.000609436	129642	MBOAT2	1.32099	0.000204333	155185	AMZ1	-4.76364	0.000270872
113655	MFSD3	-1.88354	0.00049962	9322	TRIP10	-1.98282	0.000609677	284018	C17orf58	-1.25153	0.000204333	643837	LINC01128	1.5816	0.000271127
124751	KRBA2	0.919224	0.000501149	84166	NLRC5	-5.42121	0.000609677	26224	FBXL3	1.26275	0.000204645	94274	PPP1R14A	-3.39249	0.000271127
55651	NHP2	-1.01461	0.000501149	2149	F2R	1.07867	0.000609816	1808	DPYSL2	1.61002	0.000204822	3162	HMOX1	-3.97841	0.000271127
2524	FUT2	-5.98932	0.000501317	23258	DENND5A	0.796622	0.000610533	10458	BAIAP2	1.38442	0.000205119	10252	SPRY1	2.5145	0.000271595
23162	MAPK8IP3	1.55388	0.000501611	5613	PRKX	-1.53802	0.000611022	60685	ZFAND3	1.11867	0.000205428	27086	FOXP1	2.05884	0.000271595
56245	C21orf62	11.4384	0.000502465	10458	BAIAP2	2.4084	0.000613581	23212	RRS1	-1.21641	0.000205428	92667	MGME1	-1.00676	0.000271595
5533	PPP3CC	1.85923	0.000502465	124935	SLC43A2	1.67358	0.000613581	54475	NLE1	-2.04714	0.000205608	7408	VASP	-1.99587	0.000271595
89782	LMLN	1.45068	0.000502465	140890	SREK1	1.04064	0.000613581	7376	NR1H2	-1.28968	0.000205806	5799	PTPRN2	4.72386	0.000271774
163404	PLPPR5	-2.93424	0.000502465	80324	PUS1	-1.33558	0.000613581	5097	PCDH1	-3.15715	0.000205806	5350	PLN	6.32078	0.000272357
10544	PROCR	-3.89455	0.000502465	168620	BHLHA15	-3.3256	0.000613581	642799	NPIPA2	-2.64386	0.000205935	9175	MAP3K13	1.48621	0.000272378
25840	TMT1A	-5.89418	0.000502465	163051	ZNF709	2.73244	0.000613681	7625	ZNF74	-1.25117	0.000206377	91862	MARVELD3	-4.90465	0.000272715
7866	IFRD2	-1.72032	0.000503153	9734	HDAC9	2.38792	0.000613681	26768	SNORA73B	-6.7528	0.000206396	727	C5	4.38575	0.000272744
684	BST2	-7.74202	0.000503413	2941	GSTA4	2.09137	0.000613681	8525	DGKZ	-1.28121	0.000206484	51364	ZMYND10	3.58855	0.000273716
81491	GPR63	-1.23954	0.000503476	4677	NARS1	-0.973539	0.000613681	4741	NEFM	3.55473	0.000206665	85376	RIMBP3	3.1185	0.000273716
340554	ZC3H12B	2.36345	0.000503795	84946	LTV1	-1.13557	0.00061412	400818	NBPF9	2.86103	0.000206665	91404	SESTD1	1.46197	0.000273716
55068	ENOX1	3.77568	0.000504237	7004	TEAD4	-2.43657	0.000615602	163486	DENND1B	2.03152	0.000206665	129401	NUP35	-1.68587	0.000273716
665	BNIP3L	1.55072	0.000504237	55558	PLXNA3	1.77814	0.000616985	100505641	FGD5-AS1	1.10728	0.000206665	3751	KCND2	-3.7727	0.000273716
6487	ST3GAL3	1.37424	0.000504237	9653	HS2ST1	1.07327	0.000617299	51164	DCTN4	1.06786	0.000206665	64081	PBLD	2.31186	0.000273884
55748	CNDP2	-0.864236	0.000504237	1267	CNP	0.919038	0.000617299	10524	KAT5	1.01616	0.000206665	84935	MEDAG	-5.55861	0.000273956
8624	PSMG1	-1.03106	0.000504237	23646	PLD3	0.836367	0.00061744	84273	NOA1	-1.2509	0.000206665	55695	NSUN5	-1.33635	0.000274163
23517	MTREX	-1.07099	0.000504237	4671	NAIP	2.18837	0.000620134	11344	TWF2	-1.33426	0.000206665	4900	NRGN	5.54342	0.000274734
131076	MIX23	-1.38392	0.000504237	84817	TXNDC17	-1.1211	0.000620225	316	AOX1	-3.18945	0.000206665	5927	KDM5A	1.35978	0.000275345
26112	CCDC69	-1.60391	0.000504237	81491	GPR63	-1.20233	0.000620225	1281	COL3A1	10.9615	0.000206734	22883	CLSTN1	0.888732	0.000275487
54537	SHLD2	-1.99066	0.000504237	6300	MAPK12	1.67764	0.000621231	283659	PRTG	1.77677	0.000206734	51187	RSL24D1	-1.01813	0.000275494
1978	EIF4EBP1	-2.51999	0.000504237	90843	TCEAL8	-1.17468	0.000621231	128674	PROKR2	-4.00886	0.000206734	1519	CTSO	2.36175	0.000275726
729739	PPIAP46	-2.7714	0.000504237	3489	IGFBP6	-4.90511	0.000621231	79969	ATAT1	2.03874	0.000207067	3151	HMGN2	1.67823	0.000276624
79814	AGMAT	-3.73966	0.000504237	285613	RELL2	-2.52577	0.000621494	375035	SFT2D2	1.73636	0.000207067	55008	HERC6	-3.07559	0.000276624
4585	MUC4	-4.54168	0.000504237	84842	HPDL	-1.62606	0.000623935	9473	THEMIS2	-2.55073	0.000207067	23334	SZT2	1.17976	0.000276831
28996	HIPK2	2.29488	0.000504882	113451	AZIN2	4.66761	0.000626004	1523	CUX1	0.886025	0.000207274	3053	SERPIND1	5.86375	0.000276908
7159	TP53BP2	1.19284	0.000504882	648	BMI1	2.65585	0.000626004	8795	TNFRSF10B	-1.50985	0.000207612	441666	LOC441666	-1.34526	0.000276908
93436	ARMC6	-0.985943	0.000504882	26224	FBXL3	1.23377	0.000626004	100287226	ZNF729	-4.85997	0.00020779	11180	WDR6	0.996927	0.000277287
27165	GLS2	-6.09801	0.000504882	163702	IFNLR1	-5.52626	0.000626004	1832	DSP	-3.30075	0.000208033	108	ADCY2	-4.42605	0.000277351
285025	CCDC141	-7.4784	0.000504882	85463	ZC3H12C	3.5374	0.000626126	8531	YBX3	-2.67298	0.000208124	5526	PPP2R5B	1.91587	0.000278018
90625	ERVH48-1	-8.22568	0.000504882	102724316	SVIL-AS1	1.60082	0.000626126	124583	CANT1	1.11702	0.000208449	6160	RPL31	-0.933496	0.000278018
22927	HABP4	1.39712	0.000504966	4756	NEO1	1.57856	0.000626126	9991	PTBP3	-1.50042	0.000208568	51699	VPS29	1.03462	0.000278164
10419	PRMT5	-0.746405	0.000504966	54976	ADISSP	-1.07809	0.000626126	5454	POU3F2	8.98686	0.0002091	65108	MARCKSL1	1.19029	0.000278416
54892	NCAPG2	-0.901578	0.000504966	400499	LOC400499	-4.45857	0.000626126	84695	LOXL3	1.50071	0.00020918	306	ANXA3	-3.57291	0.000278551
2115	ETV1	-1.84266	0.000504966	80319	CXXC4	2.76487	0.000626526	114904	C1QTNF6	1.63791	0.0002092	4710	NDUFB4	-1.12823	0.000280127
144535	CFAP54	3.0345	0.00050554	64983	MRPL32	-1.32207	0.000626576	1831	TSC22D3	1.46689	0.00020927	84000	TMPRSS13	-4.84325	0.000280127
1307	COL16A1	-3.19021	0.00050554	8462	KLF11	1.36621	0.000629314	306	ANXA3	-3.92666	0.000209382	3698	ITIH2	5.69246	0.000280205
9354	UBE4A	0.750501	0.000505833	7347	UCHL3	-1.25505	0.000630155	727	C5	3.60665	0.000210878	168850	ZNF800	2.02333	0.000280205
26160	IFT172	1.19683	0.000505996	23208	SYT11	3.75727	0.000630316	23635	SSBP2	1.82588	0.000210878	10196	PRMT3	-1.14043	0.000280205
90550	MCU	-1.29669	0.000505996	64781	CERK	0.824309	0.000630316	6738	RO60	1.0521	0.000210878	5053	PAH	-4.54024	0.000280514
171177	RHOV	-2.81815	0.000505996	28952	CCDC22	1.25953	0.000631028	5800	PTPRO	2.89484	0.000210962	51327	AHSP	-5.09294	0.000280514
1136	CHRNA3	3.69832	0.000506285	91664	ZNF845	-1.44409	0.000631028	83696	TRAPPC9	1.61781	0.000210962	56776	FMN2	3.36723	0.000280944
92	ACVR2A	2.78054	0.000506285	2886	GRB7	-6.67079	0.000632095	506	ATP5F1B	-0.927075	0.000210962	728130	NUTM2D	2.23992	0.000281109
79154	DHRS11	-1.18636	0.000506285	56144	PCDHA4	1.72935	0.000632218	90522	YIF1B	-1.58105	0.000210962	3816	KLK1	-4.97906	0.000281109
8623	ASMTL	-1.41975	0.00050861	152100	CMC1	-1.51364	0.000633393	5886	RAD23A	-1.22327	0.000211074	105373958	RAB17-DT	-5.02329	0.000281109
51084	CRYL1	2.93645	0.000509467	144535	CFAP54	3.10059	0.000633464	79080	CCDC86	-2.26473	0.000211074	84284	NTPCR	-1.58641	0.000281967
7341	SUMO1	-0.737744	0.000509966	7203	CCT3	-0.775574	0.000633464	57584	ARHGAP21	2.93529	0.000211264	23705	CADM1	2.60063	0.000282393
55812	SPATA7	1.781	0.000510604	115727	RASGRP4	-5.41709	0.000633464	3921	RPSA	-0.799579	0.00021154	1073	CFL2	1.11926	0.000282393
84458	LCOR	2.03229	0.000510713	9074	CLDN6	-6.70072	0.000633539	57526	PCDH19	5.84105	0.000211721	100131366	LINC00605	-5.59786	0.000282393
3084	NRG1	2.50732	0.000510996	57414	RHBDD2	1.36922	0.000634263	54886	PLPPR1	3.36492	0.000211721	506	ATP5F1B	-0.894912	0.00028269
57657	HCN3	2.18771	0.000510996	55017	C14orf119	-1.16209	0.000634263	2737	GLI3	3.20607	0.000211721	6385	SDC4	-1.8457	0.000283161
146556	C16orf89	-5.71002	0.000510996	54836	BSPRY	-7.04517	0.000634263	10003	NAALAD2	2.82678	0.000211721	112	ADCY6	2.33289	0.000283818
79633	FAT4	6.47856	0.000511213	85015	USP45	-2.37317	0.000634738	135114	HINT3	1.65797	0.000211721	109729181	ZNF710-AS1	2.1444	0.000283818
89796	NAV1	1.97107	0.00051168	9043	SPAG9	1.91055	0.000635232	6670	SP3	0.77761	0.000211721	4008	LMO7	-2.17445	0.000283818
51073	MRPL4	-1.2682	0.000512143	125488	TTC39C	-1.61676	0.000635232	2107	ETF1	-1.11065	0.000211721	84984	CEP19	2.35729	0.000284095
201514	ZNF584	2.16191	0.000512674	7388	UQCRH	-1.26931	0.000636328	3336	HSPE1	-1.12356	0.000211721	23549	DNPEP	-1.57351	0.000284374
9873	FCHSD2	1.2488	0.0005135	163115	ZNF781	2.98967	0.000636448	26747	NUFIP1	-1.31133	0.000211721	55289	ACOXL	-5.63865	0.000284401
112840	WDR89	-1.49456	0.0005135	23162	MAPK8IP3	1.48382	0.000636937	109729181	ZNF710-AS1	2.10347	0.000211732	10527	IPO7	-0.716787	0.000284999
9322	TRIP10	-2.14996	0.000514559	3241	HPCAL1	1.38984	0.000636937	9841	ZBTB24	-1.1961	0.000211732	84193	SETD3	-1.0993	0.000284999
5962	RDX	0.939315	0.000515013	124751	KRBA2	0.894856	0.000636937	84128	WDR75	-1.33068	0.000211732	4919	ROR1	-3.33757	0.000285666
57556	SEMA6A	-1.8474	0.000515013	51187	RSL24D1	-0.777052	0.000636937	80055	PGAP1	1.19097	0.000212044	55915	LANCL2	1.56229	0.000285724
6494	SIPA1	-2.56422	0.000515013	55720	TSR1	-0.833401	0.000636937	954	ENTPD2	-4.8859	0.000212044	84002	B3GNT5	1.77389	0.000285941
7984	ARHGEF5	-5.14187	0.000515013	4763	NF1	0.983764	0.000642105	3918	LAMC2	-3.96196	0.000213189	23097	CDK19	1.29962	0.000285941
10962	MLLT11	2.98731	0.000515067	144404	TMEM120B	-1.81367	0.000642105	200958	MUC20	3.40063	0.00021533	135114	HINT3	1.63053	0.000285985
154313	CFAP206	5.8261	0.000515143	114928	GPRASP2	1.49235	0.000642589	84311	MRPL45	-0.988656	0.000215572	2743	GLRB	4.10681	0.000285997
81575	APOLD1	3.89999	0.00051647	80263	TRIM45	1.73114	0.000643047	79710	MORC4	1.58971	0.000216605	10194	TSHZ1	3.5311	0.000285997
2870	GRK6	-0.768178	0.00051647	5802	PTPRS	1.38505	0.000643047	388960	C2orf78	-5.85514	0.000216605	51306	FAM13B	1.45306	0.000285997
9256	TSPOAP1	2.43775	0.000517232	23633	KPNA6	-0.89668	0.000643047	79833	GEMIN6	-1.44616	0.000217091	64682	ANAPC1	-1.32145	0.000285997
3119	HLA-DQB1	-4.37416	0.000517232	257236	CCDC96	3.47698	0.000643558	7026	NR2F2	9.82459	0.000217771	54458	PRR13	-1.55304	0.000285997
5691	PSMB3	-0.877371	0.000517752	284086	NEK8	-2.45759	0.00064445	10135	NAMPT	-1.1951	0.000217771	10254	STAM2	1.39848	0.000286659
321	APBA2	1.8957	0.000518115	10575	CCT4	-1.21613	0.000644891	51691	LSM8	1.02375	0.000218433	140767	NRSN1	3.79823	0.000287322
11108	PRDM4	1.35159	0.000519502	57646	USP28	-2.04758	0.000644891	80179	MYO19	-1.68039	0.000218556	55565	ZNF821	1.75879	0.000287322
55031	USP47	1.42851	0.00052025	89797	NAV2	-3.70891	0.000644891	6480	ST6GAL1	-1.78513	0.000218935	26224	FBXL3	1.23708	0.000287322
55559	HAUS7	-1.14576	0.000520772	54998	AURKAIP1	-0.864806	0.000645978	161582	DNAAF4	2.40449	0.000219254	27338	UBE2S	-1.24572	0.000287322
7388	UQCRH	-1.31844	0.000522146	5980	REV3L	1.1508	0.00064615	1745	DLX1	8.82634	0.00021926	3775	KCNK1	-3.13724	0.000287322
63876	PKNOX2	4.1335	0.000522359	6016	RIT1	1.03594	0.00064615	4725	NDUFS5	-0.815801	0.00021926	10855	HPSE	-3.43354	0.000287322
9811	CTIF	2.03366	0.000522359	131870	NUDT16	0.755095	0.00064615	8568	RRP1	-1.26041	0.00022004	22933	SIRT2	1.60657	0.000287747
114879	OSBPL5	1.65709	0.000522359	5073	PARN	-0.791365	0.00064615	64318	NOC3L	-1.50774	0.000220145	64215	DNAJC1	2.93024	0.000289696
7994	KAT6A	1.6601	0.000522373	57050	UTP3	-1.07335	0.00064615	84881	RPUSD4	-1.04671	0.000220274	29974	A1CF	5.06555	0.000290317
10969	EBNA1BP2	-1.06565	0.000523843	6390	SDHB	-1.19378	0.00064615	84154	RPF2	-1.75955	0.000220297	6664	SOX11	3.28476	0.000290317
494470	ARK2C	2.85093	0.00052392	126017	ZNF813	-1.55746	0.00064615	50807	ASAP1	1.18573	0.000220332	25927	CNRIP1	2.36221	0.000290317
55779	CFAP44	3.46981	0.000524491	340547	VSIG1	-4.98272	0.00064615	105369306	LOC105369306	-5.10394	0.00022047	54621	VSIG10	-1.12152	0.000290317
9760	TOX	2.30134	0.000524491	100192386	FLJ16779	3.51356	0.000646278	1973	EIF4A1	-0.793923	0.000220761	55057	CRYBG2	-3.62892	0.000290886
51136	RNFT1	1.7922	0.000525025	51019	WASHC3	1.72224	0.000646278	83989	ARB2A	1.29324	0.000221072	1821	DRP2	2.85989	0.000291027
80208	SPG11	1.01413	0.000525305	51117	COQ4	0.932669	0.000646278	101060684	NBPF26	1.67737	0.000221345	203427	SLC25A43	-2.46645	0.000291027
348995	NUP43	-1.07069	0.000525305	5313	PKLR	-5.73225	0.000646278	833	CARS1	-1.11425	0.000222071	113691	TUBA3FP	3.22741	0.000291108
4838	NODAL	-7.21419	0.000529004	22933	SIRT2	1.87757	0.000646588	144699	FBXL14	1.92665	0.000222089	58490	RPRD1B	1.23485	0.000291108
516	ATP5MC1	-1.27946	0.000529477	53826	FXYD6	2.66147	0.000646768	2059	EPS8	2.94359	0.000222119	23082	PPRC1	-1.48321	0.000291156
8997	KALRN	2.32221	0.000529741	80114	BICC1	1.70473	0.000646768	100616194	MIR4477B	5.54378	0.000223279	55806	HR	6.25193	0.000291855
4601	MXI1	1.62854	0.000529741	55770	EXOC2	-1.24062	0.000648057	1826	DSCAM	5.15868	0.000223279	81029	WNT5B	2.98525	0.000292004
169270	ZNF596	2.44609	0.000529897	54865	GPATCH4	-1.50821	0.000648057	11319	ECD	-1.01929	0.000223279	57178	ZMIZ1	1.76252	0.000292004
23167	EFR3A	-1.45269	0.000532208	117166	WFIKKN1	2.34277	0.000648354	390010	NKX1-2	-3.52081	0.000223279	64708	COPS7B	-0.899358	0.000292004
9761	MLEC	-1.22836	0.000532551	135114	HINT3	1.34155	0.000648354	26005	C2CD3	1.08911	0.000223307	51742	ARID4B	1.19695	0.000292743
10346	TRIM22	-3.66479	0.000532551	5834	PYGB	0.77686	0.000648354	2781	GNAZ	2.26957	0.000223336	81887	LAS1L	-0.890368	0.000292808
5799	PTPRN2	5.32017	0.00053351	5655	KLK10	-4.86155	0.000648354	9805	SCRN1	1.38204	0.000223624	10146	G3BP1	-1.06259	0.000293056
56952	PRTFDC1	1.86793	0.00053351	128434	VSTM2L	3.61322	0.000648583	57519	STARD9	1.28516	0.000224186	460	ASTN1	3.32903	0.00029329
63916	ELMO2	0.777046	0.00053351	23639	DNAAF11	2.47905	0.000648583	92667	MGME1	-1.00883	0.000224369	314	AOC2	-2.49633	0.00029329
54942	ABITRAM	1.27027	0.000534095	23673	STX12	1.63103	0.000648583	7113	TMPRSS2	-5.06617	0.000224369	634	CEACAM1	-4.20368	0.00029329
84159	ARID5B	4.21136	0.000534946	23097	CDK19	1.12078	0.000648583	129401	NUP35	-1.60873	0.000224873	59269	HIVEP3	3.75766	0.000294433
84440	RAB11FIP4	-2.21109	0.000534946	4594	MMUT	0.879245	0.000648583	10234	LRRC17	3.79541	0.000224885	3017	H2BC5	3.5938	0.000294433
89822	KCNK17	-5.38373	0.000534946	23119	HIC2	0.869862	0.000648583	23165	NUP205	-1.3841	0.000224885	81888	HYI	1.59399	0.000294981
23670	CEMIP2	2.51643	0.000534971	10052	GJC1	-0.965414	0.000648583	8600	TNFSF11	-4.99683	0.000225265	387893	KMT5A	0.935163	0.000295249
23051	ZHX3	1.54201	0.000534971	7525	YES1	-1.07525	0.000648583	7643	ZNF90	-1.75851	0.000225532	728833	FAM72D	-1.76842	0.000295918
51603	METTL13	-1.04519	0.000534971	64087	MCCC2	-1.13635	0.000648583	11189	CELF3	7.06575	0.000226066	55924	INKA2	-2.40982	0.000295918
90843	TCEAL8	-1.17916	0.000534971	340596	LHFPL1	-3.04732	0.000648583	6489	ST8SIA1	3.17789	0.000226235	51347	TAOK3	2.20673	0.000296227
11237	RNF24	1.383	0.000535418	100885779	LINC-ROR	-6.13153	0.000648583	152100	CMC1	-1.59021	0.000226235	572	BAD	1.60833	0.000296227
22823	MTF2	-0.77011	0.000535418	100874041	MACC1-AS1	-5.84558	0.000648721	100526842	RPL17-C18orf32	1.68789	0.000226784	9348	NDST3	4.05167	0.000297102
9361	LONP1	-1.01732	0.000535418	784	CACNB3	2.92352	0.000648924	9742	IFT140	1.52597	0.000227192	79672	FN3KRP	1.08367	0.000297106
6566	SLC16A1	-2.47468	0.000535418	100505761	C10orf95-AS1	-2.42621	0.000648999	4756	NEO1	1.22032	0.000227192	883	KYAT1	-1.56261	0.000297106
4507	MTAP	-1.44478	0.000536367	51702	PADI3	-4.44658	0.000649313	64777	RMND5B	-1.49957	0.000227203	84541	KBTBD8	-1.86188	0.000297106
55454	CSGALNACT2	1.25957	0.000536447	154467	CCDC167	1.76335	0.00064962	4913	NTHL1	-1.67	0.00022732	64787	EPS8L2	-2.96135	0.000297106
170960	ZNF721	-0.797456	0.000536447	5970	RELA	1.15458	0.00064962	4192	MDK	1.66822	0.000227632	55576	STAB2	-5.02063	0.000297106
55661	DDX27	-0.823602	0.000536447	387597	ILDR2	5.03145	0.000650267	57381	RHOJ	6.54661	0.000227787	4099	MAG	-5.14225	0.000297106
26292	MYCBP	-1.31492	0.000536447	7772	ZNF229	1.49289	0.000650267	92703	TMEM183A	-0.80731	0.000227884	401409	RAB19	-5.2385	0.000297106
57221	ARFGEF3	-2.67813	0.000536447	102724623	LINC01414	4.36633	0.000650922	65055	REEP1	4.36672	0.000228041	577	ADGRB3	4.45545	0.000297238
5522	PPP2R2C	-2.72884	0.000536447	54942	ABITRAM	1.24358	0.000650944	84988	PPP1R16A	1.61794	0.000228206	1523	CUX1	0.847616	0.000297381
221061	FAM171A1	0.793826	0.000538348	196047	EMX2OS	8.5775	0.000651205	135293	PM20D2	1.38032	0.000228206	84182	MINDY4	1.91215	0.000297533
114928	GPRASP2	1.5069	0.000538456	55068	ENOX1	3.70354	0.000651205	51202	DDX47	-0.991844	0.000228206	2812	GP1BB	6.4311	0.000297704
283008	NUTM2E	3.24209	0.000539027	90594	ZNF439	2.07396	0.000651205	55337	SHFL	-4.13871	0.000228206	54520	CCDC93	1.35621	0.000297895
440248	HERC2P9	1.87537	0.000539027	6314	ATXN7	1.33883	0.000651205	144568	A2ML1	-3.78152	0.000228582	64841	GNPNAT1	-1.38045	0.000297934
2882	GPX7	1.52752	0.000539027	6619	SNAPC3	0.825726	0.000651205	83538	ODAD4	2.56109	0.00022874	7324	UBE2E1	-0.920299	0.000298002
9093	DNAJA3	-0.954543	0.000539027	22823	MTF2	-0.746164	0.000651205	91404	SESTD1	1.43643	0.00022874	596	BCL2	1.93193	0.000299233
3276	PRMT1	-0.967531	0.000539027	55183	RIF1	-0.774366	0.000651205	408	ARRB1	-2.25135	0.00022874	6002	RGS12	1.37933	0.000299233
101928464	ZNF433-AS1	-1.56313	0.000539027	56912	IFT46	1.02742	0.000652685	7373	COL14A1	-3.09662	0.000228811	58986	PGAP6	-1.07628	0.000299233
6183	MRPS12	-1.58513	0.000539027	84000	TMPRSS13	-4.52413	0.000652792	55672	NBPF1	2.36247	0.000229305	10436	EMG1	-1.10848	0.000299233
6693	SPN	-3.2688	0.000539027	1901	S1PR1	5.17505	0.000652906	4925	NUCB2	1.2651	0.000230624	29922	NME7	1.21402	0.000300127
133	ADM	-4.34795	0.000539027	388112	NANOGP8	-6.49842	0.000652906	6233	RPS27A	-0.858358	0.000230641	2941	GSTA4	1.89505	0.00030031
100132916	SHISAL2B	-5.61437	0.000539027	81855	SFXN3	2.45277	0.000653352	29974	A1CF	4.96102	0.00023141	4920	ROR2	-3.05143	0.000300357
9925	ZBTB5	1.15613	0.000539636	468	ATF4	-0.871087	0.000653352	115701	ALPK2	4.29489	0.00023141	284076	TTLL6	-3.29081	0.000300357
441212	RP9P	6.23882	0.000539648	7586	ZKSCAN1	1.07069	0.000654872	8648	NCOA1	1.40019	0.00023141	440300	LOC440300	3.57587	0.000300475
4267	CD99	1.06082	0.000539648	5986	RFNG	1.01087	0.000654872	83743	GRWD1	-1.11912	0.00023141	23015	GOLGA8A	1.66276	0.000300475
163115	ZNF781	3.33148	0.000539734	153562	MARVELD2	-5.06701	0.000654872	23167	EFR3A	-1.2586	0.00023141	21	ABCA3	1.06711	0.000301348
80333	KCNIP4	5.52753	0.000539801	403	ARL3	1.21233	0.000655423	116832	RPL39L	-1.81123	0.00023141	5360	PLTP	-0.989124	0.000301348
8651	SOCS1	-3.71498	0.000541136	4580	MTX1	-1.01353	0.000656273	7757	ZNF208	-3.2509	0.00023141	2068	ERCC2	-1.01275	0.000301489
146542	ZNF688	2.07867	0.000541765	113691	TUBA3FP	3.41577	0.000657318	162968	ZNF497	2.92218	0.000231566	5962	RDX	0.993533	0.000302266
114991	ZNF618	1.53213	0.000541765	57597	BAHCC1	5.93771	0.000658729	388419	BTBD17	3.41688	0.000231771	55646	LYAR	-1.59443	0.000302706
6257	RXRB	1.13907	0.000542089	81706	PPP1R14C	3.11863	0.000658729	5164	PDK2	1.44292	0.000231771	4238	MFAP3	1.09409	0.000302841
80709	AKNA	-0.973306	0.000543847	80736	SLC44A4	-4.04495	0.000658729	729739	PPIAP46	-3.07031	0.000232108	7782	SLC30A4	3.27789	0.000302863
168620	BHLHA15	-3.58027	0.000544142	55628	ZNF407	1.01185	0.00065959	10675	CSPG5	2.75939	0.000232227	694	BTG1	1.90569	0.000303259
5454	POU3F2	8.58403	0.000545467	169792	GLIS3	5.07717	0.000661251	84314	TMEM107	2.50995	0.000232334	11230	PRAF2	1.43374	0.000303259
4131	MAP1B	3.92213	0.000545467	9811	CTIF	2.05974	0.000662561	6196	RPS6KA2	1.41348	0.000232334	57648	NHSL3	-1.47445	0.000303259
28981	IFT81	1.7825	0.000545467	6809	STX3	-2.34062	0.000662561	554282	FAM72C	-1.72285	0.000232334	10344	CCL26	-5.27794	0.000303259
91754	NEK9	0.91693	0.000545467	3134	HLA-F	-2.73008	0.000662561	5933	RBL1	1.7044	0.000232578	103	ADAR	-0.736881	0.000303885
9705	ST18	11.4162	0.000548009	5757	PTMA	-1.21304	0.000665268	5062	PAK2	1.11706	0.000232578	10390	CEPT1	-1.18078	0.000303911
387978	LINC01551	9.61553	0.000548009	11075	STMN2	9.45591	0.00066582	27341	RRP7A	-1.10157	0.000232578	55742	PARVA	1.88136	0.000304115
225	ABCD2	7.61779	0.000548009	92369	SPSB4	2.26661	0.00066582	28965	SLC27A6	-2.73763	0.000232578	8715	NOL4	3.9403	0.000304207
79971	WLS	5.71072	0.000548009	56907	SPIRE1	1.65864	0.00066582	1069	CETN2	1.55292	0.000233039	9785	DHX38	0.843941	0.000304207
92949	ADAMTSL1	4.96415	0.000548009	114785	MBD6	1.58215	0.00066582	441631	TSPAN11	2.87047	0.000233567	4141	MARS1	-1.12832	0.000304207
283450	HECTD4	1.35903	0.000548009	27287	VENTX	-4.34833	0.00066582	7555	CNBP	-0.805834	0.000233567	83539	CHST9	-3.78763	0.000304207
38	ACAT1	-0.880113	0.000548009	23412	COMMD3	3.4391	0.000667258	84187	TMEM164	1.27403	0.000234179	255877	BCL6B	-4.25597	0.000304207
10449	ACAA2	-1.37507	0.000548009	11142	PKIG	0.825475	0.000667258	23528	ZNF281	-1.25258	0.000234179	8525	DGKZ	-1.20722	0.000304265
6627	SNRPA1	-1.47587	0.000548009	79645	CLXN	2.96033	0.000668025	4642	MYO1D	-1.57938	0.000234492	25809	TTLL1	1.62288	0.000304735
2523	FUT1	-3.37635	0.000548009	26160	IFT172	1.14122	0.000668157	84310	C7orf50	1.05065	0.000235002	4925	NUCB2	1.21999	0.000304735
3162	HMOX1	-3.52798	0.000548009	10477	UBE2E3	1.20254	0.000668653	56997	COQ8A	-2.07168	0.000235308	7046	TGFBR1	1.39473	0.000305288
6571	SLC18A2	-6.08066	0.000548009	23030	KDM4B	1.09445	0.000668653	100874238	ARHGEF7-AS2	6.68551	0.000235553	51435	SCARA3	1.75499	0.000305929
3487	IGFBP4	-2.36835	0.000548567	54885	TBC1D8B	-2.00013	0.00066975	23017	FAIM2	3.6718	0.000235553	100505996	SOX1-OT	8.94228	0.000306189
57670	KIAA1549	1.38083	0.00054909	10608	MXD4	2.10585	0.000671222	57643	ZSWIM5	2.77154	0.000235553	10234	LRRC17	3.77278	0.000306189
353274	ZNF445	0.781398	0.00054909	1185	CLCN6	0.938427	0.000671222	83698	CALN1	-4.72707	0.000235553	6201	RPS7	-0.823574	0.000306189
10807	ENTR1	-1.20572	0.00054909	4008	LMO7	-2.8742	0.000671222	51752	ERAP1	1.14866	0.000235926	55003	PAK1IP1	-1.44542	0.000306189
64983	MRPL32	-1.35318	0.00054909	20	ABCA2	1.74174	0.000671918	84305	PYM1	-1.29729	0.000235926	9603	NFE2L3	-5.26895	0.000306189
127845	GOLT1A	-5.36209	0.00054909	402	ARL2	-1.54731	0.000671918	284071	MEIOC	-3.36434	0.000235926	55672	NBPF1	2.2983	0.000306247
55872	PBK	1.69796	0.000549562	3162	HMOX1	-3.68612	0.000672152	83482	SCRT1	7.04893	0.000236182	60685	ZFAND3	1.05931	0.00030684
51069	MRPL2	-1.59032	0.000549909	2494	NR5A2	-6.04208	0.000672385	4900	NRGN	5.26872	0.000236182	1434	CSE1L	-1.12549	0.00030684
139189	DGKK	-3.10974	0.000550358	5718	PSMD12	-0.863825	0.000676353	3423	IDS	1.09524	0.000236182	389792	IER5L	3.02562	0.000307427
83930	STARD3NL	0.970924	0.000551251	390595	UBAP1L	1.95149	0.000678086	1387	CREBBP	1.06758	0.000236182	168451	THAP5	1.23687	0.000307427
59269	HIVEP3	3.37316	0.000551302	284023	RNF227	2.55655	0.000678284	85451	UNK	0.948863	0.000236182	10137	RBM12	0.704064	0.00030758
57452	GALNT16	2.71672	0.000552641	90233	ZNF551	-1.16084	0.000678284	10498	CARM1	-0.938743	0.000236182	81618	ITM2C	-1.51407	0.00030758
5802	PTPRS	1.40735	0.000552641	5900	RALGDS	2.00192	0.000678302	79155	TNIP2	-1.56838	0.000236182	144195	SLC2A14	-4.14726	0.00030758
10771	ZMYND11	1.34203	0.000552641	6840	SVIL	1.3563	0.000678302	7762	ZNF215	-2.08312	0.00023723	4060	LUM	7.86616	0.000307673
55628	ZNF407	0.997255	0.000552641	65996	CENPBD2P	1.12837	0.000678302	4015	LOX	2.26174	0.000237412	55784	MCTP2	-4.90611	0.000307673
133522	PPARGC1B	-2.93702	0.000553057	79004	CUEDC2	0.764787	0.000678447	10598	AHSA1	-0.892609	0.000237412	51069	MRPL2	-1.2043	0.000308041
283592	FAM181A-AS1	3.85016	0.000553163	51626	DYNC2LI1	1.71636	0.000679185	3945	LDHB	-0.825102	0.000237418	4747	NEFL	4.00876	0.000308261
63826	SRR	2.25842	0.000553163	10653	SPINT2	-3.0367	0.000679185	10399	RACK1	-0.889674	0.000237418	2146	EZH2	1.53247	0.000308718
9658	ZNF516	1.54469	0.000553163	8897	MTMR3	1.35567	0.000681696	84650	EBPL	-1.97005	0.000237627	55726	INTS13	-1.54584	0.000309474
95681	CEP41	1.41737	0.000553163	84968	PNMA6A	2.05028	0.000682172	51249	TMEM69	-1.07218	0.000237949	320	APBA1	5.50782	0.000309898
23015	GOLGA8A	1.26758	0.000553163	92255	LMBRD2	1.41725	0.000682426	100132406	NBPF10	2.70441	0.000238192	57482	CRACD	0.97648	0.000309898
23548	TTC33	1.01564	0.000553163	1266	CNN3	0.992563	0.000682733	100131193	CCDC183-AS1	3.47154	0.000238371	23160	WDR43	-1.24835	0.000309898
54101	RIPK4	-5.39175	0.000553163	170960	ZNF721	-0.770565	0.000682945	1491	CTH	-1.46109	0.00023856	8216	LZTR1	1.14939	0.000309938
5655	KLK10	-5.5317	0.000553163	101928469	MIR325HG	4.04228	0.000683032	51435	SCARA3	1.80967	0.000239111	463	ZFHX3	3.61078	0.000310004
388112	NANOGP8	-6.40356	0.000553163	57336	ZNF287	1.48608	0.000683032	254863	TMEM256	-1.35524	0.000239182	4826	NNAT	4.2204	0.00031041
84182	MINDY4	1.73504	0.000553353	7520	XRCC5	-0.719118	0.000683032	51617	NSG2	6.75987	0.000239216	57226	LYRM2	1.2458	0.00031041
51019	WASHC3	1.68469	0.000555409	55863	TMEM126B	-0.948617	0.000683032	51306	FAM13B	1.45406	0.000239216	7625	ZNF74	-1.1958	0.000311084
128637	TBC1D20	0.952451	0.000555465	3918	LAMC2	-3.49015	0.000683032	54865	GPATCH4	-1.87969	0.000239216	80700	UBXN6	1.03562	0.000311154
57348	TTYH1	4.26541	0.000555516	112268411	LOC112268411	2.90794	0.000683258	84684	INSM2	7.5109	0.000239333	221421	RSPH9	3.21157	0.000311401
26040	SETBP1	3.54372	0.000555516	6494	SIPA1	-2.23661	0.000683258	65220	NADK	-0.938393	0.000239333	83696	TRAPPC9	1.51436	0.000311476
400960	PCBP1-AS1	1.2361	0.000555516	65989	DLK2	3.72656	0.000684139	10785	WDR4	-1.89005	0.000239333	326625	MMAB	1.13213	0.000311476
7004	TEAD4	-2.63323	0.000555516	10741	RBBP9	1.10257	0.000684139	59269	HIVEP3	3.6012	0.000239582	4054	LTBP3	1.74859	0.000311715
2030	SLC29A1	-2.77516	0.000555516	5612	THAP12	0.996602	0.000684139	4753	NELL2	1.96853	0.000239582	10325	RRAGB	2.22394	0.000312242
6655	SOS2	1.4068	0.000556591	9961	MVP	-2.036	0.000684139	55904	KMT2E	1.96313	0.000239582	27341	RRP7A	-1.10268	0.000312242
23741	EID1	1.02921	0.000556591	388611	CD164L2	-6.74204	0.000684139	2941	GSTA4	1.80428	0.000239582	8794	TNFRSF10C	-3.86934	0.000312242
84080	ENKD1	1.7125	0.000557056	10053	AP1M2	-7.93203	0.000684139	5980	REV3L	1.63634	0.000239582	9274	BCL7C	1.14251	0.000312801
54898	ELOVL2	4.04213	0.000557691	7001	PRDX2	1.02834	0.000684316	51105	PHF20L1	1.31161	0.000239582	100131017	ZNF316	1.51883	0.000312964
7087	ICAM5	-5.47427	0.000557691	49855	SCAPER	1.38422	0.000686417	26152	ZNF337	1.28463	0.000239582	9497	SLC4A7	-0.979469	0.000312964
79832	QSER1	-0.862047	0.000558751	5691	PSMB3	-0.829619	0.000686417	8853	ASAP2	1.24171	0.000239582	54475	NLE1	-1.89997	0.000313058
152518	NFXL1	-1.15979	0.000559009	79056	PRRG4	-3.39212	0.000686417	65991	FUNDC2	0.874485	0.000239582	64091	POPDC2	3.22823	0.000313117
84962	AJUBA	1.72721	0.000559149	25840	TMT1A	-5.63507	0.000686417	10807	ENTR1	-1.26082	0.000239582	151507	MSL3P1	-1.7971	0.000313117
10505	SEMA4F	1.46001	0.000559149	55088	CCDC186	-1.05788	0.000686523	56652	TWNK	-1.73938	0.000239582	57084	SLC17A6	3.84033	0.000313658
54984	PINX1	-1.4559	0.000559149	80318	GKAP1	1.52915	0.000686875	57646	USP28	-2.28902	0.000239582	2731	GLDC	-0.899054	0.000314029
506	ATP5F1B	-0.712167	0.000559648	51426	POLK	1.18666	0.000686875	50619	DEF6	-2.95122	0.000239582	54805	CNNM2	-1.09016	0.000314029
767	CA8	1.84244	0.000560927	84935	MEDAG	-5.16818	0.000686875	388523	ZNF728	-3.02146	0.000239582	1010	CDH12	4.436	0.000315221
10320	IKZF1	-2.40471	0.000560927	118881	COMTD1	-2.82081	0.000686899	152006	RNF38	1.06893	0.000239918	113177	IZUMO4	3.288	0.00031556
199	AIF1	-5.92517	0.000561871	3635	INPP5D	-4.19386	0.000686899	51347	TAOK3	2.17995	0.000240541	6015	RING1	1.78395	0.00031556
153562	MARVELD2	-5.17393	0.000561921	63877	FAM204A	1.13068	0.000687738	8577	TMEFF1	1.27209	0.000240883	1297	COL9A1	1.47448	0.00031556
102723775	LINC01315	-3.32181	0.000562248	8671	SLC4A4	2.70643	0.000689066	10606	PAICS	-1.15794	0.000240912	3423	IDS	1.06421	0.00031556
55250	ELP2	-0.877109	0.00056228	596	BCL2	1.51271	0.000690518	84206	MEX3B	1.46921	0.00024183	9475	ROCK2	0.833298	0.00031556
489	ATP2A3	-4.55563	0.00056228	79848	CSPP1	1.09545	0.000690518	6165	RPL35A	-0.943707	0.000243184	10452	TOMM40	-1.20055	0.00031556
128	ADH5	-0.89098	0.000563619	6627	SNRPA1	-1.40659	0.000690518	10985	GCN1	-0.932888	0.00024327	790	CAD	-1.20978	0.00031556
1678	TIMM8A	-1.41505	0.000563619	11138	TBC1D8	-1.92755	0.000690518	84790	TUBA1C	-1.97353	0.00024339	6723	SRM	-1.39127	0.00031556
51018	RRP15	-1.35406	0.000564687	1847	DUSP5	-4.40737	0.000690518	2939	GSTA2	5.8144	0.000243749	26056	RAB11FIP5	-1.85195	0.00031556
10205	MPZL2	-4.23149	0.000564687	283078	MKX	-4.41211	0.000691818	55709	KBTBD4	1.44777	0.000243749	64386	MMP25	-5.57559	0.00031556
158	ADSL	-1.4969	0.000565152	8601	RGS20	4.42332	0.000691895	9270	ITGB1BP1	1.3857	0.000243749	142683	ITLN2	-7.13625	0.00031556
6564	SLC15A1	-3.39686	0.00056521	89890	KBTBD6	1.1255	0.000691895	54520	CCDC93	1.34149	0.000243749	6406	SEMG1	-8.11145	0.00031556
88455	ANKRD13A	1.35052	0.000566484	28986	MAGEH1	1.1964	0.000692058	8603	FAM193A	1.17616	0.000243749	79573	TTC13	1.55216	0.000317594
5660	PSAP	0.906218	0.000567306	51379	CRLF3	-1.29754	0.000692058	2874	GPS2	0.971611	0.000243749	100288413	ERVMER34-1	-5.57697	0.000318662
51649	MRPS23	-0.990311	0.000567306	2870	GRK6	-0.718626	0.000693407	1643	DDB2	-1.67274	0.000243936	23528	ZNF281	-1.21794	0.000318947
27445	PCLO	2.27849	0.000567364	6457	SH3GL3	-1.93026	0.000694006	10965	ACOT2	1.63076	0.000244199	79155	TNIP2	-1.63289	0.000318947
57707	MEAK7	0.847065	0.000567364	220930	ZEB1-AS1	1.85995	0.000694521	55539	KCNQ1DN	5.10991	0.000244603	6204	RPS10	-0.838235	0.0003198
1665	DHX15	-0.693229	0.000567364	2026	ENO2	0.743142	0.000696542	2805	GOT1	-1.00594	0.000244603	7007	TECTA	2.31942	0.000321021
27079	RPUSD2	-1.25182	0.000567364	127707	KLHDC7A	-6.38907	0.000696542	152518	NFXL1	-1.42305	0.000244821	54937	SOHLH2	-4.08818	0.000321021
9636	ISG15	-2.10529	0.000568263	55929	DMAP1	1.18793	0.000696561	4507	MTAP	-1.4245	0.000244821	3481	IGF2	3.89917	0.000321038
84433	CARD11	-6.04409	0.000568402	25792	CIZ1	1.06409	0.000698132	6015	RING1	1.77223	0.000244986	345651	ACTBL2	5.28496	0.000321096
9074	CLDN6	-4.98055	0.000568806	79665	DHX40	1.51845	0.000699041	51077	FCF1	-0.860756	0.000245377	132789	GNPDA2	1.82059	0.000321096
643623	LINC02523	-4.89803	0.000568812	347240	KIF24	1.63284	0.000700995	100131017	ZNF316	1.53178	0.000245431	10238	DCAF7	1.26145	0.000321096
80313	LRRC27	1.91739	0.000569375	11158	RABL2B	1.1723	0.000700995	1371	CPOX	-1.06742	0.000245431	80209	PROSER1	-0.862603	0.000321096
60685	ZFAND3	1.38133	0.000569375	9867	PJA2	0.73757	0.000704754	5566	PRKACA	0.889333	0.000245698	10195	ALG3	-1.65901	0.000321096
54461	FBXW5	0.838444	0.000569375	7386	UQCRFS1	-0.75015	0.000704754	3735	KARS1	-0.997836	0.00024644	2984	GUCY2C	-4.62916	0.000321096
8936	WASF1	1.63846	0.00056978	11164	NUDT5	-0.836523	0.000705425	387486	LINC00320	-3.18345	0.00024644	79080	CCDC86	-2.17582	0.000321109
112268389	LOC112268389	2.87053	0.000569919	55813	UTP6	-0.785603	0.000705638	6695	SPOCK1	4.12601	0.000246565	9270	ITGB1BP1	1.38371	0.000321286
23201	FAM168A	1.76252	0.000569919	171177	RHOV	-2.47248	0.000705764	5093	PCBP1	-0.806524	0.000246565	54542	RC3H2	1.22056	0.000321286
10788	IQGAP2	-2.09277	0.000569919	6755	SSTR5	-4.876	0.000706502	4710	NDUFB4	-1.08791	0.000246972	55294	FBXW7	0.9467	0.000321286
387486	LINC00320	-2.48428	0.000569919	91662	NLRP12	-3.7311	0.000706598	399959	MIR100HG	5.14914	0.000248236	29982	NRBF2	-1.20701	0.000321286
26167	PCDHB5	0.761462	0.000571176	83858	ATAD3B	-0.813659	0.000706915	200734	SPRED2	1.02673	0.000248236	1379	CR1L	-5.887	0.000321451
79843	FAM124B	-5.23369	0.000572161	57106	NAT14	1.01033	0.000708637	784	CACNB3	2.87572	0.000248366	642799	NPIPA2	-2.42947	0.000321627
2941	GSTA4	1.93077	0.00057253	7125	TNNC2	-3.75346	0.000710566	9120	SLC16A6	4.56886	0.000248601	147372	CCBE1	-6.71435	0.000321656
440300	LOC440300	3.73543	0.000572707	54941	RNF125	-4.82754	0.000712609	152189	CMTM8	-2.83009	0.000248646	51531	TRMO	2.25717	0.000322348
9184	BUB3	-1.25919	0.000572707	41	ASIC1	3.76438	0.000713327	10256	CNKSR1	-3.7306	0.000248646	51209	RAB9B	2.78752	0.000322397
10196	PRMT3	-1.30186	0.000572707	83959	SLC4A11	-5.00601	0.000713327	4795	NFKBIL1	1.38893	0.000249285	41	ASIC1	2.46066	0.000322397
3185	HNRNPF	-0.909856	0.000573011	10910	SUGT1	-0.924955	0.000713818	55540	IL17RB	-2.67407	0.000250796	53637	S1PR5	-5.05767	0.000322435
57162	PELI1	-0.893304	0.000574637	6615	SNAI1	-3.30528	0.000713818	200424	TET3	1.34587	0.000250808	2040	STOM	-3.03348	0.000323185
9830	TRIM14	-4.78356	0.000574637	5454	POU3F2	7.07027	0.00071463	10630	PDPN	-2.28087	0.000250808	50484	RRM2B	-2.18083	0.000323257
1152	CKB	2.70846	0.000576302	55779	CFAP44	3.16811	0.000715277	5502	PPP1R1A	1.85036	0.000250816	6595	SMARCA2	1.97566	0.000323352
4756	NEO1	1.5678	0.000576302	56156	TEX13B	-4.87021	0.000715277	23293	SMG6	0.833687	0.000250816	5093	PCBP1	-0.778696	0.000324799
6665	SOX15	-3.58974	0.000576549	3070	HELLS	-1.37624	0.000715623	9603	NFE2L3	-4.11503	0.000250933	81567	TXNDC5	-1.5306	0.000325043
2587	GALR1	-5.1185	0.000577514	1756	DMD	1.18039	0.000716297	163589	TDRD5	-5.4992	0.000251222	9829	DNAJC6	1.29553	0.000325124
101930085	HERPUD2-AS1	1.97192	0.000579677	1676	DFFA	-1.03785	0.000716297	55512	SMPD3	3.7712	0.000252484	80324	PUS1	-1.86581	0.000325487
28989	NTMT1	-1.15206	0.000579677	133522	PPARGC1B	-2.69748	0.000716382	285349	ZNF660	1.64238	0.000252648	256710	GLIPR1L1	-5.2951	0.000325564
4842	NOS1	-4.88926	0.000579677	7087	ICAM5	-4.71516	0.000716382	4330	MN1	2.36425	0.000253488	64857	PLEKHG2	1.29656	0.000326312
1143	CHRNB4	2.87307	0.000579827	2686	GGT7	1.0251	0.000717631	64081	PBLD	2.2004	0.000253601	9742	IFT140	1.44239	0.000326325
64857	PLEKHG2	1.38697	0.000579827	283008	NUTM2E	3.10883	0.000717787	7709	ZBTB17	1.0461	0.000253935	30061	SLC40A1	4.65228	0.000326446
119	ADD2	-1.71224	0.000579827	10728	PTGES3	-1.06492	0.000717787	92104	IFT70A	1.9929	0.000254134	79068	FTO	0.984338	0.00032702
51347	TAOK3	1.98808	0.0005832	5373	PMM2	-1.72977	0.000717787	9911	TMCC2	1.32506	0.000254743	5501	PPP1CC	-0.816196	0.000327576
9121	SLC16A5	-3.40404	0.000583215	6631	SNRPC	-0.723969	0.000717846	79096	CSTPP1	1.47021	0.000255402	2987	GUK1	0.884339	0.000327795
340547	VSIG1	-4.36039	0.000583215	100859930	HEIH	1.38173	0.000719344	10146	G3BP1	-1.05674	0.000255402	51077	FCF1	-0.864185	0.000327795
6102	RP2	1.28829	0.000583848	9792	SERTAD2	1.36836	0.000719344	23560	GTPBP4	-1.3541	0.000255402	5800	PTPRO	2.836	0.000327943
10201	NME6	1.34759	0.000583944	11120	BTN2A1	1.11334	0.000719344	7429	VIL1	-3.64792	0.000255402	321	APBA2	1.66861	0.000327988
100288748	LINC02894	-5.66263	0.000584318	57707	MEAK7	0.817674	0.000719344	3816	KLK1	-5.29508	0.000255402	6208	RPS14	-0.871112	0.000327988
3818	KLKB1	-6.59212	0.000584318	2073	ERCC5	0.740557	0.000719344	2254	FGF9	4.67632	0.000255817	127602	DNAH14	-1.36655	0.000327988
9344	TAOK2	1.02678	0.000584662	51603	METTL13	-0.966629	0.000719344	9651	PLCH2	4.41944	0.000255817	8045	RASSF7	-1.91995	0.000327988
55144	LRRC8D	-0.942179	0.000584662	58504	ARHGAP22	-1.94694	0.000719344	114987	WDR31	3.06402	0.000255817	27244	SESN1	-2.38778	0.000328416
4809	SNU13	-1.08843	0.000584662	112806053	TBILA	-4.37195	0.000719344	441666	LOC441666	-1.31975	0.000255817	79796	ALG9	1.42476	0.000328797
79039	DDX54	-1.17521	0.000585036	5916	RARG	-5.96491	0.000719344	3705	ITPK1	-1.62382	0.000255817	112942	CFAP36	1.56396	0.000328888
4795	NFKBIL1	1.2808	0.000585645	2984	GUCY2C	-6.37756	0.000719344	25927	CNRIP1	2.36277	0.000256412	63898	SH2D4A	-2.2644	0.000329107
23429	RYBP	-0.70017	0.000585645	684	BST2	-6.58253	0.000719344	5300	PIN1	0.884627	0.000256412	60677	CELF6	6.35781	0.000329319
84942	WDR73	1.31281	0.000585822	101930085	HERPUD2-AS1	1.87387	0.000720062	4760	NEUROD1	6.71736	0.000256958	51507	RTF2	0.925146	0.000329319
10492	SYNCRIP	-0.786615	0.000586038	95681	CEP41	1.39835	0.000720062	8723	SNX4	0.946342	0.000256958	4664	NAB1	0.872952	0.000329701
140890	SREK1	1.01235	0.000586098	2966	GTF2H2	-1.19383	0.000720062	10884	MRPS30	-0.969038	0.000256958	627	BDNF	-3.15079	0.000329701
26156	RSL1D1	-1.25703	0.000586683	55632	G2E3	-1.37712	0.000720062	23657	SLC7A11	-1.9542	0.000256958	83482	SCRT1	6.45182	0.000329962
79961	DENND2D	-4.76868	0.000586698	4291	MLF1	-1.45894	0.000720062	9873	FCHSD2	1.56668	0.000257244	11092	SPACA9	2.43755	0.00033013
577	ADGRB3	4.44026	0.000587662	79847	MFSD13A	-1.9065	0.000720062	7965	AIMP2	-1.57553	0.000257244	57646	USP28	-2.20875	0.00033013
113419	TEX261	1.22186	0.00058861	642852	LINC00205	1.45385	0.000721776	2709	GJB5	-5.28856	0.000257244	8639	AOC3	-3.2464	0.000330245
94025	MUC16	-5.91827	0.00058861	5692	PSMB4	-0.712218	0.000722021	23	ABCF1	-0.810767	0.000257496	390992	HES3	-5.86804	0.000330743
11127	KIF3A	1.84679	0.000590162	60685	ZFAND3	1.33058	0.000722971	81567	TXNDC5	-1.55627	0.00025752	5313	PKLR	-4.40301	0.000330761
347734	SLC35B2	0.927008	0.000590162	84942	WDR73	1.27467	0.000722971	284998	LINC01114	5.97912	0.000257759	5569	PKIA	2.34194	0.000331034
2114	ETS2	-1.45127	0.000590162	9342	SNAP29	1.18816	0.000722971	1027	CDKN1B	1.71617	0.000257759	7852	CXCR4	4.57072	0.000331395
11138	TBC1D8	-1.94068	0.000590162	23637	RABGAP1	0.985748	0.000722971	766	CA7	-6.27682	0.000257759	4650	MYO9B	1.20104	0.000331546
5160	PDHA1	-0.791826	0.000590423	10489	LRRC41	0.805522	0.000722971	6542	SLC7A2	-4.19088	0.000258014	84650	EBPL	-1.92676	0.000331928
5718	PSMD12	-0.862811	0.000590423	9631	NUP155	-1.18744	0.000722971	54930	HAUS4	-0.943898	0.00025846	11099	PTPN21	1.40107	0.000332456
2177	FANCD2	-1.11896	0.000590423	55686	MREG	-1.84336	0.000722971	55806	HR	6.23613	0.000258618	5901	RAN	-0.884766	0.000332626
54733	SLC35F2	-3.5891	0.000590423	5292	PIM1	-2.09352	0.000722971	84193	SETD3	-1.05448	0.000258618	92154	MTSS2	0.885947	0.00033301
51090	PLLP	-4.13062	0.000590423	151647	TAFA4	-6.59579	0.000722971	54585	LZTFL1	1.51693	0.000259348	90864	SPSB3	1.08848	0.000333174
4065	LY75	-5.93361	0.000590423	105379242	LOC105379242	5.2936	0.000723997	54841	BIVM	1.49833	0.00025975	8673	VAMP8	-4.35515	0.000333185
23263	MCF2L	1.92625	0.000590751	11240	PADI2	-3.62974	0.000723997	9175	MAP3K13	1.42505	0.00025975	79616	CCNJL	-1.11095	0.000333395
4836	NMT1	-1.06254	0.000590751	7741	ZSCAN26	1.48947	0.000724127	11145	PLAAT3	-2.58635	0.000260146	101928464	ZNF433-AS1	-1.63596	0.000333395
25943	DNAAF9	1.96012	0.000592052	3425	IDUA	2.44278	0.000727597	732253	TDRG1	-5.70152	0.000260465	2023	ENO1	-1.65504	0.000333395
118429	ANTXR2	1.7606	0.000592052	253635	GPATCH11	1.63155	0.000727597	5455	POU3F3	10.9387	0.000260618	55337	SHFL	-3.98624	0.000333817
101928469	MIR325HG	3.71081	0.000592638	55872	PBK	1.64344	0.000729279	577	ADGRB3	4.68148	0.000260618	7781	SLC30A3	-3.80191	0.000334175
51306	FAM13B	1.70898	0.000592638	93986	FOXP2	5.99692	0.00073064	9658	ZNF516	1.35518	0.000260867	26577	PCOLCE2	-3.28223	0.000334469
2629	GBA1	1.3388	0.000592638	84962	AJUBA	1.64364	0.00073064	54948	MRPL16	-1.13639	0.000260867	8908	GYG2	-0.813552	0.000335651
9653	HS2ST1	1.04585	0.000592792	23332	CLASP1	1.22782	0.00073064	653	BMP5	7.51779	0.000260945	100507533	SOX21-AS1	4.23317	0.000335878
91289	LMF2	0.995262	0.000592792	790	CAD	-1.14036	0.00073064	1602	DACH1	5.48867	0.000260945	548644	POLR2J3	1.17545	0.000335878
9631	NUP155	-1.22215	0.000592792	54407	SLC38A2	-1.60213	0.00073064	55364	IMPACT	-0.915747	0.000260945	9452	ITM2A	-3.02347	0.000335878
10827	FAM114A2	1.25288	0.00059388	126432	RINL	-3.49916	0.00073064	29904	EEF2K	-1.79938	0.000260945	642559	POU5F1P3	-5.20525	0.000335878
102682016	LINC01159	7.72116	0.000594075	94121	SYTL4	3.97417	0.000732189	5613	PRKX	-1.32664	0.000261159	7716	VEZF1	1.24064	0.000336544
9312	KCNB2	3.65395	0.000596106	90933	TRIM41	1.04242	0.000732189	51490	SPOUT1	-0.992084	0.000261198	124583	CANT1	1.0424	0.000336884
2042	EPHA3	10.6677	0.000596181	112479	ERI2	1.10815	0.000733535	80758	PRR7	2.01935	0.00026133	4298	MLLT1	1.33114	0.000336964
124152	IQCK	2.03042	0.000596181	91750	LIN52	1.3017	0.000736512	55795	PCID2	-1.11577	0.00026133	10299	MARCHF6	1.11373	0.00033697
146206	CARMIL2	-3.07201	0.000598352	79898	ZNF613	-1.29756	0.000736973	3053	SERPIND1	5.6468	0.000261441	122616	CLBA1	2.14185	0.000337544
5692	PSMB4	-0.731775	0.00059888	219621	CABCOCO1	5.43995	0.000738003	54621	VSIG10	-1.09961	0.000261441	9706	ULK2	1.89606	0.000337544
51293	CD320	-1.49944	0.000599602	80183	RUBCNL	-2.53785	0.000738807	3875	KRT18	-3.56107	0.000261441	2689	GH2	-4.97341	0.000337762
79096	CSTPP1	1.46381	0.000600281	4836	NMT1	-1.02238	0.000739554	116987	AGAP1	1.02571	0.000261759	4093	SMAD9	4.50728	0.000338635
84549	MAK16	-2.00856	0.000600281	11076	TPPP	2.65262	0.000739722	55764	IFT122	1.3243	0.000262236	55454	CSGALNACT2	1.45558	0.000339009
220323	OAF	2.44107	0.00060095	10956	OS9	1.2393	0.000739722	9669	EIF5B	-0.921122	0.000262268	65996	CENPBD2P	0.945485	0.00033906
92154	MTSS2	1.10399	0.000601577	11169	WDHD1	-0.841556	0.000739722	2984	GUCY2C	-4.44699	0.000263817	64777	RMND5B	-1.43808	0.00033906
84858	ZNF503	8.0848	0.000601815	55847	CISD1	-1.12723	0.000739722	11187	PKP3	-4.68003	0.000263877	9132	KCNQ4	-2.66411	0.00033906
112	ADCY6	2.71922	0.000601815	2639	GCDH	-0.895282	0.00073992	348761	SPATA3-AS1	-5.53733	0.00026455	387978	LINC01551	11.5957	0.000339247
5538	PPT1	-0.873483	0.000601815	5995	RGR	5.43097	0.000740409	552889	ATXN7L3B	0.984157	0.00026464	5961	PRPH2	-4.95033	0.000340318
27101	CACYBP	-1.41362	0.000601815	57727	NCOA5	1.7147	0.000740409	170954	PPP1R18	1.22858	0.000265395	54841	BIVM	1.44574	0.00034097
5373	PMM2	-1.83805	0.000601815	6838	SURF6	-0.854732	0.000740409	78986	DUSP26	2.16082	0.000265773	284695	ZNF326	1.06077	0.000341239
167410	LIX1	10.444	0.000602177	51056	LAP3	-0.972735	0.000740409	26086	GPSM1	1.65711	0.000265773	2925	GRPR	-4.28178	0.000341239
1826	DSCAM	3.82978	0.000602541	516	ATP5MC1	-1.18431	0.000740409	5569	PKIA	2.2362	0.000266834	10276	NET1	-1.43332	0.000341595
9734	HDAC9	2.24503	0.000602541	6251	RSU1	-1.26742	0.000740409	55624	POMGNT1	1.14829	0.000266888	80155	NAA15	-1.33915	0.000341793
3340	NDST1	1.04935	0.000603461	56147	PCDHA1	-6.89952	0.000740409	4830	NME1	-1.15134	0.000268099	146542	ZNF688	2.19344	0.000342864
6626	SNRPA	-0.991619	0.000603461	9371	KIF3B	1.18534	0.000740771	154796	AMOT	1.99577	0.000268192	7091	TLE4	1.8853	0.000343294
6528	SLC5A5	-3.90021	0.000603461	642361	LOC642361	2.5615	0.000741884	81669	CCNL2	0.849249	0.000268192	6400	SEL1L	1.2356	0.000343294
5325	PLAGL1	3.04058	0.000604769	220323	OAF	2.2762	0.000743203	92856	IMP4	-1.49354	0.000268192	55228	PNMA8A	0.824718	0.000343541
130340	AP1S3	-2.66185	0.000604817	5097	PCDH1	-2.79093	0.000743269	93986	FOXP2	6.82378	0.00026824	8607	RUVBL1	-0.813143	0.000343541
100132249	LOC100132249	2.25345	0.00060495	1965	EIF2S1	-1.1865	0.000743389	131076	MIX23	-1.2711	0.00026824	3875	KRT18	-3.74548	0.000343541
64328	XPO4	-0.885965	0.00060495	55209	SETD5	-0.728014	0.000743392	7089	TLE2	-3.57961	0.00026824	85015	USP45	-1.88503	0.000343701
4762	NEUROG1	10.263	0.000605544	339287	MSL1	1.21491	0.000743519	27173	SLC39A1	-1.09672	0.000268614	51111	KMT5B	1.12935	0.000343864
3005	H1-0	1.23898	0.000605782	552900	BOLA2	-1.60381	0.000743519	56919	DHX33	-1.50789	0.000268614	23272	TASOR	0.987871	0.000343942
51629	SLC25A39	-1.35754	0.000605782	6015	RING1	1.90305	0.000744522	1010	CDH12	4.04412	0.000269398	55856	ACOT13	-0.977557	0.000344367
151647	TAFA4	-6.73033	0.000605782	9121	SLC16A5	-2.94807	0.000744522	2146	EZH2	1.48398	0.00026971	254887	ZDHHC23	-2.63562	0.000344367
85459	CEP295	0.987214	0.000606474	56920	SEMA3G	-3.92348	0.000744522	60677	CELF6	6.22417	0.000270431	55754	TMEM30A	-0.976047	0.000345765
25932	CLIC4	-1.0195	0.000606474	81033	KCNH6	-5.39504	0.000744522	151112	ZSWIM2	4.91932	0.000270431	54873	PALMD	6.02938	0.000346304
51379	CRLF3	-1.29323	0.000606474	728656	DMRTC1B	3.04132	0.000745013	4001	LMNB1	0.914441	0.000270431	431705	ASTL	-6.17189	0.000346343
26094	DCAF4	-1.6436	0.000606474	51649	MRPS23	-0.961684	0.000748433	55289	ACOXL	-4.34599	0.000270431	55539	KCNQ1DN	4.7625	0.000346756
64761	PARP12	-4.22887	0.000607124	162968	ZNF497	2.73115	0.000749028	79843	FAM124B	-4.67552	0.000270431	11138	TBC1D8	-1.6613	0.000346756
6546	SLC8A1	3.07041	0.000607481	55250	ELP2	-0.8264	0.000749028	128414	NKAIN4	3.56875	0.000271404	3838	KPNA2	-1.1044	0.000346756
23259	DDHD2	1.46124	0.000607481	701	BUB1B	-1.81063	0.000749028	23162	MAPK8IP3	1.18532	0.000271411	5933	RBL1	1.61979	0.000347145
64965	MRPS9	-1.4492	0.000607481	3911	LAMA5	-1.39981	0.000749639	6616	SNAP25	4.64285	0.000271447	110806296	C1orf232	5.33204	0.000347595
55914	ERBIN	1.2511	0.000607836	7866	IFRD2	-1.51702	0.000750157	5764	PTN	4.07313	0.000271447	50640	PNPLA8	1.30764	0.000347595
22807	IKZF2	1.53409	0.000608855	105369154	PKD1P6-NPIPP1	-1.15172	0.000751989	84441	MAML2	2.61387	0.000271447	114908	TMEM123	1.18655	0.000347807
11215	AKAP11	0.961976	0.000608855	6653	SORL1	-2.05491	0.000751989	4671	NAIP	2.46481	0.000271447	4037	LRP3	1.08648	0.000347807
11183	MAP4K5	0.72713	0.000608855	57821	CCDC181	1.93681	0.000752503	1827	RCAN1	1.73743	0.000271447	84955	NUDCD1	-1.31907	0.000349924
54148	MRPL39	-1.02551	0.000608855	80055	PGAP1	1.19899	0.000752503	170959	ZNF431	-0.866538	0.000271447	2217	FCGRT	-1.39153	0.000349924
55161	TMEM33	-0.824707	0.000609405	342357	ZKSCAN2	1.075	0.000752503	26001	RNF167	-0.947654	0.000271447	25973	PARS2	-1.70369	0.000349924
100271927	RASA4B	1.42895	0.000609434	9581	PREPL	0.94164	0.000752503	10969	EBNA1BP2	-0.971005	0.000271447	51249	TMEM69	-1.03291	0.000350072
8798	DYRK4	1.52885	0.000610691	10256	CNKSR1	-2.00844	0.000752503	55718	POLR3E	-1.24224	0.000271447	84128	WDR75	-1.24086	0.000351424
554279	LINC00862	-3.67958	0.000610691	157773	C8orf48	2.90325	0.000755128	2906	GRIN2D	-2.31255	0.000271447	4218	RAB8A	0.966651	0.000351544
23098	SARM1	3.65809	0.000611303	112268389	LOC112268389	2.74264	0.000755128	92211	CDHR1	-2.5739	0.000271447	83931	STK40	1.53944	0.000351869
55544	RBM38	-1.08561	0.000611303	404093	CUEDC1	1.7695	0.000755128	155185	AMZ1	-4.0308	0.000271447	285401	LINC00698	-5.65092	0.00035231
57646	USP28	-2.03708	0.000612832	23383	MAU2	1.14834	0.000755869	8816	DCAF5	1.05784	0.000273566	80119	PIF1	-1.86436	0.000352366
2091	FBL	-1.75644	0.000612834	283576	ZDHHC22	-3.88967	0.000756741	25870	SUMF2	-1.2298	0.000273566	80003	PCNX2	-1.159	0.000352703
84065	TMEM222	0.935547	0.000613183	10969	EBNA1BP2	-0.983111	0.000756755	11107	PRDM5	-1.51345	0.000274334	51617	NSG2	6.52769	0.000353044
55132	LARP1B	-0.846306	0.000613183	54733	SLC35F2	-3.3113	0.000756755	2869	GRK5	3.21488	0.000275242	152518	NFXL1	-1.43497	0.000353173
55226	NAT10	-0.920109	0.000613183	57573	ZNF471	2.09302	0.000758304	8926	SNURF	-2.38379	0.000275242	23246	BOP1	-1.73821	0.000354131
689	BTF3	-1.17021	0.00061419	84826	SFT2D3	0.949337	0.000759051	54937	SOHLH2	-4.05841	0.000275948	79000	AUNIP	-1.64167	0.000355015
28978	TMEM14A	1.54387	0.000614629	51287	COA4	-1.10758	0.000759846	4212	MEIS2	9.24175	0.000276597	158	ADSL	-1.35554	0.000355244
56956	LHX9	11.3165	0.000615096	51651	PTRH2	-1.46181	0.000759846	1553	CYP2A13	-5.6722	0.000276597	80237	ELL3	-2.38579	0.000355975
10963	STIP1	-0.913978	0.000615554	10785	WDR4	-1.46388	0.000759846	84182	MINDY4	1.79364	0.000276597	203328	SUSD3	-3.35756	0.00035722
9668	ZNF432	1.81951	0.000616083	219623	TMEM26	-6.4795	0.000759846	55250	ELP2	-0.840908	0.000278646	284422	SMIM24	-6.38479	0.00035722
100505641	FGD5-AS1	0.993239	0.000616083	10168	ZNF197	1.08979	0.000760448	221421	RSPH9	3.25683	0.000278651	58525	WIZ	1.04298	0.000357284
6390	SDHB	-1.15622	0.000616083	11180	WDR6	0.992619	0.000760448	2983	GUCY1B1	1.66417	0.000279173	51491	NOP16	-1.97288	0.000357604
64065	PERP	-1.3167	0.000616083	23234	DNAJC9	0.874372	0.000760448	11059	WWP1	-0.886442	0.000279173	10406	WFDC2	-3.32375	0.000357604
105371899	LOC105371899	-4.53292	0.000616083	729967	MORN2	1.59594	0.000760736	78992	YIPF2	-1.30717	0.000279173	4585	MUC4	-4.71203	0.000357604
161582	DNAAF4	2.17109	0.00061615	81575	APOLD1	3.58736	0.000761236	353189	SLCO4C1	-2.0484	0.000279173	129880	BBS5	2.98532	0.000357814
23254	KAZN	1.53936	0.00061676	8292	COLQ	1.46921	0.000761236	54221	SNTG2	-5.86944	0.000279539	23321	TRIM2	1.9302	0.000357814
118460	EXOSC6	0.87241	0.000617794	375484	SIMC1	1.19348	0.000761236	54556	ING3	1.27786	0.00027983	5931	RBBP7	0.830359	0.000357814
64794	DDX31	-1.1731	0.000617794	55651	NHP2	-0.909075	0.000761236	23361	ZNF629	0.872844	0.00027983	285367	RPUSD3	-1.08481	0.000357814
55686	MREG	-1.84805	0.000617794	3306	HSPA2	-4.44082	0.000762527	27340	UTP20	-1.42631	0.00027983	6314	ATXN7	1.16318	0.000358495
2886	GRB7	-7.91777	0.000617794	55812	SPATA7	1.60302	0.000764223	6919	TCEA2	1.10589	0.000279964	20	ABCA2	1.13768	0.000358495
2767	GNA11	0.991265	0.000618741	9277	WDR46	-0.754103	0.000764223	80975	TMPRSS5	4.13335	0.000280473	8428	STK24	-0.748835	0.000360324
51684	SUFU	1.12915	0.00061914	23589	CARHSP1	-1.1779	0.000764421	387712	ENO4	3.14343	0.000280473	1952	CELSR2	2.50848	0.000361429
5955	RCN2	0.863417	0.00061914	9240	PNMA1	1.73172	0.000764424	147372	CCBE1	-5.04326	0.000281223	9987	HNRNPDL	1.17403	0.000361429
6272	SORT1	0.75801	0.00061914	10797	MTHFD2	-2.79191	0.000764424	340554	ZC3H12B	2.07609	0.000281961	3182	HNRNPAB	-0.721787	0.000361429
5980	REV3L	1.10957	0.000619442	85007	PHYKPL	1.03377	0.00076675	7852	CXCR4	4.49867	0.000282044	1163	CKS1B	-1.19098	0.000361429
4678	NASP	-1.04711	0.000620201	54854	FAM83E	-4.77021	0.00076675	129880	BBS5	2.97124	0.000282044	1512	CTSH	-2.28154	0.000361429
393	ARHGAP4	-2.87224	0.00062026	5134	PDCD2	-0.885973	0.000767599	197257	LDHD	-4.44732	0.000282044	11222	MRPL3	-1.08837	0.00036145
112752	IFT43	1.229	0.000621342	5650	KLK7	-5.73952	0.00076915	55454	CSGALNACT2	1.43472	0.000282402	23408	SIRT5	-1.35586	0.000363523
344148	NCKAP5	3.57226	0.000621402	55319	TMA16	-1.39776	0.000769774	1031	CDKN2C	7.8097	0.000282853	10586	MAB21L2	8.72328	0.00036436
79084	WDR77	-0.860405	0.000621547	3249	HPN	-4.92301	0.000770936	168850	ZNF800	1.87203	0.000282853	1445	CSK	0.956091	0.000364754
23616	SH3BP1	-2.46104	0.000621547	2906	GRIN2D	-3.61234	0.000770947	9215	LARGE1	-1.37093	0.000283066	4671	NAIP	2.23043	0.000364891
56159	TEX11	-3.41733	0.000621547	586	BCAT1	-1.15039	0.00077152	25973	PARS2	-1.75944	0.000283227	400655	LINC02864	-1.15924	0.000364934
4986	OPRK1	5.11059	0.000621693	221188	ADGRG5	-6.17871	0.000772135	8702	B4GALT4	-1.22351	0.000284263	100131193	CCDC183-AS1	3.19964	0.000365391
78986	DUSP26	2.79065	0.000621693	167410	LIX1	9.74381	0.000772987	10900	RUNDC3A	2.97083	0.000284507	5143	PDE4C	-3.79216	0.000365413
84640	USP38	0.912504	0.000621693	2983	GUCY1B1	1.80297	0.000772987	5313	PKLR	-4.98352	0.000284547	51157	ZNF580	1.44816	0.000365642
246243	RNASEH1	-1.09418	0.000621693	3755	KCNG1	-2.41137	0.000773707	56660	KCNK12	-5.31273	0.000284882	63916	ELMO2	0.971689	0.000365642
11332	ACOT7	-1.14753	0.000621693	3652	IPP	1.28747	0.00077394	7514	XPO1	-0.750469	0.000285261	23142	DCUN1D4	0.919163	0.000365642
7172	TPMT	-1.3401	0.000621825	6498	SKIL	-2.06755	0.00077394	65009	NDRG4	2.58491	0.000285471	3107	HLA-C	-2.00967	0.000365642
83759	RBM4B	1.5724	0.000622792	23101	MCF2L2	-2.53859	0.00077394	10238	DCAF7	1.25911	0.000285471	388523	ZNF728	-2.92714	0.000365642
498	ATP5F1A	-0.683398	0.000622792	463	ZFHX3	2.64165	0.000774325	51327	AHSP	-5.00317	0.000285471	5157	PDGFRL	-3.38264	0.000365642
51077	FCF1	-0.792863	0.000622792	23351	KHNYN	0.937342	0.000774634	1536	CYBB	5.1636	0.000285819	333929	SNAI3	-8.14123	0.000365642
91664	ZNF845	-1.35608	0.000622792	3084	NRG1	2.15101	0.000777746	9477	MED20	-0.972613	0.000287927	225	ABCD2	5.91287	0.000365945
58494	JAM2	3.52619	0.000623	283659	PRTG	3.40536	0.000778005	160518	DENND5B	0.978168	0.000288088	79814	AGMAT	-2.88022	0.000365945
22883	CLSTN1	0.908269	0.000623	80352	RNF39	-5.1212	0.000778005	84467	FBN3	-0.861644	0.000288088	56265	CPXM1	2.27833	0.000367381
[truncated: 8,546 more rows]

## Sheet: ST4
Supplementary Table 4. GSEA GO-Biological Processes, Neural differentiation of patient-derived iPSCs.
MED12_WT								MED12_VUS
ID	Description	setSize	NES	p.adjust	rank	leading_edge	core_enrichment	ID	Description	setSize	NES	p.adjust	rank	leading_edge	core_enrichment
GO:0030900	forebrain development	382	2.56195	3.19837e-31	2873	tags=40%, list=17%, signal=34%	PAX6/FOXG1/NR2E1/COL3A1/POU3F3/DMRTA2/SOX1/ARX/LHX2/EMX2/UNCX/ZIC1/DLX5/NR2F2/TBR1/NTRK2/WNT7B/SIX3/NEUROG2/NEUROG1/FEZF2/POU3F2/TH/ASCL1/DLX1/DCT/EOMES/ZEB1/DLX2/LHX5/HES5/RFX4/PCDH9/ELAVL4/GSX1/DCLK2/OTP/FOXP2/NEUROD1/VAX2/GSX2/ID4/ADGRG1/FEZF1/ALK/GRIA1/ISL1/KCNC1/LEF1/INHBB/EPHA5/WNT7A/FAT4/RELN/CDK5R2/NOG/PRDM8/ERBB4/SLIT1/WNT1/LRP2/CNTN2/TNR/CXCR4/NRP1/OTX1/PAX5/DKK1/TUBA1A/APLP1/GDF7/CDH2/…	GO:0021953	central nervous system neuron differentiation	165	2.57593	4.82e-17	2445	tags=42%, list=14%, signal=37%	NR2E1/PAX6/SOX1/FOXG1/NTRK2/DLX1/ARX/ASCL1/HES5/FEZF2/DLX2/ISL1/DCLK2/WNT7A/GSX2/ELAVL4/MAP2/WNT1/ID4/DCC/TBR1/PROX1/GSX1/GDF7/TBX20/MDGA2/CNTN2/FOXN4/PRDM8/DMRT3/EPHA4/LHX5/DLL4/BRINP2/BMPR1B/SPOCK1/BRINP3/CDH11/NRP1/MAPT/EPHB3/CEND1/POU4F1/OLIG2/FAIM2/TOX/SLC4A10/GLI3/CHRNB2/EPHB2/SEMA3E/WDR47/EOMES/LBX1/DRD2/MDGA1/ATP7A/AGBL4/BCL11B/NIN/DYNC2H1/ZSWIM6/NPY/TCTN1/ZMIZ1/NOVA2/PLXNA3/HES1/RAPGEF2/…
GO:0021953	central nervous system neuron differentiation	165	2.54342	8.15722e-18	2251	tags=43%, list=13%, signal=38%	PAX6/FOXG1/NR2E1/SOX1/ARX/TBR1/NTRK2/FEZF2/ASCL1/DLX1/EOMES/DLX2/LHX5/HES5/ELAVL4/GSX1/DCLK2/OTP/MAP2/DCC/GSX2/ID4/BRINP3/ISL1/WNT7A/BRINP2/LBX1/PRDM8/WNT1/CNTN2/DMRT3/NRP1/CDH11/BMPR1B/DBX1/SPOCK1/GDF7/EPHA4/EPHB3/MAPT/CEND1/FAIM2/TBX20/GBX2/FOXN4/GLI3/DRD2/SLC4A10/MDGA2/EPHB2/NPY/PLXNA4/CHRNB2/WDR47/LHX1/TOX/SHH/PROX1/NOVA2/MDGA1/AGBL4/INHBA/NIN/NHLH2/DCLK1/HES1/PLXNA3/ZMIZ1/NFIB/OLIG3/DLL4	GO:0030900	forebrain development	382	2.54642	4.06e-27	2248	tags=34%, list=13%, signal=30%	NR2E1/PAX6/SOX1/FOXG1/NTRK2/LHX2/DLX1/POU3F3/ARX/ASCL1/DLX5/EMX2/HES5/SIX3/FEZF2/DLX2/TH/NR2F2/VAX2/ZIC1/POU3F2/PCDH9/ZEB1/SRD5A2/ISL1/ALK/DCLK2/WNT7A/GSX2/COL3A1/RFX4/RELN/NEUROG2/DMRTA2/RAX/ELAVL4/WNT1/UNCX/ID4/TBR1/WNT7B/FOXP2/EPHA5/PROX1/NEUROG1/CDK5R2/LRP2/GRIA1/ADGRG1/GSX1/KCNC1/NOG/INHBB/NEUROD1/LEF1/GDF7/MGARP/SLC32A1/FAT4/OTX1/CXCR4/FEZF1/KCNA2/CNTN2/ROBO2/SLC1A2/PRDM8/DCT/KDM6B/NEFL/SLI…
GO:0021537	telencephalon development	263	2.51833	1.78778e-22	2947	tags=40%, list=17%, signal=34%	PAX6/FOXG1/NR2E1/COL3A1/POU3F3/DMRTA2/ARX/LHX2/EMX2/UNCX/ZIC1/DLX5/TBR1/NTRK2/SIX3/FEZF2/POU3F2/TH/ASCL1/DLX1/EOMES/DLX2/LHX5/HES5/RFX4/DCLK2/FOXP2/NEUROD1/GSX2/ID4/ADGRG1/FEZF1/ALK/GRIA1/KCNC1/LEF1/EPHA5/FAT4/RELN/CDK5R2/PRDM8/ERBB4/CNTN2/TNR/CXCR4/PAX5/TUBA1A/CDH2/EPHB3/SLC1A2/FEZ1/KDM6B/ROBO2/SLC32A1/KCNA2/WNT5A/GLI3/DRD2/LPAR1/RTN4RL1/NEFL/AQP1/EPHB2/LRRK2/NPY/PLXNA4/WDR47/LHX1/CDK5R1/SHH/PRO…	GO:0021537	telencephalon development	263	2.49155	4e-19	2843	tags=39%, list=16%, signal=33%	NR2E1/PAX6/FOXG1/NTRK2/LHX2/DLX1/POU3F3/ARX/ASCL1/DLX5/EMX2/HES5/SIX3/FEZF2/DLX2/TH/ZIC1/POU3F2/SRD5A2/ALK/DCLK2/GSX2/COL3A1/RFX4/RELN/DMRTA2/UNCX/ID4/TBR1/FOXP2/EPHA5/PROX1/CDK5R2/GRIA1/ADGRG1/KCNC1/NEUROD1/LEF1/MGARP/SLC32A1/FAT4/CXCR4/FEZF1/KCNA2/CNTN2/ROBO2/SLC1A2/PRDM8/KDM6B/NEFL/TUBA1A/CDH2/LHX5/FEZ1/EPHB3/AQP1/PAX5/LPAR1/CDK5R1/GLI3/EPHB2/WDR47/BMERB1/TNR/ERBB4/EOMES/NOTCH2NLC/RTN4RL1/KIRR…
GO:0001764	neuron migration	169	2.43881	1.09175e-14	3138	tags=44%, list=18%, signal=37%	PAX6/FOXG1/COL3A1/SOX1/ARX/EMX2/NR2F2/NTRK2/FEZF2/NEUROD4/ASCL1/VAX1/CHL1/BARHL2/EOMES/SCRT1/DCC/ADGRG1/FEZF1/GPM6A/DCX/RELN/CDK5R2/DNER/NRCAM/CNTN2/CXCR4/NRP1/CAMK2A/CAMK2B/TUBA1A/SPOCK1/NEXMIF/SCRT2/UNC5C/ASTN1/TBX20/MAP1B/EVX1/DRD2/CELSR2/CX3CL1/ADGRL3/NTNG2/MEF2C/KIAA0319/LHX1/CDK5R1/ZNF609/DNAAF4/CTNNA2/FZD3/FLRT2/NTN1/MDGA1/ATOH1/DCLK1/PLXNA3/ZMIZ1/OLIG3/ACAP3/MDK/RAPGEF2/KIRREL3/TUBB2B/POU…	GO:0021872	forebrain generation of neurons	50	2.46426	3.58e-09	2390	tags=52%, list=14%, signal=45%	NR2E1/PAX6/SOX1/FOXG1/DLX1/ASCL1/HES5/FEZF2/DLX2/DCLK2/TBR1/PROX1/LEF1/DCT/LHX5/NRP1/SLC4A10/GLI3/SEMA3E/ATP7A/BCL11B/ZSWIM6/ZMIZ1/PLXNA3/HES1/RAPGEF2
GO:0021543	pallium development	181	2.41754	9.04371e-15	2947	tags=38%, list=17%, signal=32%	PAX6/FOXG1/NR2E1/COL3A1/POU3F3/DMRTA2/ARX/LHX2/EMX2/ZIC1/TBR1/NTRK2/FEZF2/POU3F2/TH/ASCL1/DLX1/EOMES/DLX2/LHX5/DCLK2/FOXP2/NEUROD1/ID4/ADGRG1/ALK/GRIA1/LEF1/EPHA5/FAT4/RELN/CDK5R2/PAX5/TUBA1A/CDH2/FEZ1/KDM6B/SLC32A1/KCNA2/GLI3/NEFL/NPY/WDR47/CDK5R1/PROX1/MDGA1/CNTNAP2/ATOH1/ATAT1/BMERB1/PPP1R9B/PLXNA3/ZMIZ1/NOTCH2NLB/EFHC1/SRD5A2/MDK/SYNE2/TRAPPC9/KIRREL3/TUBB2B/ATP2B4/NOTCH2NLA/PTPRS/BBS2/EZH2/C…	GO:0021543	pallium development	181	2.44954	1.61e-14	2843	tags=38%, list=16%, signal=32%	NR2E1/PAX6/FOXG1/NTRK2/LHX2/DLX1/POU3F3/ARX/ASCL1/EMX2/FEZF2/DLX2/TH/ZIC1/POU3F2/SRD5A2/ALK/DCLK2/COL3A1/RELN/DMRTA2/ID4/TBR1/FOXP2/EPHA5/PROX1/CDK5R2/GRIA1/ADGRG1/NEUROD1/LEF1/MGARP/SLC32A1/FAT4/KCNA2/KDM6B/NEFL/TUBA1A/CDH2/LHX5/FEZ1/PAX5/CDK5R1/GLI3/WDR47/BMERB1/EOMES/NOTCH2NLC/KIRREL3/MDGA1/ATAT1/NOTCH2NLA/MDK/PPP1R9B/NPY/CDON/PTPRS/ZMIZ1/PLXNA3/NCOA1/EFHC1/EZH2/TRAPPC9/NOTCH2NLB/EGFR/PHACTR1/…
GO:0021761	limbic system development	111	2.38015	2.44079e-11	3086	tags=45%, list=18%, signal=37%	NR2E1/EMX2/ZIC1/TBR1/FEZF2/POU3F2/DLX1/DLX2/LHX5/GSX1/DCLK2/OTP/NEUROD1/ID4/ALK/LEF1/EPHA5/RELN/CDK5R2/NRP1/TUBA1A/FEZ1/KDM6B/SLC32A1/GLI3/DRD2/PRDM13/NEFL/SOX3/TBX3/CDK5R1/PROX1/CNTNAP2/NHLH2/ATAT1/PPP1R9B/PLXNA3/SRD5A2/MDK/ALDH1A3/KIRREL3/RAX/ATP2B4/PTPRS/BBS2/EZH2/BBS1/NRP2/NCOA1/NDNF	GO:0001764	neuron migration	169	2.44324	1.61e-14	1913	tags=34%, list=11%, signal=31%	PAX6/SOX1/FOXG1/NTRK2/ARX/ASCL1/EMX2/FEZF2/NR2F2/VAX1/COL3A1/RELN/SCRT1/GPM6A/NEUROD4/DCC/BARHL2/DCX/CDK5R2/ADGRG1/SCRT2/TBX20/CXCR4/UNC5C/CHL1/FEZF1/CNTN2/TUBA1A/NRCAM/CAMK2B/CAMK2A/NEXMIF/SPOCK1/MAP1B/NRP1/DNER/MEF2C/ASTN1/ZNF609/POU4F1/ADGRL3/GATA3/CDK5R1/CX3CL1/SEMA3E/CELSR2/GNRH1/EOMES/KIRREL3/NTN1/CTNNA2/KIAA0319/DRD2/DNAAF4/MDGA1/ACAP3/EVX1/MDK
GO:0007411	axon guidance	217	2.37934	2.19591e-16	2317	tags=43%, list=13%, signal=38%	PAX6/FOXG1/LHX9/ARX/LHX2/EPHA3/DLX5/LGI1/TBR1/FEZF2/VAX1/CHL1/CNTN6/CNTN5/FLRT3/DCC/NDP/FEZF1/ISL1/NCAM1/EPHA5/RELN/CDK5R2/SEMA3C/NOG/SLIT1/DSCAM/NRCAM/CNTN2/TNR/DPYSL5/KIAA1755/NRP1/POU4F2/NTRK1/BMPR1B/BOC/NTN3/EFNB2/EFNB1/PLXNC1/GDF7/EPHA4/PLXNA2/SEMA6D/LAMA2/EPHB3/FEZ1/UNC5C/ROBO2/EVX1/GBX2/WNT5A/GLI3/GAP43/TUBB3/PTPRO/EPHB2/EPHA7/NRXN3/PLXNA4/ARK2C/LHX1/KIF5C/CDK5R1/CDH4/SHH/PALLD/ARHGEF25/AT…	GO:0045665	negative regulation of neuron differentiation	66	2.41121	1.19e-08	2498	tags=45%, list=14%, signal=39%	NR2E1/PAX6/FOXG1/DLX1/ASCL1/HES5/SIX3/FEZF2/ZNF536/DLX2/MEIS1/POU4F2/ISL1/ID4/HEY1/SOX9/DLL1/CNTN2/OLIG2/GLI3/LBX1/SOX3/CNTN4/CNTF/SPAG9/SOX8/CDK5RAP2/HES1/GDF11/JAG1
GO:0097485	neuron projection guidance	217	2.37934	2.19591e-16	2317	tags=43%, list=13%, signal=38%	PAX6/FOXG1/LHX9/ARX/LHX2/EPHA3/DLX5/LGI1/TBR1/FEZF2/VAX1/CHL1/CNTN6/CNTN5/FLRT3/DCC/NDP/FEZF1/ISL1/NCAM1/EPHA5/RELN/CDK5R2/SEMA3C/NOG/SLIT1/DSCAM/NRCAM/CNTN2/TNR/DPYSL5/KIAA1755/NRP1/POU4F2/NTRK1/BMPR1B/BOC/NTN3/EFNB2/EFNB1/PLXNC1/GDF7/EPHA4/PLXNA2/SEMA6D/LAMA2/EPHB3/FEZ1/UNC5C/ROBO2/EVX1/GBX2/WNT5A/GLI3/GAP43/TUBB3/PTPRO/EPHB2/EPHA7/NRXN3/PLXNA4/ARK2C/LHX1/KIF5C/CDK5R1/CDH4/SHH/PALLD/ARHGEF25/AT…	GO:0048663	neuron fate commitment	63	2.40895	3.26e-09	1037	tags=41%, list=6%, signal=39%	PAX6/SOX1/FOXG1/DLX1/ASCL1/FEZF2/DLX2/POU3F2/ISL1/GSX2/DMRTA2/WNT1/TBR1/PROX1/GSX1/ATOH7/SOX9/DLL1/FOXN4/BHLHE22/DMRT3/ZNF521/DLL4/POU4F1/MYT1L/OLIG2
GO:0048663	neuron fate commitment	63	2.37024	2.41925e-09	2716	tags=62%, list=16%, signal=52%	PAX6/FOXG1/DMRTA2/SOX1/TBR1/FEZF2/POU3F2/ASCL1/DLX1/DLX2/GSX1/GSX2/BHLHE22/ISL1/PRRX1/LBX1/WNT1/BHLHE23/DLL1/DMRT3/SOX9/DBX1/ZNF521/MYT1L/FOXN4/GLI3/NFIA/SHH/PROX1/ATOH7/ATOH1/NFIB/OLIG3/DLL4/NKX6-2/TGFBR1/FOXA1/MNX1/OLIG1	GO:0021766	hippocampus development	85	2.40189	1.1e-09	760	tags=26%, list=4%, signal=25%	NR2E1/DLX1/EMX2/FEZF2/DLX2/ZIC1/SRD5A2/ALK/DCLK2/RELN/ID4/EPHA5/PROX1/CDK5R2/NEUROD1/LEF1/SLC32A1/KDM6B/NEFL/TUBA1A/LHX5/FEZ1
GO:0001709	cell fate determination	35	2.35225	4.72742e-08	2123	tags=57%, list=12%, signal=50%	PAX6/FOXG1/FEZF2/ASCL1/BARHL2/EBF2/PAX2/ISL1/TBX2/PRRX1/WNT7A/LBX1/WNT1/DLL1/GATA6/MEF2C/PROX1/NOTCH4/ATOH1/HES1	GO:0021761	limbic system development	111	2.3927	1.17e-10	2003	tags=33%, list=12%, signal=30%	NR2E1/DLX1/EMX2/FEZF2/DLX2/ZIC1/POU3F2/SRD5A2/ALK/DCLK2/RELN/RAX/ID4/TBR1/EPHA5/PROX1/CDK5R2/GSX1/NEUROD1/LEF1/SLC32A1/KDM6B/NEFL/TUBA1A/LHX5/FEZ1/NRP1/CDK5R1/GLI3/TBX3/SEMA3E/SOX3/KIRREL3/DRD2/ATAT1/MDK/PPP1R9B
GO:0045165	cell fate commitment	235	2.34897	1.27203e-15	2855	tags=44%, list=16%, signal=37%	PAX6/FOXG1/NR2E1/DMRTA2/SOX1/ARX/NR2F2/TBR1/WNT7B/NEUROG1/FEZF2/APC2/POU3F2/NEUROD4/ASCL1/DLX1/BARHL2/EOMES/DLX2/SOX6/HES5/EBF2/GSX1/NEUROD1/GSX2/BHLHE22/PAX2/ISL1/TBX18/TBX2/SOX5/PRRX1/WNT7A/LBX1/ERBB4/WNT1/BHLHE23/DLL1/WNT10A/DMRT3/SOX9/NRP1/DKK1/DBX1/WNT8B/ZNF521/GDF7/TENM4/GAS1/MYT1L/NKX2-5/PITX1/KDM6B/TBX20/WNT5A/FOXN4/EYA2/GLI3/GATA4/GAP43/SOSTDC1/FGF10/WNT5B/GATA6/NFIA/CHD3/TBX1/SPRY2/MYF6…	GO:0021879	forebrain neuron differentiation	42	2.36762	4.55e-07	2390	tags=52%, list=14%, signal=45%	PAX6/SOX1/FOXG1/DLX1/ASCL1/HES5/FEZF2/DLX2/DCLK2/TBR1/PROX1/LHX5/NRP1/SLC4A10/SEMA3E/ATP7A/BCL11B/ZSWIM6/ZMIZ1/PLXNA3/HES1/RAPGEF2
GO:0021772	olfactory bulb development	34	2.34325	1.82729e-07	1233	tags=44%, list=7%, signal=41%	PAX6/NR2E1/ARX/LHX2/UNCX/ZIC1/DLX5/EOMES/DLX2/GSX2/FEZF1/ERBB4/ROBO2/WNT5A/LRRK2	GO:0007411	axon guidance	217	2.33875	4.07e-14	2348	tags=39%, list=14%, signal=34%	PAX6/FOXG1/LHX2/EPHA3/ARX/DLX5/LGI1/FEZF2/CNTN6/VAX1/FLRT3/POU4F2/ISL1/LHX9/RELN/CNTN5/NCAM1/DCC/TBR1/EPHA5/SEMA3C/CDK5R2/NOG/DPYSL5/DSCAM/ATOH7/GDF7/NTRK1/NDP/EFNB2/UNC5C/CHL1/FEZF1/CNTN2/PLXNC1/ROBO2/EFNB1/BOC/SLIT1/NRCAM/EPHA4/BMPR1B/FEZ1/SEMA6D/NRP1/NTN3/NRXN3/ARK2C/EPHB3/EGR2/LAMA2/TUBB3/GATA3/GAP43/PTPRO/CDK5R1/GLI3/EPHB2/SEMA3E/ARHGEF25/PALLD/KLF7/TNR/KIF5C/CRPPA/PLXNA2/CNTN4/NTN1/SEMA5A/E…
GO:0021872	forebrain generation of neurons	50	2.3423	4.86643e-08	2184	tags=50%, list=13%, signal=44%	PAX6/FOXG1/NR2E1/SOX1/TBR1/FEZF2/ASCL1/DLX1/DCT/DLX2/LHX5/HES5/DCLK2/OTP/LEF1/NRP1/GBX2/GLI3/SLC4A10/PROX1/INHBA/NHLH2/HES1/PLXNA3/ZMIZ1	GO:0097485	neuron projection guidance	217	2.33875	4.07e-14	2348	tags=39%, list=14%, signal=34%	PAX6/FOXG1/LHX2/EPHA3/ARX/DLX5/LGI1/FEZF2/CNTN6/VAX1/FLRT3/POU4F2/ISL1/LHX9/RELN/CNTN5/NCAM1/DCC/TBR1/EPHA5/SEMA3C/CDK5R2/NOG/DPYSL5/DSCAM/ATOH7/GDF7/NTRK1/NDP/EFNB2/UNC5C/CHL1/FEZF1/CNTN2/PLXNC1/ROBO2/EFNB1/BOC/SLIT1/NRCAM/EPHA4/BMPR1B/FEZ1/SEMA6D/NRP1/NTN3/NRXN3/ARK2C/EPHB3/EGR2/LAMA2/TUBB3/GATA3/GAP43/PTPRO/CDK5R1/GLI3/EPHB2/SEMA3E/ARHGEF25/PALLD/KLF7/TNR/KIF5C/CRPPA/PLXNA2/CNTN4/NTN1/SEMA5A/E…
GO:0007405	neuroblast proliferation	78	2.33428	9.49737e-09	1761	tags=37%, list=10%, signal=34%	PAX6/FOXG1/NR2E1/DMRTA2/SIX3/NEUROD4/ASCL1/DCT/VAX1/LHX5/OTP/ID4/TAFA1/SOX5/LEF1/NCAN/SMARCD3/PTN/HHIP/KIFAP3/GLI3/DRD2/CX3CL1/LRRK2/HAPLN1/SHH/PROX1/VEGFC/FZD3	GO:0002088	lens development in camera-type eye	75	2.33871	1.18e-08	2524	tags=45%, list=15%, signal=39%	PAX6/CRYAA/SOX1/SIX3/CRYBB3/MEIS1/WNT7A/CRYAB/CRYGC/CRYBB1/VIM/WNT7B/SLITRK6/PROX1/CRYBA4/MAF/NDP/CDKN1C/BIRC7/CRYGS/SOX11/WNT5B/GATA3/SPRY2/HIPK2/SPRY1/TDRD7/HSF4/CRYGD/WNT5A/CDON/UNC45B/CDKN1B/NECTIN3
GO:1902692	regulation of neuroblast proliferation	51	2.33314	8.90379e-08	1761	tags=47%, list=10%, signal=42%	PAX6/FOXG1/NR2E1/DMRTA2/SIX3/DCT/VAX1/LHX5/OTP/ID4/TAFA1/NCAN/SMARCD3/PTN/KIFAP3/GLI3/DRD2/CX3CL1/LRRK2/HAPLN1/SHH/PROX1/VEGFC/FZD3	GO:0021510	spinal cord development	91	2.33302	1.04e-08	2304	tags=42%, list=13%, signal=36%	PAX6/SOX1/ASCL1/ZIC1/SOX6/ISL1/GSX2/RFX4/RELN/WNT1/UNCX/DCC/PROX1/GRIA1/GSX1/NOG/GDF7/TBX20/MDGA2/DLL1/FOXN4/DMRT3/NEFL/SLIT1/LHX5/DLL4/CHRD/SOX11/OLIG2/GLI3/LBX1/MDGA1/LOXL3/INTU/DYNC2H1/TCTN1/PTPRS/PBX3
GO:0021988	olfactory lobe development	36	2.3312	1.56896e-07	1233	tags=42%, list=7%, signal=39%	PAX6/NR2E1/ARX/LHX2/UNCX/ZIC1/DLX5/EOMES/DLX2/GSX2/FEZF1/ERBB4/ROBO2/WNT5A/LRRK2	GO:0045165	cell fate commitment	235	2.31121	8.17e-14	2498	tags=40%, list=14%, signal=35%	NR2E1/PAX6/SOX1/FOXG1/DLX1/ARX/ASCL1/HES5/FEZF2/DLX2/TBX2/NR2F2/POU3F2/APC2/SOX6/ISL1/WNT7A/GSX2/DMRTA2/WNT1/NEUROD4/TBR1/BARHL2/WNT7B/SOX5/TBX18/PROX1/NEUROG1/GSX1/ATOH7/NEUROD1/GDF7/SOX9/TBX20/TENM4/EBF2/DLL1/FOXN4/MYF6/BHLHE22/DMRT3/KDM6B/ZNF521/DLL4/NRP1/GAS1/MEF2C/DKK1/SOSTDC1/PAX2/POU4F1/MYT1L/CHD3/OLIG2/WNT5B/TOX/GATA3/GAP43/SPRY2/GLI3/TBX3/FGF10/GATA4/PITX1/ONECUT2/ERBB4/NOTCH4/EOMES/EYA2…
GO:0021510	spinal cord development	91	2.31024	2.41925e-09	1540	tags=36%, list=9%, signal=33%	PAX6/SOX1/UNCX/ZIC1/ASCL1/SOX6/LHX5/RFX4/GSX1/DCC/GSX2/GRIA1/ISL1/LBX1/RELN/NOG/SLIT1/WNT1/DLL1/DMRT3/DBX1/GDF7/TBX20/SOX11/FOXN4/GLI3/NEFL/MDGA2/CHRD/INTU/LHX1/SHH/PROX1	GO:0001654	eye development	353	2.30152	6.13e-18	2524	tags=35%, list=15%, signal=31%	NR2E1/PAX6/CRYAA/SOX1/NTRK2/LHX2/DLX1/MAB21L1/HES5/SIX3/MEIS2/CRYBB3/MAB21L2/DLX2/TBX2/TH/RHOJ/VAX2/CRB1/VAX1/MEIS1/ZEB1/POU4F2/WNT7A/CRYAB/CRYGC/RAX/CRYBB1/SIX6/TGFB2/GPM6A/VIM/NEUROD4/BARHL2/WNT7B/SLITRK6/DCX/PROX1/RBP4/CRYBA4/CRB2/RORB/MAF/DSCAM/ATOH7/NEUROD1/SMOC1/PDGFRA/NDP/SMARCD3/SOX9/DIO3/DLL1/ANGPTL7/FOXN4/FGF9/CDKN1C/DLL4/SLC17A6/BMPR1B/FBN1/BIRC7/CRYGS/NRP1/VSX1/SOX11/IMPG2/PAX2/FJX1/A…
GO:0021987	cerebral cortex development	125	2.30475	2.15434e-10	3012	tags=38%, list=17%, signal=32%	PAX6/FOXG1/NR2E1/COL3A1/POU3F3/DMRTA2/ARX/LHX2/EMX2/TBR1/NTRK2/POU3F2/TH/ASCL1/EOMES/FOXP2/ADGRG1/GRIA1/FAT4/RELN/CDK5R2/PAX5/TUBA1A/CDH2/KCNA2/GLI3/NEFL/NPY/WDR47/CDK5R1/MDGA1/CNTNAP2/ATOH1/BMERB1/PPP1R9B/ZMIZ1/NOTCH2NLB/EFHC1/MDK/SYNE2/TRAPPC9/TUBB2B/NOTCH2NLA/PTPRS/BBS2/CDON/BBS1/NCOA1	GO:0043010	camera-type eye development	311	2.29999	3.52e-16	2524	tags=36%, list=15%, signal=32%	NR2E1/PAX6/CRYAA/SOX1/NTRK2/LHX2/DLX1/MAB21L1/HES5/SIX3/CRYBB3/MAB21L2/DLX2/TBX2/TH/RHOJ/VAX2/CRB1/VAX1/MEIS1/ZEB1/POU4F2/WNT7A/CRYAB/CRYGC/RAX/CRYBB1/TGFB2/GPM6A/VIM/NEUROD4/BARHL2/WNT7B/SLITRK6/DCX/PROX1/RBP4/CRYBA4/CRB2/RORB/MAF/DSCAM/ATOH7/NEUROD1/PDGFRA/NDP/SMARCD3/SOX9/DIO3/DLL1/ANGPTL7/FOXN4/CDKN1C/DLL4/SLC17A6/BMPR1B/FBN1/BIRC7/CRYGS/NRP1/VSX1/SOX11/IMPG2/PAX2/FJX1/AQP1/FOXC1/RP1/WNT5B/RD…
GO:0061351	neural precursor cell proliferation	160	2.28604	1.21439e-11	1647	tags=30%, list=9%, signal=27%	PAX6/FOXG1/NR2E1/POU3F3/DMRTA2/ARX/LHX2/EMX2/SIX3/POU3F2/NEUROD4/ASCL1/ZNF503/DCT/VAX1/LHX5/OTP/ID4/TAFA1/ADGRG1/INSM1/SOX5/LEF1/WNT7A/WNT1/LRP2/NCAN/SMARCD3/PTN/HHIP/CDH2/CEND1/KIFAP3/GBX2/WNT5A/GLI3/DRD2/CX3CL1/NFIA/LRRK2/HAPLN1/WDR47/LHX1/TOX/SHH/PROX1/PTPRZ1/VEGFC	GO:0048880	sensory system development	360	2.29716	1.55e-17	2524	tags=36%, list=15%, signal=31%	NR2E1/PAX6/CRYAA/SOX1/NTRK2/LHX2/DLX1/MAB21L1/HES5/SIX3/MEIS2/CRYBB3/MAB21L2/DLX2/TBX2/TH/RHOJ/VAX2/CRB1/VAX1/MEIS1/ZEB1/POU4F2/ISL1/WNT7A/CRYAB/CRYGC/RAX/CRYBB1/SIX6/TGFB2/GPM6A/VIM/NEUROD4/BARHL2/WNT7B/SLITRK6/DCX/PROX1/RBP4/CRYBA4/CRB2/RORB/MAF/DSCAM/ATOH7/NEUROD1/SMOC1/PDGFRA/NDP/SMARCD3/SOX9/DIO3/DLL1/ANGPTL7/FOXN4/FGF9/CDKN1C/DLL4/SLC17A6/BMPR1B/FBN1/BIRC7/CRYGS/NRP1/VSX1/SOX11/IMPG2/PAX2/F…
GO:0021766	hippocampus development	85	2.27897	3.07929e-08	3012	tags=41%, list=17%, signal=34%	NR2E1/EMX2/ZIC1/FEZF2/DLX1/DLX2/LHX5/DCLK2/NEUROD1/ID4/ALK/LEF1/EPHA5/RELN/CDK5R2/TUBA1A/FEZ1/KDM6B/SLC32A1/GLI3/NEFL/CDK5R1/PROX1/ATAT1/PPP1R9B/PLXNA3/SRD5A2/MDK/KIRREL3/ATP2B4/PTPRS/BBS2/EZH2/BBS1/NCOA1	GO:0150063	visual system development	355	2.28468	5.69e-17	2524	tags=35%, list=15%, signal=30%	NR2E1/PAX6/CRYAA/SOX1/NTRK2/LHX2/DLX1/MAB21L1/HES5/SIX3/MEIS2/CRYBB3/MAB21L2/DLX2/TBX2/TH/RHOJ/VAX2/CRB1/VAX1/MEIS1/ZEB1/POU4F2/WNT7A/CRYAB/CRYGC/RAX/CRYBB1/SIX6/TGFB2/GPM6A/VIM/NEUROD4/BARHL2/WNT7B/SLITRK6/DCX/PROX1/RBP4/CRYBA4/CRB2/RORB/MAF/DSCAM/ATOH7/NEUROD1/SMOC1/PDGFRA/NDP/SMARCD3/SOX9/DIO3/DLL1/ANGPTL7/FOXN4/FGF9/CDKN1C/DLL4/SLC17A6/BMPR1B/FBN1/BIRC7/CRYGS/NRP1/VSX1/SOX11/IMPG2/PAX2/FJX1/A…
GO:0045665	negative regulation of neuron differentiation	66	2.27153	1.22671e-07	2171	tags=39%, list=13%, signal=35%	PAX6/FOXG1/NR2E1/SIX3/FEZF2/ASCL1/DLX1/MEIS1/ZNF536/DLX2/HES5/ID4/ISL1/LBX1/DLL1/CNTN2/SOX9/POU4F2/HEY1/GLI3/SOX3/SHH/CNTN4/SPAG9/HES1/GDF11	GO:0021987	cerebral cortex development	125	2.27532	7.86e-09	2843	tags=38%, list=16%, signal=32%	NR2E1/PAX6/FOXG1/NTRK2/LHX2/POU3F3/ARX/ASCL1/EMX2/TH/POU3F2/COL3A1/RELN/DMRTA2/TBR1/FOXP2/CDK5R2/GRIA1/ADGRG1/MGARP/FAT4/KCNA2/NEFL/TUBA1A/CDH2/PAX5/CDK5R1/GLI3/WDR47/BMERB1/EOMES/NOTCH2NLC/MDGA1/NOTCH2NLA/MDK/PPP1R9B/NPY/CDON/PTPRS/ZMIZ1/NCOA1/EFHC1/TRAPPC9/NOTCH2NLB/EGFR/PHACTR1/BBS1/BBS2
GO:0061564	axon development	478	2.25937	9.70349e-22	2317	tags=32%, list=13%, signal=28%	PAX6/FOXG1/NR2E1/LHX9/ARX/LHX2/APOA4/EPHA3/DLX5/LGI1/TBR1/NTRK2/NEUROG2/MAP6/NEUROG1/FEZF2/POU3F2/NEUROD4/VAX1/CHL1/BARHL2/CNTN6/CNTN5/FLRT3/NEUROD1/VAX2/MAP2/DCC/SLITRK1/NDP/FEZF1/BHLHE22/LRRC4C/PAX2/SLITRK6/ISL1/NCAM1/ACTBL2/CNR1/EPHA5/MAP1A/WNT7A/RELN/S100B/CDK5R2/SEMA3C/NOG/PRDM8/SLIT1/DSCAM/BHLHE23/POTEJ/NRCAM/CNTN2/TNR/SNAP25/DPYSL5/KIAA1755/NRP1/POU4F2/ISLR2/CDH11/NTRK1/BMPR1B/BOC/NTN3/EFN…	GO:0021954	central nervous system neuron development	85	2.27342	9.61e-08	2390	tags=38%, list=14%, signal=33%	NR2E1/SOX1/FOXG1/NTRK2/ARX/ASCL1/FEZF2/DCLK2/MAP2/DCC/CNTN2/PRDM8/EPHA4/CDH11/NRP1/MAPT/EPHB3/SLC4A10/CHRNB2/EPHB2/SEMA3E/WDR47/DRD2/ATP7A/AGBL4/NIN/NPY/TCTN1/ZMIZ1/NOVA2/PLXNA3/RAPGEF2
GO:0007409	axonogenesis	420	2.25218	8.01284e-20	2317	tags=33%, list=13%, signal=29%	PAX6/FOXG1/NR2E1/LHX9/ARX/LHX2/EPHA3/DLX5/LGI1/TBR1/NTRK2/MAP6/FEZF2/POU3F2/VAX1/CHL1/BARHL2/CNTN6/CNTN5/FLRT3/VAX2/MAP2/DCC/SLITRK1/NDP/FEZF1/LRRC4C/PAX2/SLITRK6/ISL1/NCAM1/ACTBL2/EPHA5/MAP1A/WNT7A/RELN/S100B/CDK5R2/SEMA3C/NOG/PRDM8/SLIT1/DSCAM/POTEJ/NRCAM/CNTN2/TNR/SNAP25/DPYSL5/KIAA1755/NRP1/POU4F2/ISLR2/CDH11/NTRK1/BMPR1B/BOC/NTN3/EFNB2/EFNB1/PLXNC1/APLP1/GDF7/EPHA4/CDH2/PLXNA2/SEMA6D/LAMA2/E…	GO:0021772	olfactory bulb development	34	2.2546	1.54e-05	532	tags=32%, list=3%, signal=31%	NR2E1/PAX6/LHX2/ARX/DLX5/DLX2/ZIC1/GSX2/UNCX/FEZF1/ROBO2
GO:0021879	forebrain neuron differentiation	42	2.23935	3.52569e-06	2651	tags=57%, list=15%, signal=49%	PAX6/FOXG1/SOX1/TBR1/FEZF2/ASCL1/DLX1/DLX2/LHX5/HES5/DCLK2/OTP/NRP1/GBX2/SLC4A10/PROX1/INHBA/NHLH2/HES1/PLXNA3/ZMIZ1/ATP7A/ZSWIM6/RAPGEF2	GO:0008038	neuron recognition	43	2.25413	5.54e-06	1705	tags=47%, list=10%, signal=42%	FOXG1/EPHA3/FEZF2/CNTN6/DSCAM/CXCR4/CNTN2/ROBO2/CNR1/NRCAM/EPHA4/NRP1/EPHB3/GAP43/CDK5R1/EPHB2/NCAM2/PALLD/CNTN4/SEMA5A
GO:0007389	pattern specification process	406	2.22847	9.41083e-19	2873	tags=40%, list=17%, signal=34%	PAX6/FOXG1/DMRTA2/SOX1/LHX2/EMX2/UNCX/ZIC1/NR2F2/TBR1/WNT7B/SIX3/NEUROG1/FEZF2/MEIS2/APC2/ASCL1/DLX1/MEIS1/EOMES/ZEB1/DLX2/HES5/BMP5/RFX4/ENKUR/NEUROD1/VAX2/GSX2/HAND1/ADGRG1/FEZF1/PAX2/ISL1/TBX18/TBX2/LEF1/CRB2/WNT7A/CFC1/LBX1/EN1/RELN/SEMA3C/NOG/ERBB4/WNT1/IRX1/LRP2/WLS/DLL1/DNAI1/PCDH8/GREM2/DMRT3/NRP1/ZBTB16/HAND2/OTX1/DRC1/BMPR1B/DKK1/DBX1/SMARCD3/WNT8B/EFNB1/HHIP/PLXNA2/HES4/NKX2-5/DMRT2/TS…	GO:0021988	olfactory lobe development	36	2.2387	8.74e-06	532	tags=31%, list=3%, signal=30%	NR2E1/PAX6/LHX2/ARX/DLX5/DLX2/ZIC1/GSX2/UNCX/FEZF1/ROBO2
GO:0021871	forebrain regionalization	23	2.2149	1.21692e-05	1515	tags=65%, list=9%, signal=60%	PAX6/DMRTA2/LHX2/EMX2/WNT7B/SIX3/FEZF2/EOMES/GSX2/ADGRG1/FEZF1/WNT1/GLI3/LHX1/SHH	GO:0001709	cell fate determination	35	2.22819	1.19e-05	1640	tags=51%, list=9%, signal=47%	PAX6/FOXG1/ASCL1/FEZF2/TBX2/ISL1/WNT7A/WNT1/BARHL2/PROX1/EBF2/DLL1/MEF2C/PAX2/GATA3/NOTCH4/LBX1/GATA6
GO:0021954	central nervous system neuron development	85	2.20981	2.31242e-07	2197	tags=39%, list=13%, signal=34%	FOXG1/NR2E1/SOX1/ARX/NTRK2/FEZF2/ASCL1/DCLK2/MAP2/DCC/PRDM8/CNTN2/NRP1/CDH11/EPHA4/EPHB3/MAPT/GBX2/DRD2/SLC4A10/EPHB2/NPY/PLXNA4/CHRNB2/WDR47/NOVA2/AGBL4/NIN/NHLH2/DCLK1/PLXNA3/ZMIZ1/NFIB	GO:0009953	dorsal/ventral pattern formation	87	2.22468	5.37e-07	2217	tags=39%, list=13%, signal=34%	PAX6/SOX1/FOXG1/LHX2/ASCL1/SIX3/VAX2/WNT7A/GSX2/RFX4/NOG/TBX20/EN1/FOXN4/LMX1B/DMRT3/DLL4/BMPR1B/CXXC4/CHRD/TLL1/SP8/SOSTDC1/NBL1/GREM1/GLI3/GREM2/FOXA1/CDK20/INTU/GPR161/BMP1/DYNC2H1/TCTN1
GO:0021846	cell proliferation in forebrain	26	2.20316	5.06843e-06	312	tags=35%, list=2%, signal=34%	PAX6/POU3F3/ARX/EMX2/SIX3/POU3F2/DCT/LHX5/WNT7A	GO:0035051	cardiocyte differentiation	136	2.22306	7.91e-09	2874	tags=38%, list=17%, signal=32%	VCAM1/TBX2/MEIS1/SOX6/ISL1/CSRP3/TGFB2/AKAP6/SEMA3C/TBX18/PROX1/HAND2/PDGFRA/EFNB2/TENM4/DLL1/MYH6/KDM6B/ALPK2/ADPRHL1/RGS4/MEF2C/SORBS2/DKK1/GREM1/NRG1/SGCD/SLC8A1/SYNE1/FHOD3/LRRC27/TBX3/GATA4/SPRY1/EOMES/LRRC10/GATA6/NKX2-5/KCNJ8/FOXP1/BMP2/TBX5/SIK1/PDCD4/HES1/BMP10/JAG1/NEBL/EGFR/CBY1/NOX4
GO:0003002	regionalization	366	2.19545	4.31083e-16	2366	tags=36%, list=14%, signal=32%	PAX6/FOXG1/DMRTA2/SOX1/LHX2/EMX2/NR2F2/TBR1/WNT7B/SIX3/NEUROG1/FEZF2/ASCL1/DLX1/EOMES/DLX2/HES5/RFX4/ENKUR/NEUROD1/VAX2/GSX2/HAND1/ADGRG1/FEZF1/PAX2/ISL1/TBX18/TBX2/LEF1/CRB2/WNT7A/CFC1/LBX1/EN1/RELN/SEMA3C/NOG/WNT1/IRX1/LRP2/WLS/DLL1/DNAI1/PCDH8/GREM2/DMRT3/NRP1/ZBTB16/HAND2/OTX1/DRC1/BMPR1B/DKK1/DBX1/SMARCD3/WNT8B/HHIP/PLXNA2/HES4/NKX2-5/DMRT2/TSHZ1/CYP26C1/TBX20/HEY1/ROBO2/GREM1/NKX3-2/SP8/HOX…	GO:0061564	axon development	478	2.21934	1.54e-18	2348	tags=31%, list=14%, signal=27%	NR2E1/PAX6/FOXG1/NTRK2/LHX2/EPHA3/APOA4/ARX/MAP6/DLX5/LGI1/FEZF2/CNTN6/VAX2/VAX1/POU3F2/FLRT3/POU4F2/ISL1/WNT7A/LHX9/RELN/NEUROG2/MAP2/CNTN5/NCAM1/NEUROD4/DCC/TBR1/BARHL2/SNAP25/EPHA5/SLITRK6/MAP1A/SEMA3C/ACTBL2/NEUROG1/CDK5R2/NOG/DPYSL5/DSCAM/ATOH7/NEUROD1/GDF7/MGARP/NTRK1/SLITRK1/NDP/SLITRK2/EFNB2/UNC5C/CHL1/ISLR2/FEZF1/CNTN2/PLXNC1/ROBO2/EFNB1/BHLHE22/BOC/PRDM8/LRRC4C/NEFL/CNR1/SLIT1/NRCAM/EPH…
GO:0009953	dorsal/ventral pattern formation	87	2.18985	7.13001e-07	2656	tags=47%, list=15%, signal=40%	PAX6/FOXG1/SOX1/LHX2/SIX3/ASCL1/RFX4/VAX2/GSX2/WNT7A/EN1/NOG/GREM2/DMRT3/BMPR1B/DBX1/WNT8B/HHIP/TBX20/GREM1/SP8/HOXB2/CXXC4/FOXN4/GLI3/SOSTDC1/CHRD/INTU/LHX1/SHH/BMP1/CDK20/NBL1/GPR161/LMX1B/DLL4/EDN1/TCTN1/WNT3/LRP4/FOXA1	GO:0007409	axonogenesis	420	2.2118	5.69e-17	2348	tags=31%, list=14%, signal=27%	NR2E1/PAX6/FOXG1/NTRK2/LHX2/EPHA3/ARX/MAP6/DLX5/LGI1/FEZF2/CNTN6/VAX2/VAX1/POU3F2/FLRT3/POU4F2/ISL1/WNT7A/LHX9/RELN/MAP2/CNTN5/NCAM1/DCC/TBR1/BARHL2/SNAP25/EPHA5/SLITRK6/MAP1A/SEMA3C/ACTBL2/CDK5R2/NOG/DPYSL5/DSCAM/ATOH7/GDF7/NTRK1/SLITRK1/NDP/SLITRK2/EFNB2/UNC5C/CHL1/ISLR2/FEZF1/CNTN2/PLXNC1/ROBO2/EFNB1/BOC/PRDM8/LRRC4C/NEFL/SLIT1/NRCAM/EPHA4/CDH2/POTEJ/S100B/BMPR1B/CHODL/MAP1B/FEZ1/CDH11/SEMA6D/…
GO:2000179	positive regulation of neural precursor cell proliferation	61	2.18814	2.12263e-06	1761	tags=41%, list=10%, signal=37%	PAX6/FOXG1/NR2E1/DMRTA2/LHX2/ASCL1/DCT/LHX5/OTP/ID4/ADGRG1/INSM1/LRP2/NCAN/SMARCD3/GLI3/DRD2/CX3CL1/HAPLN1/LHX1/TOX/SHH/PROX1/VEGFC/FZD3	GO:0031290	retinal ganglion cell axon guidance	22	2.18131	9.77e-05	2229	tags=73%, list=13%, signal=63%	POU4F2/ISL1/ATOH7/NDP/ROBO2/SLIT1/NRCAM/BMPR1B/NRP1/EPHB3/PTPRO/EPHB2/EPHA7/SEMA4F/EFNA5/PTPRM
GO:0051965	positive regulation of synapse assembly	61	2.18208	2.4366e-06	1223	tags=36%, list=7%, signal=34%	NTRK2/LRRTM2/CBLN2/LRRN3/LRRTM3/FLRT3/SLITRK1/IL1RAPL1/SLITRK6/WNT7A/CLSTN2/LRRC24/ADGRB3/NTRK1/ST8SIA2/EPHB3/LRRTM1/SLITRK2/LRRC4B/SRPX2/GHRL/EPHB2	GO:0051965	positive regulation of synapse assembly	61	2.18045	1.59e-05	1350	tags=34%, list=8%, signal=32%	CBLN2/NTRK2/LRRTM2/LRRN3/FLRT3/WNT7A/LRRTM3/SLITRK6/LRRC24/CLSTN2/NTRK1/SLITRK1/LRRTM1/SLITRK2/ADGRB3/ST8SIA2/IL1RAPL1/SRPX2/EPHB3/EPHB2/LRRC4B
GO:0060041	retina development in camera-type eye	149	2.17433	6.97974e-09	2251	tags=34%, list=13%, signal=29%	PAX6/NR2E1/LHX2/NTRK2/SIX3/NEUROD4/DLX1/BARHL2/DLX2/CRB1/NEUROD1/VAX2/RHOJ/NDP/DIO3/PAX2/RBP4/TFAP2A/GPM6A/CRB2/DCX/DSCAM/DLL1/VSX1/TGFB2/SOX9/NRP1/POU4F2/BMPR1B/SMARCD3/IMPG2/FOXN4/RD3/NFIA/SDK2/FJX1/CYP1B1/LHX1/PROX1/RORB/HIPK2/ATOH7/CELF4/NECTIN3/SDK1/HES1/PTPRM/GDF11/NFIB/DLL4	GO:0021846	cell proliferation in forebrain	26	2.17822	0.000141	645	tags=35%, list=4%, signal=33%	PAX6/POU3F3/ARX/EMX2/SIX3/POU3F2/WNT7A/DCT/LHX5
GO:0003407	neural retina development	72	2.15211	2.67729e-06	2251	tags=43%, list=13%, signal=38%	NTRK2/SIX3/NEUROD4/DLX1/BARHL2/DLX2/CRB1/NEUROD1/NDP/DIO3/TFAP2A/GPM6A/CRB2/DSCAM/VSX1/TGFB2/SOX9/POU4F2/SMARCD3/FOXN4/SDK2/FJX1/LHX1/RORB/HIPK2/ATOH7/SDK1/HES1/PTPRM/GDF11/DLL4	GO:0060041	retina development in camera-type eye	149	2.16297	8.3e-08	2524	tags=38%, list=15%, signal=32%	NR2E1/PAX6/NTRK2/LHX2/DLX1/SIX3/DLX2/RHOJ/VAX2/CRB1/POU4F2/TGFB2/GPM6A/NEUROD4/BARHL2/DCX/PROX1/RBP4/CRB2/RORB/DSCAM/ATOH7/NEUROD1/PDGFRA/NDP/SMARCD3/SOX9/DIO3/DLL1/FOXN4/DLL4/BMPR1B/NRP1/VSX1/IMPG2/PAX2/FJX1/RP1/CYP1B1/HIPK2/SDK2/GNAT1/CELF4/CNTF/SDK1/RD3/TFAP2A/SOX8/CDON/PTPRM/NFIA/HES1/SLC17A8/GDF11/MDM1/NECTIN3
GO:2000177	regulation of neural precursor cell proliferation	96	2.14962	3.51269e-07	1761	tags=36%, list=10%, signal=33%	PAX6/FOXG1/NR2E1/DMRTA2/LHX2/SIX3/ASCL1/DCT/VAX1/LHX5/OTP/ID4/TAFA1/ADGRG1/INSM1/LRP2/NCAN/SMARCD3/PTN/CDH2/CEND1/KIFAP3/WNT5A/GLI3/DRD2/CX3CL1/LRRK2/HAPLN1/LHX1/TOX/SHH/PROX1/PTPRZ1/VEGFC/FZD3	GO:0003407	neural retina development	72	2.1575	1.19e-05	2427	tags=49%, list=14%, signal=42%	NTRK2/DLX1/SIX3/DLX2/CRB1/POU4F2/TGFB2/GPM6A/NEUROD4/BARHL2/CRB2/RORB/DSCAM/ATOH7/NEUROD1/NDP/SMARCD3/SOX9/DIO3/FOXN4/DLL4/VSX1/FJX1/RP1/HIPK2/SDK2/GNAT1/CNTF/SDK1/TFAP2A/SOX8/PTPRM/HES1/SLC17A8/GDF11
GO:0035051	cardiocyte differentiation	136	2.14851	4.38054e-08	2765	tags=38%, list=16%, signal=32%	VCAM1/MEIS1/EOMES/SOX6/CSRP3/ISL1/TBX18/TBX2/AKAP6/SEMA3C/DLL1/TGFB2/HAND2/LRRC10/BMP10/ALPK2/DKK1/EFNB2/TENM4/NKX2-5/KDM6B/FHOD3/GREM1/SORBS2/GATA4/SPRY1/SLC8A1/MYH6/GATA6/SYNE1/KCNJ8/NRG1/MEF2C/TBX3/LRRC27/PROX1/FOXP1/RGS4/BMP2/INHBA/TBX5/WT1/NEBL/HES1/PITX2/SGCD/EDN1/PDCD4/CBY1/NOX4/PDGFRA/ACTC1	GO:0021515	cell differentiation in spinal cord	43	2.15446	7.83e-05	2217	tags=47%, list=13%, signal=41%	SOX1/ASCL1/SOX6/ISL1/GSX2/WNT1/GSX1/GDF7/TBX20/MDGA2/FOXN4/DMRT3/LHX5/DLL4/OLIG2/GLI3/LBX1/MDGA1/DYNC2H1/TCTN1
GO:0043010	camera-type eye development	311	2.141	2.38281e-13	2285	tags=31%, list=13%, signal=27%	PAX6/NR2E1/SOX1/LHX2/NTRK2/WNT7B/SIX3/MAB21L1/NEUROD4/TH/DLX1/MAB21L2/VAX1/BARHL2/MEIS1/ZEB1/DLX2/CRB1/HES5/SLC17A6/NEUROD1/VAX2/RHOJ/NDP/DIO3/CDKN1C/VIM/PAX2/SLITRK6/RBP4/TBX2/TFAP2A/GPM6A/CRB2/DCX/WNT7A/DSCAM/CRYAA/DLL1/VSX1/TGFB2/COL8A1/SOX9/NRP1/POU4F2/BMPR1B/SMARCD3/ANGPTL7/MAF/IMPG2/CRYAB/SOX11/CRYGC/FOXC1/WNT5A/FOXN4/GLI3/SPRY1/DRD2/FBN1/FGF10/AQP1/WNT5B/RD3/NFIA/EPHB2/SDK2/SPRY2/FJX1/CYP1…	GO:0048813	dendrite morphogenesis	136	2.15142	1.1e-07	2968	tags=35%, list=17%, signal=29%	NR2E1/MAP6/WNT7A/RELN/ELAVL4/MAP2/MAPK8IP2/DPYSL5/DSCAM/ADGRB3/PPFIA2/CAMK2B/EPHA4/DOCK10/CTNND2/IL1RAPL1/NRP1/ITPKA/PAK3/EPHB3/SYNE1/CDK5R1/SARM1/CHRNB2/SRCIN1/EPHB2/CELSR2/TANC2/KLF7/DNM3/CHRNA3/ARHGAP33/CTNNA2/LZTS1/LRRK2/ARMCX5-GPRASP2/HDAC6/PTN/HECW2/SEMA3A/RAPGEF2/PTPRD/BAIAP2/DBN1/ZNF365/PHACTR1/SHANK1/SLITRK5
GO:0030902	hindbrain development	147	2.13973	1.61658e-08	2860	tags=36%, list=16%, signal=30%	PAX6/TBR1/ASCL1/LHX5/BMP5/MYO16/NEUROD1/GSX2/EN2/KCNC1/LEF1/WNT7A/EN1/CDK5R2/NOG/WNT1/WLS/DLL1/OTX1/TUBA1A/ABAT/PLXNA2/NEUROD2/CEND1/FAIM2/GDF10/KLHL1/CD3E/HOXB2/GBX2/FOXC1/LPAR1/SSTR2/EPHB2/LHX1/CDK5R1/SHH/PROX1/BCL2/EGR2/CTNNA2/NHLH2/HES1/NFIB/SEZ6/TTLL1/MDK/ATP7A/HNF1B/NCSTN/PTPRS/POU4F1/EZH2	GO:0030902	hindbrain development	147	2.1233	4.52e-07	2692	tags=35%, list=16%, signal=30%	PAX6/ASCL1/WNT7A/GSX2/KLHL1/WNT1/BMP5/TBR1/PROX1/CDK5R2/KCNC1/NOG/MYO16/NEUROD1/LEF1/OTX1/EN1/DLL1/ABAT/TUBA1A/LHX5/WLS/CD3E/EGR2/CEND1/POU4F1/FOXC1/LPAR1/FAIM2/EN2/CDK5R1/NEUROD2/EPHB2/PLXNA2/MAFB/GDF10/CTNNA2/ATP7A/MDK/CNTN1/BCL2/SSTR1/ALDH1A2/PTPRS/NCSTN/HES1/TTLL1/NCOA1/EZH2/HOXB2/SPTBN2/ZNF365
GO:0001654	eye development	353	2.13865	7.80933e-14	2285	tags=30%, list=13%, signal=27%	PAX6/NR2E1/SOX1/LHX2/NTRK2/WNT7B/SIX3/MAB21L1/MEIS2/NEUROD4/TH/DLX1/MAB21L2/VAX1/BARHL2/MEIS1/ZEB1/DLX2/CRB1/HES5/SLC17A6/NEUROD1/VAX2/RHOJ/SMOC1/NDP/DIO3/CDKN1C/VIM/PAX2/SLITRK6/RBP4/TBX2/TFAP2A/GPM6A/CRB2/DCX/WNT7A/DSCAM/CRYAA/DLL1/FGF9/VSX1/TGFB2/COL8A1/SOX9/NRP1/POU4F2/BMPR1B/SMARCD3/ANGPTL7/MAF/IMPG2/CRYAB/SOX11/CRYGC/FSCN2/FOXC1/WNT5A/FOXN4/GLI3/SPRY1/DRD2/FBN1/FGF10/AQP1/WNT5B/RD3/NFIA/EPH…	GO:0007405	neuroblast proliferation	78	2.12308	2.15e-05	2216	tags=35%, list=13%, signal=30%	NR2E1/PAX6/FOXG1/ASCL1/SIX3/VAX1/DMRTA2/ID4/NEUROD4/SOX5/PROX1/NCAN/LEF1/SMARCD3/TAFA1/DCT/LHX5/KIFAP3/GLI3/CX3CL1/EML1/LRRK2/DRD2/VEGFC/PTN/CDON/DOCK7
GO:0099172	presynapse organization	50	2.13487	1.63555e-05	2723	tags=46%, list=16%, signal=39%	CBLN2/LRRTM3/CNTN5/SLITRK1/IL1RAPL1/SLITRK6/PCDH17/FZD1/WNT7A/DKK1/PPFIA2/SLITRK2/WNT5A/LRRC4B/NTNG2/NLGN4Y/BSN/MDGA1/EFNB3/PCLO/CAP2/LRP4/PTPRD	GO:0021871	forebrain regionalization	23	2.12125	0.000482	489	tags=48%, list=3%, signal=47%	PAX6/LHX2/EMX2/SIX3/FEZF2/GSX2/DMRTA2/WNT1/WNT7B/ADGRG1/FEZF1
GO:0048596	embryonic camera-type eye morphogenesis	24	2.1287	0.000100936	1545	tags=46%, list=9%, signal=42%	PAX6/SIX3/TH/ZEB1/PAX2/TBX2/TFAP2A/SOX11/WNT5A/PROX1/HIPK2	GO:0060537	muscle tissue development	383	2.12072	3.19e-13	2265	tags=32%, list=13%, signal=29%	MYH7/TBX2/NR2F2/VAX1/MEIS1/SOX6/ISL1/COL3A1/CSRP3/DMRTA2/ADAMTS9/HOPX/PLN/TGFB2/NPPA/AKAP6/BMP5/PGM5/SEMA3C/TBX18/PROX1/LRP2/RBM24/RBP4/HAND1/NOG/HEY1/LEF1/PDGFRA/LMOD3/S1PR1/SOX9/TBX20/EFNB2/HLF/TENM4/MAPK11/IGFBP5/DLL1/MYL3/MYF6/MYH6/MYOZ2/MYBPC3/ANKRD1/KDM6B/FGF9/EGR1/IGF2/DLL4/TNNI1/HIVEP3/CHRNA1/ALPK2/KLHL41/ADPRHL1/RGS4/DNER/MEF2C/SORBS2/DKK1/SOX11/ZFPM2/POPDC2/GREM1/NRG1/SGCD/EGR2/SMYD1/PO…
GO:0021885	forebrain cell migration	61	2.12795	1.0569e-05	1495	tags=31%, list=9%, signal=29%	FOXG1/NR2E1/COL3A1/POU3F3/ARX/EMX2/FEZF2/POU3F2/ADGRG1/RELN/CDK5R2/CNTN2/TNR/CXCR4/GLI3/DRD2/LRRK2/WDR47/CDK5R1	GO:0045664	regulation of neuron differentiation	178	2.12016	2.31e-08	2690	tags=36%, list=15%, signal=31%	NR2E1/PAX6/FOXG1/DLX1/ASCL1/HES5/SIX3/FEZF2/ZNF536/DLX2/MEIS1/ZEB1/POU4F2/ISL1/ALK/RELN/ID4/PROX1/NEUROG1/HEY1/NEUROD1/GDF7/SOX9/DLL1/FEZF1/CNTN2/NRCAM/S100B/BRINP2/BRINP3/MAP1B/ZFHX3/MEF2C/DKK1/SOX11/NBL1/OLIG2/CDK5R1/NEUROD2/GLI3/LBX1/SOX3/NKX2-5/CNTN4/FOXA1/CNTF/LRRK2/BMP2/SPAG9/BCL2/BCL11B/SOX8/CDON/CDK5RAP2/CASZ1/HES1/CYB5D2/GDF11/NCOA1/JAG1/LTK/TCF12/GDF6/MAP3K13
GO:0150063	visual system development	355	2.12764	6.0122e-14	2285	tags=30%, list=13%, signal=26%	PAX6/NR2E1/SOX1/LHX2/NTRK2/WNT7B/SIX3/MAB21L1/MEIS2/NEUROD4/TH/DLX1/MAB21L2/VAX1/BARHL2/MEIS1/ZEB1/DLX2/CRB1/HES5/SLC17A6/NEUROD1/VAX2/RHOJ/SMOC1/NDP/DIO3/CDKN1C/VIM/PAX2/SLITRK6/RBP4/TBX2/TFAP2A/GPM6A/CRB2/DCX/WNT7A/DSCAM/CRYAA/DLL1/FGF9/VSX1/TGFB2/COL8A1/SOX9/NRP1/POU4F2/BMPR1B/SMARCD3/ANGPTL7/MAF/IMPG2/CRYAB/SOX11/CRYGC/FSCN2/FOXC1/WNT5A/FOXN4/GLI3/SPRY1/DRD2/FBN1/FGF10/AQP1/WNT5B/RD3/NFIA/EPH…	GO:0007389	pattern specification process	406	2.1172	7.89e-14	2427	tags=33%, list=14%, signal=29%	PAX6/SOX1/FOXG1/LHX2/DLX1/ASCL1/EMX2/HES5/SIX3/MEIS2/FEZF2/DLX2/TBX2/NR2F2/VAX2/ZIC1/MEIS1/APC2/ZEB1/ISL1/WNT7A/GSX2/RFX4/RELN/DMRTA2/RAX/ENKUR/WNT1/UNCX/BMP5/TBR1/WNT7B/SEMA3C/TBX18/NEUROG1/LRP2/HAND2/ADGRG1/CRB2/HAND1/NOG/HEY1/NEUROD1/LEF1/SMARCD3/TBX20/OTX1/EN1/DLL1/FEZF1/FOXN4/LMX1B/MYF6/ROBO2/EFNB1/DMRT3/HES4/CFC1/DLL4/BMPR1B/WLS/CXXC4/ZBTB16/TSHZ1/CHRD/NRP1/TLL1/MEF2C/DKK1/SP8/DNAI1/SOSTDC1…
GO:0048880	sensory system development	360	2.1202	8.77809e-14	2285	tags=30%, list=13%, signal=26%	PAX6/NR2E1/SOX1/LHX2/NTRK2/WNT7B/SIX3/MAB21L1/MEIS2/NEUROD4/TH/DLX1/MAB21L2/VAX1/BARHL2/MEIS1/ZEB1/DLX2/CRB1/HES5/SLC17A6/NEUROD1/VAX2/RHOJ/SMOC1/NDP/DIO3/CDKN1C/VIM/PAX2/SLITRK6/RBP4/ISL1/TBX2/TFAP2A/GPM6A/CRB2/DCX/WNT7A/DSCAM/CRYAA/DLL1/FGF9/VSX1/TGFB2/COL8A1/SOX9/NRP1/POU4F2/BMPR1B/SMARCD3/ANGPTL7/MAF/IMPG2/CRYAB/SOX11/CRYGC/FSCN2/FOXC1/WNT5A/FOXN4/GLI3/SPRY1/DRD2/FBN1/FGF10/AQP1/WNT5B/RD3/NFI…	GO:0061351	neural precursor cell proliferation	160	2.11273	7.43e-08	2253	tags=29%, list=13%, signal=26%	NR2E1/PAX6/FOXG1/LHX2/POU3F3/ARX/ASCL1/EMX2/SIX3/VAX1/ZNF503/POU3F2/WNT7A/DMRTA2/WNT1/ID4/NEUROD4/SOX5/PROX1/LRP2/NCAN/ADGRG1/INSM1/LEF1/SMARCD3/TAFA1/DCT/CDH2/LHX5/DLL4/KIFAP3/CEND1/TOX/GLI3/CX3CL1/WDR47/EML1/LRRK2/DRD2/MDK/VEGFC/WNT5A/BCL11B/PTN/CDON/DOCK7/NFIA
GO:0002052	positive regulation of neuroblast proliferation	37	2.11738	8.25639e-05	1761	tags=43%, list=10%, signal=39%	PAX6/FOXG1/NR2E1/DMRTA2/DCT/OTP/ID4/NCAN/SMARCD3/GLI3/DRD2/CX3CL1/HAPLN1/SHH/VEGFC/FZD3	GO:0014706	striated muscle tissue development	232	2.10545	3.11e-09	2199	tags=34%, list=13%, signal=30%	MYH7/TBX2/MEIS1/SOX6/ISL1/CSRP3/ADAMTS9/HOPX/PLN/TGFB2/NPPA/AKAP6/BMP5/PGM5/SEMA3C/TBX18/PROX1/LRP2/RBP4/HAND1/NOG/HEY1/LEF1/PDGFRA/S1PR1/TBX20/EFNB2/TENM4/MAPK11/DLL1/MYL3/MYH6/MYBPC3/ANKRD1/KDM6B/FGF9/DLL4/TNNI1/ALPK2/ADPRHL1/RGS4/MEF2C/SORBS2/DKK1/ZFPM2/GREM1/NRG1/SGCD/POU4F1/SLC8A1/FOXC1/SYNE1/TREX1/FHOD3/LRRC27/TBX3/GATA4/NPPB/KCNK2/LOX/ERBB4/LRRC10/EYA2/NDRG4/GATA6/NKX2-5/KCNJ8/RUNX1/HEG1/C…
GO:0008038	neuron recognition	43	2.11541	4.23284e-05	2187	tags=47%, list=13%, signal=41%	FOXG1/EPHA3/FEZF2/CNTN6/CNR1/DSCAM/NRCAM/CNTN2/CXCR4/NRP1/EPHA4/EPHB3/ROBO2/GAP43/EPHB2/CDK5R1/PALLD/CNTNAP2/CNTN4/EFNB3	GO:0048738	cardiac muscle tissue development	215	2.10395	5.81e-09	2265	tags=35%, list=13%, signal=31%	MYH7/TBX2/MEIS1/SOX6/ISL1/CSRP3/ADAMTS9/HOPX/PLN/TGFB2/NPPA/AKAP6/BMP5/TBX18/PROX1/LRP2/RBP4/HAND1/NOG/HEY1/PDGFRA/S1PR1/TBX20/EFNB2/TENM4/MAPK11/DLL1/MYL3/MYH6/MYBPC3/ANKRD1/KDM6B/FGF9/DLL4/TNNI1/ALPK2/ADPRHL1/RGS4/MEF2C/SORBS2/DKK1/ZFPM2/GREM1/NRG1/SGCD/POU4F1/SLC8A1/FOXC1/SYNE1/TREX1/FHOD3/LRRC27/TBX3/GATA4/NPPB/KCNK2/ERBB4/LRRC10/NDRG4/GATA6/NKX2-5/KCNJ8/RUNX1/HEG1/COL11A1/EGLN1/FOXP1/BMP2/MY…
GO:0048738	cardiac muscle tissue development	215	2.10987	1.85933e-09	2048	tags=34%, list=12%, signal=30%	MYH7/MEIS1/SOX6/BMP5/CSRP3/PLN/NPPA/HAND1/ANKRD1/RBP4/ISL1/TBX18/TBX2/AKAP6/NOG/ADAMTS9/ERBB4/MAPK11/HOPX/LRP2/DLL1/TNNI1/FGF9/TGFB2/MYL3/LRRC10/ZFPM2/S1PR1/BMP10/ALPK2/MYBPC3/DKK1/EFNB2/TENM4/NPPB/NKX2-5/KDM6B/TBX20/HEY1/FHOD3/GREM1/SORBS2/FOXC1/WNT5A/GATA4/COL11A1/SLC8A1/MYH6/TREX1/GATA6/SYNE1/KCNJ8/NRG1/SGCZ/MEF2C/MSX2/MYL7/NDRG4/FOXC2/TBX3/LRRC27/PROX1/MSX1/KCNK2/HEG1/FOXP1/RGS4/BMP2/EGLN1/RU…	GO:0099172	presynapse organization	50	2.09055	0.00024	2013	tags=38%, list=12%, signal=34%	CBLN2/WNT7A/LRRTM3/CNTN5/FZD1/SLITRK6/SLITRK1/SLITRK2/PCDH17/PPFIA2/IL1RAPL1/DKK1/NLGN4Y/LRRC4B/BSN/CAP2/MDGA1/PCLO/WNT5A
GO:0099054	presynapse assembly	45	2.10502	4.12754e-05	2723	tags=47%, list=16%, signal=39%	CBLN2/LRRTM3/CNTN5/SLITRK1/IL1RAPL1/SLITRK6/PCDH17/FZD1/WNT7A/DKK1/SLITRK2/WNT5A/LRRC4B/NTNG2/NLGN4Y/BSN/MDGA1/EFNB3/PCLO/LRP4/PTPRD	GO:0051962	positive regulation of nervous system development	273	2.08869	2.27e-10	2202	tags=29%, list=13%, signal=26%	NR2E1/PAX6/FOXG1/CBLN2/NTRK2/ASCL1/MAP6/LRRTM2/LRRN3/FLRT3/POU4F2/WNT7A/GSX2/LRRTM3/RELN/DMRTA2/ID4/SLITRK6/LRRC24/LRP2/NCAN/CLSTN2/DSCAM/NTRK1/SLITRK1/SMARCD3/LRRTM1/SLITRK2/CXCR4/TENM4/TTBK1/ISLR2/ADGRB3/PLXNC1/ROBO2/DCT/NEFL/CAMK2B/EPHA4/ST8SIA2/CHODL/MAP1B/IL1RAPL1/NRP1/MAPT/ITPKA/SOX11/SRPX2/EPHB3/EGR2/OLIG2/MYB/IL6ST/GLI3/CX3CL1/EPHB2/LRRC4B/TGM2/PLXNA2/GRM5/METRN/NTN1/SEMA5A/DRD2/ARMCX5-GP…
GO:0051962	positive regulation of nervous system development	273	2.10465	4.46415e-11	2142	tags=29%, list=12%, signal=26%	PAX6/FOXG1/NR2E1/DMRTA2/NTRK2/MAP6/ASCL1/LRRTM2/DCT/CBLN2/LRRN3/LRRTM3/OTP/FLRT3/GSX2/ID4/SLITRK1/IL1RAPL1/SLITRK6/WNT7A/RELN/CLSTN2/DSCAM/TTBK1/LRP2/LRRC24/NCAN/ADGRB3/CXCR4/NRP1/POU4F2/ISLR2/NTRK1/CAMK2B/SMARCD3/PTN/PLXNC1/EPHA4/TENM4/PLXNA2/ST8SIA2/EPHB3/LRRTM1/MAPT/SOX11/MAP1B/ROBO2/SLITRK2/GLI3/DRD2/NEFL/LRRC4B/SRPX2/METRN/CHODL/GHRL/CX3CL1/EPHB2/GRM5/PLXNA4/HAPLN1/IL6ST/CDH4/SHH/PTPRZ1/EGR2…	GO:1902692	regulation of neuroblast proliferation	51	2.08359	0.000338	2202	tags=41%, list=13%, signal=36%	NR2E1/PAX6/FOXG1/SIX3/VAX1/DMRTA2/ID4/PROX1/NCAN/SMARCD3/TAFA1/DCT/LHX5/KIFAP3/GLI3/CX3CL1/LRRK2/DRD2/VEGFC/PTN/CDON
GO:0014706	striated muscle tissue development	232	2.10383	2.61189e-10	2048	tags=34%, list=12%, signal=30%	MYH7/MEIS1/SOX6/BMP5/CSRP3/PLN/NPPA/HAND1/ANKRD1/RBP4/ISL1/TBX18/TBX2/LEF1/AKAP6/SEMA3C/NOG/ADAMTS9/ERBB4/MAPK11/HOPX/LRP2/DLL1/TNNI1/FGF9/TGFB2/MYL3/LRRC10/ZFPM2/S1PR1/BMP10/ALPK2/MYBPC3/DKK1/EFNB2/TENM4/NPPB/NKX2-5/KDM6B/TBX20/HEY1/FHOD3/GREM1/SORBS2/FOXC1/WNT5A/EYA2/GATA4/COL11A1/SLC8A1/MYH6/TREX1/GATA6/SYNE1/KCNJ8/NRG1/SGCZ/MEF2C/MSX2/MYL7/NDRG4/FOXC2/TBX3/LRRC27/SHH/PROX1/MSX1/KCNK2/HEG1/FOX…	GO:0021885	forebrain cell migration	61	2.08255	0.000158	1803	tags=34%, list=10%, signal=31%	NR2E1/FOXG1/POU3F3/ARX/EMX2/FEZF2/POU3F2/COL3A1/RELN/CDK5R2/ADGRG1/CXCR4/CNTN2/CDK5R1/GLI3/WDR47/BMERB1/TNR/LRRK2/DRD2/MDGA1
GO:0035270	endocrine system development	118	2.10243	7.13001e-07	2698	tags=41%, list=16%, signal=35%	PAX6/SIX3/CRH/POU3F2/ASCL1/BMP5/GSX1/OTP/NEUROD1/INSM1/CDKN1C/ISL1/APOA1/INHBB/NOG/DLL1/SOX9/ARID5B/CDH2/NKX2-5/PITX1/WNT5A/DRD2/PCSK1/FGF10/GATA6/ANXA1/TBX1/CYP1B1/SOX3/SHH/HIPK2/RFX3/BMP2/WT1/BAD/HES1/TG/GDF11/ZNF800/PITX2/EDN1/NKX6-2/MDK/TGFBR1/SALL1/PDGFRA/MNX1	GO:0051960	regulation of nervous system development	434	2.08169	3.19e-13	2696	tags=31%, list=16%, signal=27%	NR2E1/PAX6/FOXG1/CBLN2/NTRK2/LHX2/DLX1/ASCL1/MAP6/HES5/FEZF2/DLX2/LRRTM2/LRRN3/VAX1/FLRT3/POU4F2/WNT7A/GSX2/LRRTM3/RELN/DMRTA2/MAP2/ID4/DCC/SLITRK6/SEMA3C/LRRC24/PROX1/LRP2/NCAN/CLSTN2/TG/NOG/DPYSL5/HEY1/DSCAM/LEF1/NTRK1/SLITRK1/SMARCD3/LRRTM1/SLITRK2/CXCR4/TENM4/TTBK1/ISLR2/ADGRB3/DLL1/FEZF1/PLXNC1/ROBO2/DCT/NEFL/SLIT1/CAMK2B/EPHA4/ST8SIA2/DLL4/CHODL/MAP1B/IL1RAPL1/SEMA6D/NRP1/MAPT/DKK1/KIFAP3/I…
GO:0021515	cell differentiation in spinal cord	43	2.0918	6.864e-05	3095	tags=60%, list=18%, signal=50%	SOX1/ASCL1/SOX6/LHX5/GSX1/GSX2/ISL1/LBX1/WNT1/DMRT3/DBX1/GDF7/TBX20/FOXN4/GLI3/MDGA2/LHX1/SHH/MDGA1/OLIG3/DLL4/TCTN1/MNX1/DYNC2H1/IFT172/GLI2	GO:2000179	positive regulation of neural precursor cell proliferation	61	2.08091	0.000161	1932	tags=36%, list=11%, signal=32%	NR2E1/PAX6/FOXG1/LHX2/ASCL1/DMRTA2/ID4/PROX1/LRP2/NCAN/ADGRG1/INSM1/SMARCD3/DCT/LHX5/DLL4/TOX/GLI3/CX3CL1/DRD2/MDK/VEGFC
GO:0060537	muscle tissue development	383	2.091	6.0122e-14	2404	tags=32%, list=14%, signal=29%	MYH7/COL3A1/DMRTA2/NR2F2/VAX1/MEIS1/EOMES/SOX6/BMP5/CSRP3/PLN/NPPA/HAND1/CHRNA1/ANKRD1/RBP4/ISL1/TBX18/TBX2/LEF1/KLHL41/AKAP6/SEMA3C/NOG/ADAMTS9/ERBB4/IGF2/MAPK11/HOPX/DNER/LRP2/MYOZ2/DLL1/TNNI1/FGF9/TGFB2/IGFBP5/MYL3/SOX9/LRRC10/ZFPM2/S1PR1/BMP10/PAX5/ALPK2/MYBPC3/DKK1/EFNB2/SMYD1/COL19A1/TENM4/NPPB/NKX2-5/RBM24/PITX1/KDM6B/TBX20/SOX11/HEY1/HIVEP3/FHOD3/GREM1/SORBS2/EGR1/ITGA8/FOXC1/WNT5A/EYA2/G…	GO:0035883	enteroendocrine cell differentiation	31	2.07872	0.000594	2461	tags=48%, list=14%, signal=42%	PAX6/ASCL1/BMP5/INSM1/NEUROD1/DLL1/CDH2/PERCC1/GATA6/BMAL1/WNT5A/HES1/RFX3/GDF11/BAD
GO:0099174	regulation of presynapse organization	31	2.08779	0.000304695	2187	tags=42%, list=13%, signal=37%	CBLN2/LRRTM3/SLITRK1/IL1RAPL1/SLITRK6/FZD1/WNT7A/DKK1/SLITRK2/LRRC4B/NTNG2/MDGA1/EFNB3	GO:0048593	camera-type eye morphogenesis	120	2.07799	4.81e-06	2524	tags=37%, list=15%, signal=32%	PAX6/SOX1/NTRK2/SIX3/TBX2/TH/CRB1/MEIS1/ZEB1/PROX1/RBP4/CRB2/RORB/DSCAM/NDP/SOX9/DIO3/DLL1/FOXN4/VSX1/SOX11/IMPG2/PAX2/FJX1/AQP1/RP1/GLI3/EPHB2/HIPK2/COL8A1/TDRD7/SDK2/GNAT1/CNTF/SDK1/WNT5A/TFAP2A/SOX8/CDON/RING1/PTPRM/GDF11/JAG1/NECTIN3
GO:1905606	regulation of presynapse assembly	31	2.08779	0.000304695	2187	tags=42%, list=13%, signal=37%	CBLN2/LRRTM3/SLITRK1/IL1RAPL1/SLITRK6/FZD1/WNT7A/DKK1/SLITRK2/LRRC4B/NTNG2/MDGA1/EFNB3	GO:0035881	amacrine cell differentiation	11	2.07161	0.000303	516	tags=73%, list=3%, signal=71%	DLX1/DLX2/POU4F2/NEUROD4/BARHL2/RORB/NEUROD1/FOXN4
GO:0099560	synaptic membrane adhesion	27	2.08743	0.000150268	2818	tags=59%, list=16%, signal=50%	CDH6/FLRT3/CDH10/SLITRK1/LRRC4C/PCDH17/PCDH8/SLITRK2/SPARCL1/LRRC4/LRRC4B/NTNG2/MDGA1/EFNA5/PTPRD/PTPRS	GO:0003002	regionalization	366	2.0708	5.53e-12	2427	tags=33%, list=14%, signal=29%	PAX6/SOX1/FOXG1/LHX2/DLX1/ASCL1/EMX2/HES5/SIX3/FEZF2/DLX2/TBX2/NR2F2/VAX2/ISL1/WNT7A/GSX2/RFX4/RELN/DMRTA2/ENKUR/WNT1/TBR1/WNT7B/SEMA3C/TBX18/NEUROG1/LRP2/HAND2/ADGRG1/CRB2/HAND1/NOG/HEY1/NEUROD1/LEF1/SMARCD3/TBX20/OTX1/EN1/DLL1/FEZF1/FOXN4/LMX1B/MYF6/ROBO2/DMRT3/HES4/CFC1/DLL4/BMPR1B/WLS/CXXC4/ZBTB16/TSHZ1/CHRD/NRP1/TLL1/MEF2C/DKK1/SP8/DNAI1/SOSTDC1/NBL1/GREM1/PAX2/EGR2/CFAP52/FOXC1/BBS5/MEOX1/B…
GO:0007416	synapse assembly	192	2.0847	1.22964e-08	3109	tags=44%, list=18%, signal=37%	NTRK2/LRRTM2/CBLN2/LRRN3/LRRTM3/CNTN5/FLRT3/SLITRK1/IL1RAPL1/GRIA1/SLITRK6/PCDH17/GPM6A/FZD1/WNT7A/CLSTN2/ERBB4/SLIT1/DSCAM/DNER/LRRC24/NRCAM/ADGRB3/SNAP25/NTRK1/DKK1/CDH2/ST8SIA2/EPHB3/LRRTM1/MAP1B/ROBO2/SLITRK2/WNT5A/GAP43/DRD2/LRRC4/LRRC4B/SRPX2/GHRL/EPHB2/EPHA7/ADGRL3/NEGR1/KCNJ8/NTNG2/SDK2/CHRNB2/MEF2C/NLGN4Y/PCDHB11/PCDHB14/BSN/LZTS1/FLRT2/PCDHB10/NTN1/MDGA1/MUSK/SPOCK2/SDK1/NRXN2/ARMCX5-GP…	GO:0007413	axonal fasciculation	21	2.06569	0.000938	1705	tags=62%, list=10%, signal=56%	EPHA3/FEZF2/CNTN2/CNR1/NRCAM/EPHA4/NRP1/EPHB3/CDK5R1/EPHB2/NCAM2/CNTN4/SEMA5A
GO:0021536	diencephalon development	71	2.08426	1.26947e-05	3095	tags=54%, list=18%, signal=44%	PAX6/ARX/SIX3/POU3F2/GSX1/OTP/ISL1/KCNC1/INHBB/NOG/WNT1/NRP1/OTX1/PITX1/GBX2/WNT5A/DRD2/PRDM13/PCSK1/FGF10/TAL2/CHRNB2/SOX3/SHH/BMP2/CNTNAP2/NHLH2/HES1/PLXNA3/PITX2/SRD5A2/SALL1/RAX/POU4F1/NRP2/NCOA1/NDNF/GLI2	GO:0106030	neuron projection fasciculation	21	2.06569	0.000938	1705	tags=62%, list=10%, signal=56%	EPHA3/FEZF2/CNTN2/CNR1/NRCAM/EPHA4/NRP1/EPHB3/CDK5R1/EPHB2/NCAM2/CNTN4/SEMA5A
GO:0021978	telencephalon regionalization	13	2.08383	0.000117024	207	tags=62%, list=1%, signal=61%	PAX6/DMRTA2/LHX2/EMX2/SIX3/EOMES/GSX2/ADGRG1	GO:0021801	cerebral cortex radial glia-guided migration	26	2.06348	0.00156596	1437	tags=38%, list=8%, signal=35%	NR2E1/FOXG1/COL3A1/RELN/CDK5R2/ADGRG1/CDK5R1/GLI3/WDR47/BMERB1
GO:0022029	telencephalon cell migration	58	2.08212	0.000110549	2299	tags=38%, list=13%, signal=33%	FOXG1/NR2E1/COL3A1/POU3F3/ARX/FEZF2/POU3F2/ADGRG1/RELN/CDK5R2/CNTN2/TNR/CXCR4/GLI3/DRD2/LRRK2/WDR47/CDK5R1/MDGA1/BMERB1/ZMIZ1/EFHC1	GO:0022030	telencephalon glial cell migration	26	2.06348	0.00156596	1437	tags=38%, list=8%, signal=35%	NR2E1/FOXG1/COL3A1/RELN/CDK5R2/ADGRG1/CDK5R1/GLI3/WDR47/BMERB1
GO:0035082	axoneme assembly	89	2.0768	3.42851e-06	3643	tags=62%, list=21%, signal=49%	DCX/CFAP206/DNAI1/CCDC65/RSPH4A/DRC1/ZMYND10/TEKT2/SPEF2/DRC7/LRRC43/CFAP44/CLXN/RSPH9/SPAG6/CCDC103/CFAP47/RSPH1/CFAP157/ODAD4/DNAAF4/HYDIN/SPACA9/DNAAF11/CFAP65/CFAP100/NEURL1/SPAG17/TTLL3/SPEF1/MEIG1/DNAH7/CC2D2A/CFAP91/PIERCE2/CFAP43/DNAAF8/DNAI3/TPGS1/TTLL1/FSIP2/DNAAF1/JHY/BBS2/DNAL1/DNAH1/CLUAP1/IQCG/ODAD2/TOGARAM1/CCDC40/CEP131/CPLANE2/IFT56/CFAP74	GO:0048709	oligodendrocyte differentiation	100	2.06287	1.41e-05	1077	tags=24%, list=6%, signal=23%	PAX6/SOX1/NTRK2/DLX1/ASCL1/HES5/CDKN2C/DLX2/SOX6/GSX2/ID4/VTN/NEUROD4/SOX9/CXCR4/TENM4/MAL/CNTN2/PRDM8/DUSP15/TRPC4/SOX11/OLIG2/LPAR1
GO:0090596	sensory organ morphogenesis	245	2.07317	2.41925e-09	1559	tags=28%, list=9%, signal=26%	PAX6/FOXG1/SOX1/ZIC1/DLX5/NTRK2/SIX3/NEUROG1/TH/MEIS1/ZEB1/CRB1/ATP6V1B1/VAX2/NDP/DIO3/DLX6/PAX2/SLITRK6/RBP4/POU3F4/TBX18/TBX2/PRRX1/TFAP2A/CRB2/NOG/DSCAM/WNT1/FRZB/DLL1/FGF9/VSX1/COL8A1/SOX9/OTX1/IMPG2/TSHZ1/SOX11/NKX3-2/FSCN2/GBX2/ITGA8/WNT5A/FOXN4/GLI3/COL11A1/COL2A1/FBN1/FGF10/CLRN1/AQP1/EPHB2/TBX1/SDK2/SPRY2/SOBP/FJX1/CTHRC1/COL5A2/TECTA/TBX3/INTU/LHX1/PROX1/RORB/HIPK2/BCL2/MSX1	GO:0099054	presynapse assembly	45	2.05956	0.000364	2013	tags=38%, list=12%, signal=33%	CBLN2/WNT7A/LRRTM3/CNTN5/FZD1/SLITRK6/SLITRK1/SLITRK2/PCDH17/IL1RAPL1/DKK1/NLGN4Y/LRRC4B/BSN/MDGA1/PCLO/WNT5A
GO:0035883	enteroendocrine cell differentiation	31	2.07055	0.00049213	2435	tags=48%, list=14%, signal=42%	PAX6/ASCL1/BMP5/NEUROD1/INSM1/DLL1/CDH2/WNT5A/PERCC1/GATA6/RFX3/BAD/HES1/GDF11/NKX6-2	GO:0035270	endocrine system development	118	2.05567	6.78e-06	2633	tags=39%, list=15%, signal=33%	PAX6/ASCL1/SIX3/POU3F2/CRH/ISL1/BMP5/APOA1/TG/GSX1/NOG/INSM1/INHBB/NEUROD1/PDGFRA/SOX9/DLL1/CDH2/CDKN1C/ANXA1/GATA3/CYP1B1/ARID5B/FGF10/HIPK2/PITX1/ONECUT2/SOX3/GATA6/DKK3/NKX2-5/TBX1/DRD2/BMP2/MDK/ZNF800/BMAL1/WNT5A/ALDH1A2/HES1/RFX3/GDF11/BAD/SALL1/THRA/PCSK1
GO:0021895	cerebral cortex neuron differentiation	25	2.0704	0.000402908	494	tags=40%, list=3%, signal=39%	NR2E1/ARX/FEZF2/ASCL1/DLX1/EOMES/DLX2/ELAVL4/ID4/CNTN2	GO:0021517	ventral spinal cord development	40	2.05177	0.000678	1577	tags=32%, list=9%, signal=30%	PAX6/SOX1/ASCL1/ISL1/RELN/TBX20/MDGA2/FOXN4/DMRT3/DLL4/OLIG2/GLI3/LBX1
GO:0045666	positive regulation of neuron differentiation	82	2.07007	1.61783e-05	2072	tags=33%, list=12%, signal=29%	PAX6/FOXG1/NEUROG1/FEZF2/ASCL1/DLX1/ZEB1/DLX2/NEUROD1/BRINP3/FEZF1/BRINP2/S100B/NRCAM/DKK1/GDF7/NKX2-5/NEUROD2/SOX11/MAP1B/MEF2C/PROX1/NBL1/BMP2/CYB5D2/ATOH1/SPAG9	GO:0021542	dentate gyrus development	20	2.04247	0.000623	603	tags=35%, list=3%, signal=34%	NR2E1/EMX2/FEZF2/PROX1/NEUROD1/LEF1/TUBA1A
GO:0045664	regulation of neuron differentiation	178	2.06512	6.96464e-08	2171	tags=29%, list=13%, signal=26%	PAX6/FOXG1/NR2E1/SIX3/NEUROG1/FEZF2/ASCL1/DLX1/MEIS1/ZEB1/ZNF536/DLX2/HES5/NEUROD1/ID4/BRINP3/FEZF1/ALK/ISL1/BRINP2/LBX1/RELN/S100B/DLL1/NRCAM/CNTN2/SOX9/POU4F2/DKK1/GDF7/ZFHX3/NKX2-5/NEUROD2/SOX11/HEY1/MAP1B/GLI3/LRRK2/MEF2C/SOX3/CDK5R1/SHH/PROX1/BCL2/NBL1/BMP2/CYB5D2/ATOH1/CNTN4/SPAG9/HES1/GDF11	GO:0055007	cardiac muscle cell differentiation	108	2.04181	2.73e-05	2199	tags=32%, list=13%, signal=28%	MEIS1/SOX6/ISL1/CSRP3/AKAP6/TBX18/PROX1/PDGFRA/EFNB2/DLL1/MYH6/KDM6B/ALPK2/ADPRHL1/RGS4/MEF2C/SORBS2/DKK1/GREM1/NRG1/SGCD/SLC8A1/SYNE1/FHOD3/LRRC27/TBX3/GATA4/LRRC10/GATA6/NKX2-5/KCNJ8/FOXP1/BMP2/TBX5/SIK1
GO:0003148	outflow tract septum morphogenesis	24	2.0643	0.000527062	1407	tags=54%, list=8%, signal=50%	ISL1/TBX2/SEMA3C/LRP2/TGFB2/NRP1/ZFPM2/NKX2-5/TBX20/ROBO2/GATA6/TBX1/MSX2	GO:0048596	embryonic camera-type eye morphogenesis	24	2.03949	0.00132362	2103	tags=46%, list=12%, signal=40%	PAX6/SIX3/TBX2/TH/ZEB1/PROX1/SOX11/PAX2/HIPK2/WNT5A/TFAP2A
GO:0001578	microtubule bundle formation	117	2.05871	2.87933e-06	3926	tags=56%, list=23%, signal=44%	TPPP3/DCX/CFAP206/DNAI1/CCDC65/RSPH4A/DRC1/ZMYND10/NCKAP5/TEKT2/SPEF2/DRC7/LRRC43/MAP1B/CFAP44/CLXN/RSPH9/SPAG6/CCDC103/CFAP47/RSPH1/CFAP157/ODAD4/DNAAF4/HYDIN/TPPP/SPACA9/DNAAF11/CFAP65/CFAP100/NEURL1/SPAG17/TTLL3/SPEF1/MEIG1/DNAH7/CC2D2A/CFAP91/PIERCE2/CFAP43/DNAAF8/DNAI3/TPGS1/TTLL1/FSIP2/DNAAF1/JHY/BBS2/DNAL1/CLASP1/DNAH1/CLUAP1/CDK5RAP2/IQCG/ODAD2/NAV1/TOGARAM1/CCDC40/CEP131/CPLANE2/IFT56/CF…	GO:0007416	synapse assembly	192	2.03513	2.38e-07	2411	tags=36%, list=14%, signal=31%	CBLN2/NTRK2/LRRTM2/LRRN3/FLRT3/WNT7A/LRRTM3/GPM6A/CNTN5/FZD1/SNAP25/SLITRK6/LRRC24/CLSTN2/GRIA1/DSCAM/NTRK1/SLITRK1/LRRTM1/SLITRK2/PCDH17/ADGRB3/ROBO2/SLIT1/NRCAM/CDH2/ST8SIA2/MAP1B/IL1RAPL1/DNER/MEF2C/DKK1/SRPX2/EPHB3/POU4F1/LRRC4/NEGR1/ADGRL3/LGI2/GAP43/NLGN4Y/CHRNB2/EPHB2/LRRC4B/BSN/ERBB4/DNM3/SDK2/KIRREL3/KCNJ8/NTN1/LZTS1/EPHA7/DRD2/ARMCX5-GPRASP2/MDGA1/PCDHB11/PCLO/PCDHB6/SDK1/GHRL/WNT5A/DBN…
GO:0031290	retinal ganglion cell axon guidance	22	2.05824	0.000787305	2301	tags=73%, list=13%, signal=63%	NDP/ISL1/SLIT1/NRCAM/NRP1/POU4F2/BMPR1B/EPHB3/ROBO2/PTPRO/EPHB2/EPHA7/ATOH7/PTPRM/SEMA4F/EFNA5	GO:0016358	dendrite development	228	2.03319	3.33e-08	2968	tags=33%, list=17%, signal=28%	NR2E1/MAP6/FEZF2/ALK/WNT7A/RELN/KLHL1/ELAVL4/MAP2/DCC/BMP5/GRIN3A/MAP1A/MAPK8IP2/DPYSL5/DSCAM/MGARP/NDP/ADGRB3/PPFIA2/CAMK2B/EPHA4/DOCK10/CAMK2A/CTNND2/MAP1B/IL1RAPL1/NRP1/MEF2C/ITPKA/PAK3/CD3E/EPHB3/SYNE1/LPAR1/ACTL6B/CDK5R1/SARM1/CHRNB2/SRCIN1/EPHB2/CELSR2/TANC2/KLF7/DNM3/CHRNA3/ARHGAP33/CSMD3/CTNNA2/KIAA0319/LZTS1/LRRK2/ARMCX5-GPRASP2/SLC12A5/HDAC6/SDK1/GHRL/PPP1R9B/DGKG/CAMK1/PTN/PTPRS/HECW2/…
GO:0051960	regulation of nervous system development	434	2.05739	8.84168e-14	2369	tags=29%, list=14%, signal=26%	PAX6/FOXG1/NR2E1/DMRTA2/LHX2/NTRK2/MAP6/FEZF2/ASCL1/DLX1/LRRTM2/DCT/VAX1/DLX2/HES5/CBLN2/LRRN3/LRRTM3/OTP/FLRT3/MAP2/DCC/GSX2/ID4/SLITRK1/FEZF1/IL1RAPL1/SLITRK6/LEF1/WNT7A/RELN/SEMA3C/NOG/CLSTN2/SLIT1/DSCAM/TTBK1/LRP2/LRRC24/NCAN/DLL1/ADGRB3/TNR/DPYSL5/CXCR4/NRP1/POU4F2/ISLR2/NTRK1/DKK1/CAMK2B/SMARCD3/PTN/PLXNC1/EPHA4/TENM4/PLXNA2/SEMA6D/ST8SIA2/EPHB3/LRRTM1/CDKN2B/MAPT/SOX11/HEY1/MAP1B/ROBO2/KIF…	GO:0021516	dorsal spinal cord development	16	2.02884	0.00123277	645	tags=50%, list=4%, signal=48%	ASCL1/GSX2/WNT1/UNCX/PROX1/GSX1/GDF7/LHX5
GO:0035107	appendage morphogenesis	125	2.05447	1.51393e-06	1649	tags=30%, list=9%, signal=28%	COL3A1/DLX5/SP9/DLX6/TBX2/LEF1/PRRX1/TFAP2A/WNT7A/EN1/SEMA3C/NOG/FGF9/TGFB2/SOX9/ZBTB16/HAND2/DKK1/PLXNA2/PITX1/GREM1/SP8/AFF3/WNT5A/GLI3/COL2A1/FGF10/NFIA/ARK2C/MSX2/TBX3/INTU/TMEM107/SHH/RDH10/MSX1/IQCE/LNPK	GO:0021536	diencephalon development	71	2.0278	0.00024	2772	tags=45%, list=16%, signal=38%	PAX6/ARX/SIX3/POU3F2/SRD5A2/ISL1/RAX/WNT1/GSX1/KCNC1/NOG/INHBB/OTX1/NRP1/POU4F1/OLIG2/CHRNB2/FGF10/SEMA3E/PITX1/SOX3/SEMA5A/DRD2/BMP2/WNT5A/ALDH1A2/PLXNA3/HES1/NCOA1/SALL1/PCSK1/NDNF
GO:0035108	limb morphogenesis	125	2.05447	1.51393e-06	1649	tags=30%, list=9%, signal=28%	COL3A1/DLX5/SP9/DLX6/TBX2/LEF1/PRRX1/TFAP2A/WNT7A/EN1/SEMA3C/NOG/FGF9/TGFB2/SOX9/ZBTB16/HAND2/DKK1/PLXNA2/PITX1/GREM1/SP8/AFF3/WNT5A/GLI3/COL2A1/FGF10/NFIA/ARK2C/MSX2/TBX3/INTU/TMEM107/SHH/RDH10/MSX1/IQCE/LNPK	GO:0022029	telencephalon cell migration	58	2.02436	0.000573	1803	tags=34%, list=10%, signal=31%	NR2E1/FOXG1/POU3F3/ARX/FEZF2/POU3F2/COL3A1/RELN/CDK5R2/ADGRG1/CXCR4/CNTN2/CDK5R1/GLI3/WDR47/BMERB1/TNR/LRRK2/DRD2/MDGA1
GO:0010001	glial cell differentiation	232	2.05361	2.58003e-09	1681	tags=25%, list=10%, signal=23%	PAX6/NR2E1/SOX1/NTRK2/POU3F2/NEUROD4/ASCL1/DLX1/VAX1/EOMES/DLX2/CRB1/CDKN2C/SOX6/HES5/ZEB2/GSX2/ID4/NDP/VIM/PAX2/LEF1/TLR4/RELN/MAL/NOG/PRDM8/TTBK1/DNER/NCAN/DLL1/VTN/CNTN2/SOX9/CXCR4/TUBA1A/DUSP15/PTN/EPHA4/TENM4/CDH2/LAMA2/MAPT/SOX11/TRPC4/GLI3/GAP43/LPAR1/FGF10/METRN/NFIA/CSPG5/HAPLN1/FGF5/IL6ST/SHH/PTPRZ1/EGR2/TPPP	GO:0021544	subpallium development	26	2.02	0.00305097	2968	tags=54%, list=17%, signal=45%	DLX1/ASCL1/DLX2/GSX2/FOXP2/GLI3/LRRK2/DRD2/FOXP1/BCL11B/ZSWIM6/BBS1/BBS2/SLITRK5
GO:0048813	dendrite morphogenesis	136	2.05162	1.04949e-06	2723	tags=33%, list=16%, signal=28%	NR2E1/MAP6/ELAVL4/MAP2/IL1RAPL1/WNT7A/RELN/DSCAM/MAPK8IP2/ADGRB3/DPYSL5/CTNND2/NRP1/CAMK2B/PTN/EPHA4/EPHB3/PPFIA2/CHRNA3/PAK3/SARM1/DOCK10/SRCIN1/CELSR2/SYNE1/EPHB2/LRRK2/CHRNB2/TANC2/CDK5R1/ARHGAP33/CTNNA2/LZTS1/KLF7/HDAC6/HECW2/DCLK1/ARMCX5-GPRASP2/SHANK1/DNM3/ITPKA/LRP4/RAPGEF2/TPBG/PTPRD	GO:0021819	layer formation in cerebral cortex	14	2.01526	0.00147478	1437	tags=57%, list=8%, signal=52%	NR2E1/COL3A1/RELN/CDK5R2/ADGRG1/CDK5R1/GLI3/BMERB1
GO:0048708	astrocyte differentiation	74	2.04657	3.65593e-05	1515	tags=27%, list=9%, signal=25%	PAX6/NR2E1/POU3F2/VAX1/EOMES/HES5/ZEB2/ID4/VIM/TLR4/NOG/TTBK1/DLL1/CNTN2/SOX9/EPHA4/MAPT/GAP43/IL6ST/SHH	GO:0099560	synaptic membrane adhesion	27	2.01453	0.00180087	2411	tags=52%, list=14%, signal=45%	CDH6/FLRT3/CDH10/SLITRK1/SLITRK2/PCDH17/SPARCL1/LRRC4C/LRRC4/LRRC4B/MDGA1/EFNA5/PTPRS/PTPRD
GO:0021511	spinal cord patterning	19	2.03493	0.000469632	2251	tags=68%, list=13%, signal=60%	SOX1/ASCL1/RFX4/RELN/DMRT3/DBX1/FOXN4/GLI3/CHRD/INTU/SHH/GDF11/DLL4	GO:0050767	regulation of neurogenesis	363	2.01431	2.27e-10	2696	tags=31%, list=16%, signal=27%	NR2E1/PAX6/FOXG1/NTRK2/LHX2/DLX1/ASCL1/MAP6/HES5/FEZF2/DLX2/VAX1/POU4F2/WNT7A/GSX2/RELN/DMRTA2/MAP2/ID4/DCC/SEMA3C/PROX1/LRP2/NCAN/NOG/DPYSL5/HEY1/DSCAM/LEF1/SLITRK1/SMARCD3/CXCR4/TENM4/TTBK1/ISLR2/DLL1/FEZF1/PLXNC1/ROBO2/DCT/NEFL/SLIT1/CAMK2B/EPHA4/DLL4/CHODL/MAP1B/IL1RAPL1/SEMA6D/NRP1/MAPT/KIFAP3/ITPKA/SOX11/CDKN2B/EGR2/POU4F1/OLIG2/MYB/IL6ST/GLI3/CX3CL1/EPHB2/SEMA3E/PRTG/TNR/F2/TGM2/PLXNA2/GRM…
GO:0060021	roof of mouth development	82	2.03236	4.62868e-05	1890	tags=38%, list=11%, signal=34%	DLX5/VAX1/DLX6/TBX2/LEF1/PRRX1/TFAP2A/FZD1/WNT7A/TGFB2/HAND2/ITGB8/ARID5B/TSHZ1/EPHB3/SOX11/WFIKKN2/WNT5A/GLI3/SNAI2/COL2A1/EPHB2/TBX1/TGFB3/TBX3/INTU/TMEM107/SHH/MSX1/CDK20/INHBA	GO:0003148	outflow tract septum morphogenesis	24	2.00806	0.00242077	2093	tags=54%, list=12%, signal=48%	TBX2/ISL1/TGFB2/SEMA3C/LRP2/TBX20/ROBO2/NRP1/ZFPM2/GATA6/NKX2-5/TBX1/PARVA
GO:0042063	gliogenesis	303	2.03217	9.28835e-10	1681	tags=24%, list=10%, signal=22%	PAX6/FOXG1/NR2E1/COL3A1/SOX1/NTRK2/POU3F2/NEUROD4/ASCL1/DLX1/VAX1/EOMES/DLX2/CRB1/CDKN2C/SOX6/HES5/ZEB2/GSX2/ID4/NDP/ADGRG1/VIM/PAX2/LEF1/TLR4/RELN/CDK5R2/MAL/NOG/PRDM8/TTBK1/DNER/LRP2/NCAN/DLL1/VTN/CNTN2/TGFB2/SOX9/CXCR4/TUBA1A/DUSP15/PTN/EPHA4/TENM4/CDH2/LAMA2/CDKN2B/MAPT/SOX11/TRPC4/GLI3/GAP43/LPAR1/FGF10/METRN/CX3CL1/NFIA/ANXA1/CSPG5/HAPLN1/FGF5/CCL2/ASCL2/WDR47/IL6ST/CDK5R1/SHH/PTPRZ1/EGR2/V…	GO:0090596	sensory organ morphogenesis	245	2.00787	5.35e-08	2229	tags=32%, list=13%, signal=28%	PAX6/SOX1/FOXG1/NTRK2/DLX5/SIX3/TBX2/TH/VAX2/DLX6/ATP6V1B1/CRB1/ZIC1/MEIS1/ZEB1/WNT1/POU3F4/SLITRK6/TBX18/PROX1/NEUROG1/RBP4/CRB2/RORB/NOG/CLRN1/DSCAM/NDP/SOX9/OTX1/DIO3/DLL1/FOXN4/FGF9/FRZB/FBN1/TSHZ1/VSX1/SOX11/IMPG2/COL2A1/PAX2/FJX1/AQP1/RP1/SOBP/OLFM3/GATA3/SPRY2/GLI3/ITGA8/TBX3/FSCN2/FGF10/EPHB2/HIPK2/COL8A1/TDRD7/SDK2/TECTA/GNAT1/MAFB/TBX1/NTN1/CNTF/COL11A1/FBN2/CTHRC1/SDK1/INTU/WNT5A/BCL2/…
GO:0003228	atrial cardiac muscle tissue development	19	2.03173	0.000479266	2023	tags=58%, list=12%, signal=51%	ISL1/TBX18/NOG/BMP10/NKX2-5/MYH6/TREX1/GATA6/TBX3/PROX1/TBX5	GO:0060415	muscle tissue morphogenesis	67	2.00546	0.000294	2470	tags=51%, list=14%, signal=44%	MYH7/ISL1/COL3A1/TGFB2/FZD1/PROX1/LRP2/HAND1/NOG/S1PR1/TBX20/MYL3/MYF6/MYH6/MYBPC3/ANKRD1/DLL4/TNNI1/ZFPM2/NRG1/POU4F1/FOXC1/NKX2-5/TBX1/HEG1/COL11A1/EGLN1/EFEMP2/BMP2/MYLK2/WNT5A/FOXC2/BMP10/ZFPM1
GO:0031016	pancreas development	67	2.02758	7.44454e-05	2736	tags=43%, list=16%, signal=37%	PAX6/MEIS2/BMP5/NEUROD1/INSM1/ISL1/IGF2/WLS/DLL1/ILDR2/SOX9/CDH2/NKX3-2/WNT5A/PCSK1/FGF10/GATA6/ANXA1/SHH/PROX1/RFX3/BAD/HES1/GDF11/ZNF800/NKX6-2/MNX1/DNAAF1/HNF1B	GO:0042693	muscle cell fate commitment	13	1.99867	0.00144025	2192	tags=77%, list=13%, signal=67%	TBX2/TBX18/MYF6/MEF2C/DKK1/TBX3/FGF10/NKX2-5/TBX1/TBX5
GO:0048709	oligodendrocyte differentiation	100	2.02756	1.61783e-05	1066	tags=25%, list=6%, signal=24%	PAX6/SOX1/NTRK2/NEUROD4/ASCL1/DLX1/DLX2/CDKN2C/SOX6/HES5/GSX2/ID4/MAL/PRDM8/VTN/CNTN2/SOX9/CXCR4/DUSP15/PTN/TENM4/SOX11/TRPC4/GLI3/LPAR1	GO:0048814	regulation of dendrite morphogenesis	61	1.99849	0.000672	2655	tags=34%, list=15%, signal=29%	NR2E1/RELN/DPYSL5/ADGRB3/CAMK2B/EPHA4/IL1RAPL1/ITPKA/SYNE1/SARM1/CHRNB2/EPHB2/CHRNA3/LZTS1/ARMCX5-GPRASP2/HDAC6/HECW2/RAPGEF2/PTPRD/BAIAP2/DBN1
GO:0060419	heart growth	77	2.02677	7.38803e-05	2695	tags=45%, list=16%, signal=39%	MEIS1/RBP4/TBX2/AKAP6/NOG/ERBB4/MAPK11/FGF9/TGFB2/ZFPM2/S1PR1/BMP10/TENM4/NKX2-5/TBX20/SORBS2/FOXC1/GATA4/MYH6/GATA6/MEF2C/NDRG4/FOXC2/PROX1/KCNK2/HEG1/FOXP1/RGS4/RUNX1/TBX5/WT1/EDN1/BASP1/TGFBR1/PRKAR1A	GO:2001222	regulation of neuron migration	46	1.99778	0.00102284	3042	tags=48%, list=18%, signal=40%	PAX6/COL3A1/RELN/SCRT1/ADGRG1/SCRT2/UNC5C/CAMK2B/CAMK2A/NEXMIF/ZNF609/CX3CL1/GNRH1/CTNNA2/DRD2/MDK/SEMA3A/RAPGEF2/FLRT2/PHACTR1/GPR173/NIPBL
GO:0048593	camera-type eye morphogenesis	120	2.02645	2.93579e-06	2352	tags=33%, list=14%, signal=29%	PAX6/SOX1/NTRK2/SIX3/TH/MEIS1/ZEB1/CRB1/NDP/DIO3/PAX2/RBP4/TBX2/TFAP2A/CRB2/DSCAM/DLL1/VSX1/COL8A1/SOX9/IMPG2/SOX11/WNT5A/FOXN4/GLI3/AQP1/EPHB2/SDK2/FJX1/LHX1/PROX1/RORB/HIPK2/NECTIN3/SDK1/PTPRM/GDF11/WNT2B/PITX2/RING1	GO:0021799	cerebral cortex radially oriented cell migration	35	1.99433	0.00138667	1437	tags=34%, list=8%, signal=32%	NR2E1/FOXG1/POU3F3/POU3F2/COL3A1/RELN/CDK5R2/ADGRG1/CDK5R1/GLI3/WDR47/BMERB1
GO:0042471	ear morphogenesis	112	2.02552	6.96974e-06	1941	tags=37%, list=11%, signal=33%	FOXG1/ZIC1/DLX5/NEUROG1/ZEB1/ATP6V1B1/DLX6/PAX2/SLITRK6/POU3F4/TBX18/TBX2/PRRX1/TFAP2A/NOG/WNT1/FRZB/FGF9/SOX9/OTX1/TSHZ1/NKX3-2/GBX2/ITGA8/WNT5A/COL11A1/COL2A1/FGF10/CLRN1/EPHB2/TBX1/SPRY2/SOBP/CTHRC1/TECTA/TBX3/PROX1/MSX1/FZD3/NTN1/ATOH1	GO:0097154	GABAergic neuron differentiation	17	1.98872	0.00330235	515	tags=41%, list=3%, signal=40%	DLX1/ARX/ASCL1/FEZF2/DLX2/GSX2/CNTN2
GO:0002088	lens development in camera-type eye	75	2.01849	0.000145556	3118	tags=44%, list=18%, signal=36%	PAX6/SOX1/WNT7B/SIX3/MEIS1/NDP/CDKN1C/VIM/SLITRK6/WNT7A/CRYAA/MAF/CRYAB/SOX11/CRYGC/WNT5A/SPRY1/WNT5B/SPRY2/HSF4/PROX1/HIPK2/UNC45B/NECTIN3/WNT2B/CDKN1B/TGFBR1/SHROOM2/BIRC7/CDON/SMAD3/BCAR3/CRYGD	GO:0042063	gliogenesis	303	1.98666	8.19e-09	2133	tags=27%, list=12%, signal=24%	NR2E1/PAX6/SOX1/FOXG1/NTRK2/DLX1/ASCL1/HES5/CDKN2C/DLX2/CRB1/VAX1/POU3F2/SOX6/GSX2/ZEB2/COL3A1/RELN/TGFB2/VIM/ID4/VTN/NEUROD4/CDK5R2/LRP2/NCAN/ADGRG1/NOG/LEF1/NDP/SOX9/CXCR4/TENM4/TTBK1/TLR4/DLL1/MAL/CNTN2/PRDM8/TUBA1A/DUSP15/EPHA4/CDH2/ANXA1/TRPC4/MAPT/DNER/FGF5/SOX11/CDKN2B/PAX2/EGR2/OLIG2/LPAR1/CSPG5/LAMA2/MYB/GAP43/CCL2/CDK5R1/IL6ST/GLI3/CX3CL1/MXRA8/FGF10/WDR47/BMERB1/APCDD1/EOMES/F2/METRN/N…
GO:0055007	cardiac muscle cell differentiation	108	2.01834	1.21692e-05	2883	tags=38%, list=17%, signal=32%	MEIS1/SOX6/CSRP3/ISL1/TBX18/AKAP6/DLL1/LRRC10/BMP10/ALPK2/DKK1/EFNB2/NKX2-5/KDM6B/FHOD3/GREM1/SORBS2/GATA4/SLC8A1/MYH6/GATA6/SYNE1/KCNJ8/NRG1/MEF2C/TBX3/LRRC27/PROX1/FOXP1/RGS4/BMP2/TBX5/WT1/NEBL/SGCD/EDN1/CBY1/NOX4/PDGFRA/ACTC1/ACTN2	GO:0099174	regulation of presynapse organization	31	1.98527	0.0031143	1803	tags=35%, list=10%, signal=32%	CBLN2/WNT7A/LRRTM3/FZD1/SLITRK6/SLITRK1/SLITRK2/IL1RAPL1/DKK1/LRRC4B/MDGA1
GO:0042693	muscle cell fate commitment	13	2.01287	0.000894654	2038	tags=85%, list=12%, signal=75%	TBX18/TBX2/DKK1/NKX2-5/FGF10/TBX1/MYF6/MEF2C/TBX3/TBX5/WT1	GO:1905606	regulation of presynapse assembly	31	1.98527	0.0031143	1803	tags=35%, list=10%, signal=32%	CBLN2/WNT7A/LRRTM3/FZD1/SLITRK6/SLITRK1/SLITRK2/IL1RAPL1/DKK1/LRRC4B/MDGA1
GO:0050808	synapse organization	454	2.00935	2.49102e-13	3109	tags=35%, list=18%, signal=30%	NTRK2/WNT7B/LRRTM2/SLC18A3/CDH6/CBLN2/LRRN3/LRRTM3/CNTN5/FLRT3/ZNF804A/UNC13C/CDH10/SLITRK1/CHRNA1/LRRC4C/IL1RAPL1/GRIA1/SLITRK6/PCDH17/SEZ6L/ACTBL2/GPM6A/FZD1/WNT7A/SYBU/RELN/CLSTN2/ERBB4/SLIT1/DSCAM/DNER/LRRC24/CACNG2/POTEJ/NRCAM/ADGRB3/CNTN2/TNR/SNAP25/PCDH8/CTNND2/NRP1/GLRB/NTRK1/DKK1/CAMK2B/TUBA1A/PLXNC1/SLC6A1/EPHA4/CDH2/ST8SIA2/EPHB3/LRRTM1/MAPT/PPFIA2/NEUROD2/GRID1/MAP1B/KY/ROBO2/SLITRK2/…	GO:0010975	regulation of neuron projection development	434	1.98192	1.06e-10	2693	tags=30%, list=16%, signal=26%	NR2E1/PAX6/NR2F1/NTRK2/STMN2/EPHA3/TRIM67/MAP6/FEZF2/POU3F2/ZNF804A/POU4F2/ALK/WNT7A/RELN/ELAVL4/MAP2/LRRC7/VIM/DCC/FZD1/BMP5/TBR1/SNAP25/SEMA3C/DPYSL5/DSCAM/ATOH7/MGARP/NTRK1/SLITRK1/EFNB2/ISLR2/ADGRB3/CNTN2/PLXNC1/ROBO2/KAT2B/LRRC4C/PPFIA2/NEFL/CNR1/SLIT1/NRCAM/CAMK2B/EPHA4/CDH2/CHODL/SPOCK1/MAP1B/ENC1/FEZ1/IL1RAPL1/SEMA6D/NRP1/MAPT/DKK1/ITPKA/FRMD7/PAK3/EPHB3/SYNE1/NEGR1/LPAR1/TOX/GATA3/PMP22/…
GO:0022037	metencephalon development	108	2.00417	1.7753e-05	1554	tags=26%, list=9%, signal=24%	PAX6/ASCL1/LHX5/MYO16/NEUROD1/KCNC1/WNT7A/EN1/CDK5R2/WNT1/DLL1/OTX1/TUBA1A/ABAT/NEUROD2/CEND1/FAIM2/GDF10/KLHL1/CD3E/GBX2/FOXC1/LPAR1/SSTR2/LHX1/CDK5R1/PROX1/BCL2	GO:0003206	cardiac chamber morphogenesis	121	1.9813	4.74e-05	2498	tags=42%, list=14%, signal=36%	MYH7/TBX2/ISL1/TGFB2/FZD1/BMP5/SEMA3C/PROX1/LRP2/RBP4/HAND2/HAND1/NOG/HEY1/SMARCD3/TBX20/MYL3/MYH6/ROBO2/MYBPC3/CPE/DLL4/TNNI1/ADPRHL1/NRP1/NPY2R/MEF2C/SOX11/ZFPM2/NRG1/POU4F1/FOXC1/GATA3/TBX3/GATA4/DNAH11/GATA6/NKX2-5/TBX1/HEG1/COL11A1/EGLN1/BMP2/WNT5A/PARVA/TBX5/FOXC2/HES1/BMP10/ZFPM1/JAG1
GO:0030534	adult behavior	128	2.00249	6.07376e-06	2824	tags=38%, list=16%, signal=32%	ZIC1/TRH/CHL1/ATP6V1B1/SLITRK1/ALK/SLITRK6/PCDH17/HTR2A/OPRK1/EN1/CNTN2/CRHBP/DMRT3/GLRB/PAX5/TUBA1A/EPHA4/ABAT/SCN1A/SLC1A2/CEND1/CHRNA3/KLHL1/DRD2/GHRL/EPS8/SEPTIN5/NPY/NRXN3/CHRNB2/CHRNB4/BTBD9/CHRNA4/WDR47/HIPK2/CNTNAP2/SDK1/NRXN2/EFNB3/SHANK1/PRKN/SEZ6/TPGS1/PBX3/DRD4/NCSTN/BBS2	GO:0010001	glial cell differentiation	232	1.98082	4.2e-07	1326	tags=23%, list=8%, signal=21%	NR2E1/PAX6/SOX1/NTRK2/DLX1/ASCL1/HES5/CDKN2C/DLX2/CRB1/VAX1/POU3F2/SOX6/GSX2/ZEB2/RELN/VIM/ID4/VTN/NEUROD4/NCAN/NOG/LEF1/NDP/SOX9/CXCR4/TENM4/TTBK1/TLR4/DLL1/MAL/CNTN2/PRDM8/TUBA1A/DUSP15/EPHA4/CDH2/TRPC4/MAPT/DNER/FGF5/SOX11/PAX2/EGR2/OLIG2/LPAR1/CSPG5/LAMA2/GAP43/IL6ST/GLI3/MXRA8/FGF10
GO:2001222	regulation of neuron migration	46	2.00239	0.000545766	3066	tags=46%, list=18%, signal=38%	PAX6/COL3A1/SCRT1/ADGRG1/RELN/CAMK2A/CAMK2B/NEXMIF/SCRT2/UNC5C/DRD2/CX3CL1/NTNG2/ZNF609/CTNNA2/FLRT2/MDK/RAPGEF2/NRG3/GPR173/GNRH1	GO:0051961	negative regulation of nervous system development	141	1.97828	1.4e-05	2466	tags=34%, list=14%, signal=29%	NR2E1/PAX6/LHX2/DLX1/HES5/DLX2/VAX1/WNT7A/MAP2/ID4/DCC/SEMA3C/PROX1/NOG/DPYSL5/ROBO2/SLIT1/SEMA6D/NRP1/DKK1/KIFAP3/SOX11/CDKN2B/EPHB2/SEMA3E/PRTG/TNR/F2/NTN1/SEMA5A/KIAA0319/EPHA7/HDAC6/SEMA4F/GDI1/WNT5A/RUFY3/RB1/ULK2/PTN/PTPRS/PLXNA3/SEMA3A/HES1/RAPGEF2/DUSP10/SEMA3D/SIRT2
GO:0042472	inner ear morphogenesis	96	2.00209	1.61564e-05	1941	tags=39%, list=11%, signal=34%	FOXG1/ZIC1/DLX5/NEUROG1/ZEB1/ATP6V1B1/DLX6/PAX2/SLITRK6/POU3F4/TBX18/TBX2/PRRX1/TFAP2A/WNT1/FRZB/FGF9/SOX9/OTX1/GBX2/ITGA8/WNT5A/COL11A1/COL2A1/FGF10/CLRN1/EPHB2/TBX1/SPRY2/SOBP/CTHRC1/TECTA/TBX3/PROX1/FZD3/NTN1/ATOH1	GO:0045666	positive regulation of neuron differentiation	82	1.97776	0.000215	1903	tags=32%, list=11%, signal=28%	PAX6/FOXG1/DLX1/ASCL1/FEZF2/DLX2/ZEB1/PROX1/NEUROG1/NEUROD1/GDF7/FEZF1/NRCAM/S100B/BRINP2/BRINP3/MAP1B/MEF2C/DKK1/SOX11/NBL1/NEUROD2/NKX2-5/FOXA1/BMP2/SPAG9
GO:0021801	cerebral cortex radial glia-guided migration	26	1.9945	0.000684166	2184	tags=42%, list=13%, signal=37%	FOXG1/NR2E1/COL3A1/ADGRG1/RELN/CDK5R2/GLI3/WDR47/CDK5R1/BMERB1/ZMIZ1	GO:0072148	epithelial cell fate commitment	13	1.97764	0.00226285	938	tags=54%, list=5%, signal=51%	ARX/NR2F2/PROX1/NEUROD1/DLL1/NRP1/SOSTDC1
GO:0022030	telencephalon glial cell migration	26	1.9945	0.000684166	2184	tags=42%, list=13%, signal=37%	FOXG1/NR2E1/COL3A1/ADGRG1/RELN/CDK5R2/GLI3/WDR47/CDK5R1/BMERB1/ZMIZ1	GO:0045747	positive regulation of Notch signaling pathway	43	1.96957	0.00222504	3026	tags=44%, list=17%, signal=37%	ASCL1/HES5/CNTN6/GSX2/WNT1/TGFB2/DLL1/ROBO2/DLL4/IL6ST/FGF10/NOTCH2NLC/NOTCH2NLA/ZMIZ1/HES1/JAG1/NOTCH2NLB/ITGB1BP1/LFNG
GO:0050803	regulation of synapse structure or activity	236	1.99364	4.38054e-08	3109	tags=38%, list=18%, signal=31%	NTRK2/LRRTM2/SLC18A3/CBLN2/LRRN3/LRRTM3/FLRT3/ZNF804A/SLC17A6/SLITRK1/IL1RAPL1/SLITRK6/GPM6A/FZD1/WNT7A/SYBU/RELN/CLSTN2/SLIT1/LRRC24/NRCAM/ADGRB3/SNAP25/PCDH8/NTRK1/DKK1/CAMK2B/TUBA1A/PLXNC1/EPHA4/CDH2/ST8SIA2/EPHB3/LRRTM1/PPFIA2/NEUROD2/GRID1/ROBO2/SLITRK2/PAK3/NEDD9/WNT5A/DRD2/SRCIN1/NEFL/LRRC4B/SRPX2/GHRL/PTPRO/EPHB2/EPHA7/LRRK2/NEGR1/NTNG2/CHRNB2/TANC2/MEF2C/CDK5R1/ARHGAP33/CTNNA2/DMPK/LZTS1…	GO:0031016	pancreas development	67	1.96819	0.000523	2633	tags=40%, list=15%, signal=34%	PAX6/MEIS2/ISL1/BMP5/PROX1/INSM1/NEUROD1/SOX9/DLL1/ILDR2/CDH2/IGF2/WLS/ANXA1/FGF10/ONECUT2/DNAAF1/GATA6/ZNF800/BMAL1/WNT5A/ALDH1A2/HES1/RFX3/GDF11/BAD/PCSK1
GO:0051963	regulation of synapse assembly	109	1.99199	2.96615e-05	2301	tags=39%, list=13%, signal=34%	NTRK2/LRRTM2/CBLN2/LRRN3/LRRTM3/FLRT3/SLITRK1/IL1RAPL1/SLITRK6/FZD1/WNT7A/CLSTN2/SLIT1/LRRC24/ADGRB3/SNAP25/NTRK1/DKK1/ST8SIA2/EPHB3/LRRTM1/ROBO2/SLITRK2/WNT5A/LRRC4B/SRPX2/GHRL/EPHB2/EPHA7/NEGR1/NTNG2/CHRNB2/MEF2C/LZTS1/FLRT2/NTN1/MDGA1/MUSK/ARMCX5-GPRASP2/EFNB3/AMIGO2/EFNA5	GO:0021895	cerebral cortex neuron differentiation	25	1.96667	0.00482705	1764	tags=48%, list=10%, signal=43%	NR2E1/DLX1/ARX/ASCL1/FEZF2/DLX2/ELAVL4/ID4/CNTN2/TOX/EOMES/DRD2
GO:0007224	smoothened signaling pathway	140	1.98942	3.26205e-06	4077	tags=46%, list=23%, signal=35%	PAX6/ZIC1/HES5/RFX4/NDP/PRRX1/NOG/HHAT/FGF9/TUBA1A/HHIP/GAS1/SCUBE1/CD3E/GLI3/FGF10/INTU/SHH/HIPK2/TMEM17/CDK20/GPR161/OTX2/TCTN2/DISP2/HES1/GPC3/TEDC1/CC2D2A/RB1/IFT81/FBXL17/TCTN1/FOXA1/DYNC2H1/IFT140/PKD2L1/DISP3/CDON/IQUB/IFT172/DZIP1L/GLI2/CLUAP1/IFT122/GPC2/CFAP410/ARL3/TXNDC15/CPLANE2/IFT56/C2CD3/CIBAR1/IFT57/CREBBP/SHOX2/IFT80/RO60/WDR19/PRKACB/PDCL/WNT10B/KCTD21/ARL13B	GO:0048644	muscle organ morphogenesis	72	1.96595	0.000771	2013	tags=46%, list=12%, signal=41%	MYH7/ISL1/COL3A1/TGFB2/FZD1/PROX1/LRP2/HAND1/NOG/S1PR1/TBX20/MYL3/MYF6/MYH6/MYBPC3/ANKRD1/DLL4/TNNI1/ZFPM2/NRG1/POU4F1/FOXC1/ARID5B/NKX2-5/TBX1/CNTF/HEG1/COL11A1/EGLN1/EFEMP2/BMP2/MYLK2/WNT5A
GO:0021517	ventral spinal cord development	40	1.98856	0.000745981	3095	tags=52%, list=18%, signal=43%	PAX6/SOX1/ASCL1/ISL1/LBX1/RELN/DMRT3/DBX1/TBX20/FOXN4/GLI3/MDGA2/LHX1/SHH/OLIG3/DLL4/TCTN1/MNX1/DYNC2H1/IFT172/GLI2	GO:0060411	cardiac septum morphogenesis	71	1.96457	0.000672	2498	tags=41%, list=14%, signal=35%	TBX2/ISL1/TGFB2/FZD1/BMP5/SEMA3C/PROX1/LRP2/HAND1/NOG/HEY1/TBX20/ROBO2/NRP1/SOX11/ZFPM2/TBX3/GATA4/DNAH11/GATA6/NKX2-5/TBX1/EGLN1/WNT5A/PARVA/TBX5/HES1/ZFPM1/JAG1
GO:0021513	spinal cord dorsal/ventral patterning	17	1.98624	0.00177169	1515	tags=59%, list=9%, signal=54%	SOX1/ASCL1/RFX4/DMRT3/DBX1/FOXN4/GLI3/CHRD/INTU/SHH	GO:0035914	skeletal muscle cell differentiation	64	1.96296	0.00113036	2202	tags=38%, list=13%, signal=33%	VAX1/DMRTA2/RBM24/HLF/MYF6/ANKRD1/EGR1/HIVEP3/KLHL41/MEF2C/SOX11/EGR2/SMYD1/PAX5/RBFOX1/EOMES/TBX1/MYLK2/BMAL1/RB1/FOS/SOX8/MEGF10/CDON
GO:0042220	response to cocaine	45	1.98408	0.000392008	1706	tags=38%, list=10%, signal=34%	ELAVL4/GRIA1/HTR2A/OPRK1/CNR1/CACNG4/EN1/CRHBP/SLC6A1/ABAT/ST8SIA2/SLC1A2/DRD2/SMPD1/CHRNB2/SLC1A3/RGS4	GO:0021795	cerebral cortex cell migration	46	1.96239	0.0016152	1437	tags=28%, list=8%, signal=26%	NR2E1/FOXG1/POU3F3/ARX/POU3F2/COL3A1/RELN/CDK5R2/ADGRG1/CDK5R1/GLI3/WDR47/BMERB1
GO:0060415	muscle tissue morphogenesis	67	1.98251	0.000202205	1829	tags=43%, list=11%, signal=39%	MYH7/COL3A1/HAND1/ANKRD1/ISL1/FZD1/NOG/LRP2/TNNI1/TGFB2/MYL3/ZFPM2/S1PR1/BMP10/MYBPC3/NKX2-5/TBX20/FOXC1/WNT5A/COL11A1/MYH6/TBX1/NRG1/MYF6/FOXC2/PROX1/HEG1/BMP2/EGLN1	GO:0060419	heart growth	77	1.96188	0.000688	2600	tags=43%, list=15%, signal=37%	TBX2/MEIS1/TGFB2/AKAP6/PROX1/RBP4/NOG/S1PR1/TBX20/TENM4/MAPK11/MYH6/FGF9/ADPRHL1/RGS4/MEF2C/SORBS2/ZFPM2/FOXC1/GATA4/KCNK2/ERBB4/NDRG4/GATA6/NKX2-5/RUNX1/HEG1/FOXP1/TBX5/FOXC2/BMP10/BASP1/PRKAR1A
GO:0001708	cell fate specification	90	1.98115	0.000106213	1515	tags=33%, list=9%, signal=31%	PAX6/DMRTA2/SOX1/TBR1/APC2/POU3F2/ASCL1/EOMES/GSX2/PAX2/ISL1/TBX18/TBX2/DLL1/DMRT3/SOX9/NRP1/DKK1/DBX1/TENM4/MYT1L/TBX20/WNT5A/EYA2/GLI3/NFIA/CHD3/TBX1/TBX3/SHH	GO:0022037	metencephalon development	108	1.96148	0.000192	2692	tags=33%, list=16%, signal=28%	PAX6/ASCL1/WNT7A/KLHL1/WNT1/PROX1/CDK5R2/KCNC1/MYO16/NEUROD1/OTX1/EN1/DLL1/ABAT/TUBA1A/LHX5/CD3E/CEND1/FOXC1/LPAR1/FAIM2/CDK5R1/NEUROD2/GDF10/ATP7A/MDK/CNTN1/BCL2/SSTR1/PTPRS/NCSTN/TTLL1/NCOA1/EZH2/SPTBN2/ZNF365
GO:0035265	organ growth	146	1.98108	3.79537e-06	2105	tags=33%, list=12%, signal=29%	ARX/MEIS1/RBP4/TBX2/AKAP6/NOG/ERBB4/IGF2/MAPK11/DLL1/FGF9/TGFB2/SOX9/ZFPM2/S1PR1/BMP10/TENM4/NKX2-5/SASH3/SMPD3/TBX20/THBS3/SORBS2/FOXC1/FGF7/GATA4/MYH6/FGF10/GATA6/SPRY2/MEF2C/MSX2/NDRG4/FOXC2/SHH/PROX1/BCL2/KCNK2/HEG1/MAEL/FOXP1/RGS4/RUNX1/ECM1/TBX5/FGFR3/WT1/HLX	GO:0050808	synapse organization	454	1.96072	6.94e-11	2295	tags=28%, list=13%, signal=25%	CBLN2/NTRK2/LRRTM2/LRRN3/CDH6/FLRT3/ZNF804A/SLC18A3/WNT7A/LRRTM3/RELN/SYBU/GPM6A/CNTN5/CDH10/FZD1/SEZ6L/WNT7B/SNAP25/SLITRK6/LRRC24/ACTBL2/CLSTN2/GRIA1/DSCAM/NTRK1/SLITRK1/LRRTM1/SLITRK2/PCDH17/ADGRB3/SPARCL1/CACNG2/KY/CNTN2/PLXNC1/ROBO2/UNC13C/GLRB/LRRC4C/PPFIA2/NEFL/SLIT1/TUBA1A/NRCAM/CAMK2B/EPHA4/CDH2/DOCK10/SLC6A1/ST8SIA2/POTEJ/CHRNA1/GRID1/CTNND2/MAP1B/IL1RAPL1/NRP1/MAPT/DNER/MEF2C/DKK1/ITPK…
GO:0050767	regulation of neurogenesis	363	1.98067	5.26454e-10	2651	tags=30%, list=15%, signal=26%	PAX6/FOXG1/NR2E1/DMRTA2/LHX2/NTRK2/MAP6/FEZF2/ASCL1/DLX1/DCT/VAX1/DLX2/HES5/OTP/MAP2/DCC/GSX2/ID4/SLITRK1/FEZF1/IL1RAPL1/LEF1/WNT7A/RELN/SEMA3C/NOG/SLIT1/DSCAM/TTBK1/LRP2/NCAN/DLL1/TNR/DPYSL5/CXCR4/NRP1/POU4F2/ISLR2/CAMK2B/SMARCD3/PTN/PLXNC1/EPHA4/TENM4/PLXNA2/SEMA6D/CDKN2B/MAPT/SOX11/HEY1/MAP1B/ROBO2/KIFAP3/WNT5A/GLI3/DRD2/NEFL/METRN/CHODL/CX3CL1/EPHB2/EPHA7/GRM5/PLXNA4/HAPLN1/ASCL2/IL6ST/KIAA03…	GO:0048592	eye morphogenesis	145	1.95876	1.19e-05	2229	tags=32%, list=13%, signal=28%	PAX6/SOX1/NTRK2/SIX3/TBX2/TH/VAX2/CRB1/MEIS1/ZEB1/PROX1/RBP4/CRB2/RORB/DSCAM/NDP/SOX9/DIO3/DLL1/FOXN4/FBN1/VSX1/SOX11/IMPG2/PAX2/FJX1/AQP1/RP1/OLFM3/GLI3/FSCN2/EPHB2/HIPK2/COL8A1/TDRD7/SDK2/GNAT1/CNTF/FBN2/SDK1/WNT5A/BCL2/TFAP2A/SOX8/CDON/RING1/PTPRM
GO:0055017	cardiac muscle tissue growth	70	1.97931	0.000243314	2023	tags=40%, list=12%, signal=35%	MEIS1/RBP4/TBX2/AKAP6/NOG/ERBB4/MAPK11/FGF9/TGFB2/ZFPM2/S1PR1/BMP10/TENM4/NKX2-5/TBX20/SORBS2/FOXC1/GATA4/GATA6/MEF2C/NDRG4/FOXC2/KCNK2/HEG1/FOXP1/RGS4/RUNX1/TBX5	GO:0007628	adult walking behavior	29	1.95446	0.00419971	1764	tags=38%, list=10%, signal=34%	TRH/ZIC1/KLHL1/CNTN2/GLRB/DMRT3/EPHA4/CEND1/HIPK2/SCN1A/DRD2
GO:0031076	embryonic camera-type eye development	35	1.97881	0.00161056	1723	tags=40%, list=10%, signal=36%	PAX6/SIX3/TH/ZEB1/PAX2/TBX2/TFAP2A/SOX11/WNT5A/FGF10/RDH10/PROX1/HIPK2/CDK20	GO:0007601	visual perception	176	1.95437	4.99e-06	1887	tags=31%, list=11%, signal=28%	NR2E1/PAX6/CRYAA/CNGA3/SIX3/CRYBB3/TH/VAX2/CRB1/LUM/VSX2/CRYGC/RAX/CRYBB1/SIX6/SLITRK6/RBP4/CRYBA4/CRB2/RORB/CLRN1/NDP/RGR/PCARE/CPLX4/GLRB/CNGB1/EYA4/RLBP1/DLL4/CRYGS/VSX1/IMPG2/COL2A1/PAX2/RP1/BBS5/POU6F2/RDH10/SLC4A10/USH2A/CHRNB2/FSCN2/CRX/RIMS1/GABRR2/SLC45A2/ABCA4/GNAT1/CYP4V2/ABCC6/COL11A1/GJA3/CRYGD
GO:0021544	subpallium development	26	1.97546	0.000889396	2947	tags=58%, list=17%, signal=48%	ASCL1/DLX1/DLX2/FOXP2/GSX2/GLI3/DRD2/LRRK2/FOXP1/INHBA/CNTNAP2/ZSWIM6/ALDH1A3/BBS2/BBS1	GO:0021511	spinal cord patterning	19	1.95202	0.00631183	1296	tags=47%, list=7%, signal=44%	SOX1/ASCL1/RFX4/RELN/FOXN4/DMRT3/DLL4/CHRD/GLI3
GO:0010975	regulation of neuron projection development	434	1.97118	2.33788e-11	2669	tags=30%, list=15%, signal=26%	NR2F1/PAX6/NR2E1/EPHA3/TBR1/NTRK2/MAP6/FEZF2/TRIM67/STMN2/POU3F2/BMP5/ELAVL4/ZNF804A/MAP2/DCC/SLITRK1/LRRC4C/LRRC7/IL1RAPL1/VIM/ALK/PRRX1/CNR1/FZD1/WNT7A/RELN/SEMA3C/SLIT1/DSCAM/NRCAM/ADGRB3/CNTN2/TNR/SNAP25/DPYSL5/NRP1/POU4F2/ISLR2/NTRK1/DKK1/KAT2B/CAMK2B/SPOCK1/EFNB2/PTN/PLXNC1/ENC1/EPHA4/CDH2/PLXNA2/SEMA6D/FRMD7/EPHB3/MAPT/PPFIA2/FEZ1/MAP1B/ROBO2/CHRNA3/CSMD3/PMP22/PAK3/WNT5A/SARM1/LPAR1/RTN4R…	GO:0050768	negative regulation of neurogenesis	135	1.94935	4.34e-05	2466	tags=34%, list=14%, signal=29%	NR2E1/PAX6/LHX2/DLX1/HES5/DLX2/VAX1/WNT7A/MAP2/ID4/DCC/SEMA3C/PROX1/NOG/DPYSL5/SLIT1/SEMA6D/NRP1/KIFAP3/SOX11/CDKN2B/EPHB2/SEMA3E/PRTG/TNR/F2/NTN1/SEMA5A/KIAA0319/EPHA7/HDAC6/SEMA4F/GDI1/WNT5A/RUFY3/RB1/ULK2/PTN/PTPRS/PLXNA3/SEMA3A/HES1/RAPGEF2/DUSP10/SEMA3D/SIRT2
GO:0007612	learning	142	1.97017	5.85219e-06	2298	tags=31%, list=13%, signal=27%	TBR1/NTRK2/MEIS2/TH/ELAVL4/OPRK1/MAP1A/EN1/RELN/NOG/CLSTN2/MAPK8IP2/ADGRB3/CNTN2/TNR/SNAP25/DKK1/TUBA1A/SYT11/PTN/SLC6A1/NEUROD2/PAK5/GPR88/DRD2/EPHB2/GRM5/NRXN3/CHRNB2/BCHE/NDRG4/NLGN4Y/TACR1/SYNJ1/FOS/CNTNAP2/ATXN1/NRXN2/SLC12A5/ASIC1/PPP1R9B/SHANK1/PRKN/UCN	GO:0050803	regulation of synapse structure or activity	236	1.94849	6.19e-07	2147	tags=29%, list=12%, signal=26%	CBLN2/NTRK2/LRRTM2/LRRN3/FLRT3/ZNF804A/SLC18A3/WNT7A/LRRTM3/RELN/SYBU/GPM6A/FZD1/SNAP25/SLITRK6/LRRC24/CLSTN2/NTRK1/SLITRK1/LRRTM1/SLITRK2/ADGRB3/PLXNC1/ROBO2/PPFIA2/NEFL/SLIT1/TUBA1A/NRCAM/CAMK2B/EPHA4/CDH2/ST8SIA2/SLC17A6/GRID1/IL1RAPL1/MEF2C/DKK1/ITPKA/PAK3/SRPX2/EPHB3/NEGR1/PTPRO/CDK5R1/NEUROD2/CHRNB2/SRCIN1/EPHB2/LRRC4B/TANC2/DNM3/ARHGAP33/NTN1/CTNNA2/LZTS1/EPHA7/LRRK2/DRD2/ARMCX5-GPRASP2/MD…
GO:0072070	loop of Henle development	11	1.96903	0.00174868	1149	tags=55%, list=7%, signal=51%	POU3F3/WNT7B/HES5/IRX1/DLL1/AQP1	GO:0051963	regulation of synapse assembly	109	1.94382	0.000141	2224	tags=35%, list=13%, signal=31%	CBLN2/NTRK2/LRRTM2/LRRN3/FLRT3/WNT7A/LRRTM3/FZD1/SNAP25/SLITRK6/LRRC24/CLSTN2/NTRK1/SLITRK1/LRRTM1/SLITRK2/ADGRB3/ROBO2/SLIT1/ST8SIA2/IL1RAPL1/MEF2C/DKK1/SRPX2/EPHB3/NEGR1/CHRNB2/EPHB2/LRRC4B/NTN1/LZTS1/EPHA7/ARMCX5-GPRASP2/MDGA1/GHRL/WNT5A/EFNA5/PTPRS
GO:0021516	dorsal spinal cord development	16	1.96888	0.00156848	1871	tags=62%, list=11%, signal=56%	UNCX/ASCL1/LHX5/GSX1/GSX2/WNT1/GDF7/LHX1/PROX1/MDGA1	GO:0021514	ventral spinal cord interneuron differentiation	11	1.94312	0.00761406	1296	tags=55%, list=7%, signal=51%	SOX1/ASCL1/FOXN4/DMRT3/DLL4/GLI3
GO:0060411	cardiac septum morphogenesis	71	1.96702	0.000251595	2326	tags=39%, list=13%, signal=34%	BMP5/HAND1/ISL1/TBX2/FZD1/SEMA3C/NOG/LRP2/TGFB2/NRP1/ZFPM2/NKX2-5/TBX20/SOX11/HEY1/ROBO2/WNT5A/GATA4/GATA6/TBX1/MSX2/TBX3/PROX1/EGLN1/TBX5/HES1/SLIT3/PARVA	GO:0055006	cardiac cell development	78	1.9428	0.000852	2625	tags=35%, list=15%, signal=30%	MEIS1/ISL1/CSRP3/AKAP6/TBX18/PROX1/PDGFRA/MYH6/ALPK2/ADPRHL1/RGS4/SORBS2/SGCD/SLC8A1/FHOD3/LRRC27/TBX3/GATA4/SPRY1/LRRC10/NKX2-5/FOXP1/TBX5/PDCD4/BMP10/JAG1/NEBL
GO:0048048	embryonic eye morphogenesis	32	1.96691	0.00229135	1545	tags=41%, list=9%, signal=37%	PAX6/SIX3/TH/ZEB1/VAX2/PAX2/TBX2/TFAP2A/SOX11/WNT5A/FBN1/PROX1/HIPK2	GO:0048665	neuron fate specification	28	1.93825	0.0105089	1296	tags=43%, list=7%, signal=40%	SOX1/ASCL1/POU3F2/ISL1/GSX2/DMRTA2/SOX9/DLL1/DMRT3/POU4F1/MYT1L/GLI3
GO:0050807	regulation of synapse organization	230	1.96419	1.56896e-07	3109	tags=38%, list=18%, signal=31%	NTRK2/LRRTM2/SLC18A3/CBLN2/LRRN3/LRRTM3/FLRT3/ZNF804A/SLITRK1/IL1RAPL1/SLITRK6/GPM6A/FZD1/WNT7A/RELN/CLSTN2/SLIT1/LRRC24/NRCAM/ADGRB3/SNAP25/PCDH8/NTRK1/DKK1/CAMK2B/TUBA1A/PLXNC1/EPHA4/CDH2/ST8SIA2/EPHB3/LRRTM1/PPFIA2/NEUROD2/GRID1/ROBO2/SLITRK2/PAK3/NEDD9/WNT5A/DRD2/SRCIN1/NEFL/LRRC4B/SRPX2/GHRL/PTPRO/EPHB2/EPHA7/LRRK2/NEGR1/NTNG2/CHRNB2/TANC2/MEF2C/CDK5R1/ARHGAP33/CTNNA2/DMPK/LZTS1/FLRT2/EGLN1/…	GO:0050807	regulation of synapse organization	230	1.9364	2.96e-06	2147	tags=29%, list=12%, signal=25%	CBLN2/NTRK2/LRRTM2/LRRN3/FLRT3/ZNF804A/SLC18A3/WNT7A/LRRTM3/RELN/GPM6A/FZD1/SNAP25/SLITRK6/LRRC24/CLSTN2/NTRK1/SLITRK1/LRRTM1/SLITRK2/ADGRB3/PLXNC1/ROBO2/PPFIA2/NEFL/SLIT1/TUBA1A/NRCAM/CAMK2B/EPHA4/CDH2/ST8SIA2/GRID1/IL1RAPL1/MEF2C/DKK1/ITPKA/PAK3/SRPX2/EPHB3/NEGR1/PTPRO/CDK5R1/NEUROD2/CHRNB2/SRCIN1/EPHB2/LRRC4B/TANC2/DNM3/ARHGAP33/NTN1/CTNNA2/LZTS1/EPHA7/LRRK2/DRD2/ARMCX5-GPRASP2/MDGA1/EGLN1/GHR…
GO:0021889	olfactory bulb interneuron differentiation	11	1.96386	0.00196499	1006	tags=64%, list=6%, signal=60%	ARX/UNCX/DLX5/GSX2/ERBB4/ROBO2/WNT5A	GO:2000177	regulation of neural precursor cell proliferation	96	1.93358	0.000319	2202	tags=33%, list=13%, signal=29%	NR2E1/PAX6/FOXG1/LHX2/ASCL1/SIX3/VAX1/DMRTA2/ID4/PROX1/LRP2/NCAN/ADGRG1/INSM1/SMARCD3/TAFA1/DCT/CDH2/LHX5/DLL4/KIFAP3/CEND1/TOX/GLI3/CX3CL1/LRRK2/DRD2/MDK/VEGFC/WNT5A/PTN/CDON
GO:0048665	neuron fate specification	28	1.96228	0.00313612	2855	tags=68%, list=16%, signal=57%	DMRTA2/SOX1/POU3F2/ASCL1/GSX2/ISL1/DLL1/DMRT3/SOX9/DBX1/MYT1L/GLI3/NFIA/ATOH1/NFIB/OLIG3/FOXA1/MNX1/POU4F1	GO:2000677	regulation of transcription regulatory region DNA binding	37	1.92981	0.00354273	1125	tags=27%, list=6%, signal=25%	PAX6/POU4F2/HAND2/HAND1/HEY1/NEUROD1/SOX11/POU4F1/FOXC1/GATA3
GO:0048562	embryonic organ morphogenesis	249	1.95821	7.02998e-08	1559	tags=28%, list=9%, signal=26%	PAX6/FOXG1/ZIC1/DLX5/SIX3/NEUROG1/TH/ZEB1/DLX2/ATP6V1B1/NEUROD1/VAX2/HAND1/DLX6/PAX2/SLITRK6/RBP4/POU3F4/TBX18/TBX2/PRRX1/TFAP2A/CRB2/LBX1/NOG/WNT1/FRZB/DLL1/FGF9/SOX9/HAND2/OTX1/PAX5/NKX2-5/TSHZ1/TBX20/SOX11/NKX3-2/HOXB2/GBX2/ITGA8/WNT5A/FOXN4/GLI3/GATA4/COL11A1/COL2A1/FBN1/FGF10/CCDC103/BMI1/CLRN1/BBS5/EPHB2/TBX1/SPRY2/SOBP/CTHRC1/MEF2C/NDRG4/FOXC2/TGFB3/TECTA/TBX3/LHX1/SHH/RDH10/PROX1/HIPK2/MS…	GO:0050953	sensory perception of light stimulus	180	1.92851	8.74e-06	1641	tags=29%, list=9%, signal=26%	NR2E1/PAX6/CRYAA/CNGA3/SIX3/CRYBB3/TH/VAX2/CRB1/LUM/VSX2/CRYGC/RAX/CRYBB1/SIX6/SLITRK6/RBP4/CRYBA4/CRB2/RORB/CLRN1/NDP/RGR/PCARE/PCDH15/CPLX4/GLRB/CNGB1/EYA4/RLBP1/DLL4/CRYGS/VSX1/IMPG2/COL2A1/PAX2/RP1/BBS5/POU6F2/RDH10/SLC4A10/USH2A/CHRNB2/FSCN2/CRX/RIMS1/GABRR2/SLC45A2/ABCA4/GNAT1/CYP4V2/ABCC6
GO:0035881	amacrine cell differentiation	11	1.95694	0.00217445	2171	tags=91%, list=13%, signal=80%	NEUROD4/DLX1/BARHL2/DLX2/NEUROD1/POU4F2/FOXN4/RORB/HES1/GDF11	GO:0048708	astrocyte differentiation	74	1.927	0.00101154	1879	tags=30%, list=11%, signal=27%	NR2E1/PAX6/HES5/VAX1/POU3F2/ZEB2/VIM/ID4/NOG/SOX9/TTBK1/TLR4/DLL1/CNTN2/EPHA4/MAPT/GAP43/IL6ST/EOMES/F2/CNTF/BMP2
GO:0051961	negative regulation of nervous system development	141	1.94968	1.63555e-05	2651	tags=37%, list=15%, signal=32%	PAX6/NR2E1/LHX2/DLX1/VAX1/DLX2/HES5/MAP2/DCC/ID4/WNT7A/SEMA3C/NOG/SLIT1/TNR/DPYSL5/NRP1/DKK1/PTN/SEMA6D/CDKN2B/SOX11/ROBO2/KIFAP3/WNT5A/EPHB2/EPHA7/ASCL2/KIAA0319/PROX1/RGMA/HDAC6/NTN1/RUFY3/ATOH1/GDI1/ULK2/SEMA3D/HES1/PLXNA3/DUSP10/EFNB3/RB1/SEMA4F/SEMA5B/PRTG/SIRT2/NKX6-2/WNT3/F2/LRP4/RAPGEF2	GO:2000310	regulation of NMDA receptor activity	15	1.92117	0.00571173	1348	tags=47%, list=8%, signal=43%	CRH/RELN/MAPK8IP2/MEF2C/CRHBP/CCL2/EPHB2
GO:0021795	cerebral cortex cell migration	46	1.94924	0.00136387	2299	tags=35%, list=13%, signal=30%	FOXG1/NR2E1/COL3A1/POU3F3/ARX/POU3F2/ADGRG1/RELN/CDK5R2/GLI3/WDR47/CDK5R1/MDGA1/BMERB1/ZMIZ1/EFHC1	GO:0055013	cardiac muscle cell development	72	1.91714	0.00155875	1873	tags=29%, list=11%, signal=26%	MEIS1/ISL1/CSRP3/AKAP6/TBX18/PROX1/PDGFRA/MYH6/ALPK2/ADPRHL1/RGS4/SORBS2/SGCD/SLC8A1/FHOD3/LRRC27/TBX3/GATA4/LRRC10/NKX2-5/FOXP1
GO:0021545	cranial nerve development	50	1.94359	0.00114694	2142	tags=50%, list=12%, signal=44%	NEUROG1/CNGB1/NDP/PAX2/SLITRK6/ISL1/KCNC1/TFAP2A/ACKR3/NRP1/NTRK1/HOXB2/KCNA2/GLI3/LPAR1/EPHB2/TBX1/PLXNA4/CHRNB2/ATOH7/SLC1A3/EGR2/KCNA3/HES1/PLXNA3	GO:0021527	spinal cord association neuron differentiation	10	1.91647	0.00626	645	tags=60%, list=4%, signal=58%	ASCL1/GSX2/WNT1/GSX1/GDF7/LHX5
GO:0007628	adult walking behavior	29	1.94258	0.00353052	1545	tags=38%, list=9%, signal=35%	ZIC1/TRH/CNTN2/DMRT3/GLRB/EPHA4/SCN1A/CEND1/KLHL1/DRD2/HIPK2	GO:0045686	negative regulation of glial cell differentiation	23	1.91383	0.0125124	343	tags=26%, list=2%, signal=26%	NR2E1/DLX1/HES5/DLX2/ID4/NOG
GO:0048483	autonomic nervous system development	39	1.94128	0.00286186	2142	tags=46%, list=12%, signal=41%	VCAM1/ASCL1/INSM1/TFAP2A/ACKR3/NRP1/HAND2/NTRK1/SOX11/HOXB2/GBX2/TBX1/PLXNA4/EGR2/FZD3/HLX/HES1/PLXNA3	GO:0007517	muscle organ development	318	1.9133	1.35e-07	2639	tags=32%, list=15%, signal=28%	MYH7/NR2F2/VAX1/SOX6/ISL1/COL3A1/CSRP3/CRYAB/DMRTA2/TGFB2/FZD1/CNTFR/PROX1/NEUROG1/LRP2/RBM24/HAND1/NOG/LEF1/LMOD3/S1PR1/TBX20/HLF/EGR3/DLL1/KY/MYL3/DPF3/MYF6/MYH6/MYOZ2/MYBPC3/ANKRD1/EGR1/IGF2/ITGA11/DLL4/TNNI1/HIVEP3/CHODL/CHRNA1/ZFHX3/KLHL41/DNER/MEF2C/ZNF609/SOX11/ZFPM2/POPDC2/NRG1/SGCD/EGR2/SMYD1/POU4F1/PAX5/FOXC1/RBFOX1/LAMA2/FOXK1/ARID5B/PAX3/COL19A1/GPCPD1/PITX1/LOX/ZBTB18/EOMES/MYOM2/LBX…
GO:0007611	learning or memory	253	1.94038	1.3268e-07	3093	tags=35%, list=18%, signal=29%	PAX6/TBR1/NTRK2/NEUROG1/CRH/MEIS2/TH/ELAVL4/GRIA1/HTR2A/OPRK1/CNR1/MAP1A/EN1/RELN/S100B/NOG/CLSTN2/TTBK1/MAPK8IP2/ADGRB3/CNTN2/TNR/SNAP25/CRHBP/NTRK1/DKK1/KAT2B/TUBA1A/SYT11/KCNK10/PTN/SLC6A1/MAPT/NEUROD2/PAK5/GPR88/NEDD9/ITGA8/DRD2/CAMK2N1/EPHB2/GRM5/NRXN3/CHRNB2/BTBD9/MEF2C/BCHE/NDRG4/NLGN4Y/KCNK2/DNAAF4/PTPRZ1/TMOD2/EGR2/TACR1/CAMK4/LRRC66/SYNJ1/FOS/CNTNAP2/MUSK/ATXN1/NRXN2/SLC12A5/GATM/ASIC1/…	GO:0046530	photoreceptor cell differentiation	59	1.91169	0.00187039	1727	tags=34%, list=10%, signal=31%	PAX6/NTRK2/DLX1/DLX2/TH/CRB1/CRB2/RORB/DSCAM/NDP/SOX9/DIO3/PCARE/CNGB1/RP1/OLFM3/FSCN2/SDK2/GNAT1/CNTF
GO:0016358	dendrite development	228	1.93828	2.21786e-07	3093	tags=33%, list=18%, signal=28%	NR2E1/MAP6/FEZF2/GRIN3A/BMP5/ELAVL4/MAP2/DCC/NDP/IL1RAPL1/ALK/MAP1A/WNT7A/RELN/DSCAM/MAPK8IP2/ADGRB3/DPYSL5/CTNND2/NRP1/CAMK2A/CAMK2B/PTN/EPHA4/EPHB3/PPFIA2/MAP1B/CHRNA3/CSMD3/KLHL1/CD3E/PAK3/ACTL6B/SARM1/DOCK10/LPAR1/SRCIN1/CELSR2/GHRL/SYNE1/EPHB2/LRRK2/CHRNB2/TANC2/MEF2C/KIAA0319/CDK5R1/ARHGAP33/CTNNA2/LZTS1/KLF7/HDAC6/NEURL1/HECW2/DCLK1/SDK1/SLC12A5/PPP1R9B/ARMCX5-GPRASP2/SHANK1/SEZ6/DGKG/DNM3…	GO:0003208	cardiac ventricle morphogenesis	68	1.91145	0.00159301	1790	tags=43%, list=10%, signal=38%	MYH7/ISL1/TGFB2/SEMA3C/PROX1/LRP2/HAND2/HAND1/NOG/HEY1/SMARCD3/TBX20/MYL3/MYH6/MYBPC3/CPE/DLL4/TNNI1/NPY2R/MEF2C/ZFPM2/NRG1/POU4F1/FOXC1/GATA3/GATA4/NKX2-5/HEG1/COL11A1
GO:1904936	interneuron migration	13	1.9333	0.00557553	1053	tags=69%, list=6%, signal=65%	SOX1/ARX/NR2F2/FEZF2/FEZF1/RELN/CNTN2/EVX1/DRD2	GO:0021513	spinal cord dorsal/ventral patterning	17	1.91079	0.00918202	1296	tags=47%, list=7%, signal=44%	SOX1/ASCL1/RFX4/FOXN4/DMRT3/DLL4/CHRD/GLI3
GO:0043583	ear development	198	1.93137	1.38619e-06	1941	tags=31%, list=11%, signal=28%	FOXG1/ZIC1/DLX5/NEUROG1/ZEB1/HES5/BMP5/ATP6V1B1/NEUROD1/DLX6/PAX2/SLITRK6/POU3F4/TBX18/TBX2/PRRX1/TFAP2A/NOG/WNT1/FRZB/DLL1/FGF9/TGFB2/SOX9/OTX1/PCDH15/LGR5/EYA4/MAF/EPHA4/TSHZ1/NKX3-2/USH2A/GBX2/ITGA8/WNT5A/GLI3/COL11A1/COL2A1/DCHS1/FGF10/CLRN1/EPHB2/TBX1/SPRY2/SOBP/CTHRC1/TGFB3/GSDME/TECTA/TBX3/SHH/RDH10/PROX1/BCL2/MSX1/KCNK2/FZD3/IFT88/BMP2/NTN1/ATOH1	GO:0003205	cardiac chamber development	160	1.9098	2.5e-05	2498	tags=36%, list=14%, signal=31%	MYH7/TBX2/ISL1/GREB1L/TGFB2/FZD1/BMP5/SEMA3C/PROX1/LRP2/RBP4/HAND2/HAND1/NOG/HEY1/SMARCD3/TBX20/MYL3/MYH6/ROBO2/MYBPC3/CPE/DLL4/TNNI1/ADPRHL1/NRP1/NPY2R/MEF2C/SOX11/ZFPM2/NRG1/POU4F1/FOXC1/GATA3/ANK2/TBX3/GATA4/KCNK2/DNAH11/ADAMTS6/GATA6/NKX2-5/KCNJ8/TBX1/HEG1/COL11A1/EGLN1/BMP2/WNT5A/PARVA/TBX5/FOXC2/HES1/BMP10/ZFPM1/SALL1/JAG1
GO:0021799	cerebral cortex radially oriented cell migration	35	1.93085	0.00330234	2184	tags=40%, list=13%, signal=35%	FOXG1/NR2E1/COL3A1/POU3F3/POU3F2/ADGRG1/RELN/CDK5R2/GLI3/WDR47/CDK5R1/MDGA1/BMERB1/ZMIZ1	GO:0060039	pericardium development	18	1.90748	0.012837	2192	tags=50%, list=13%, signal=44%	FLRT3/BMP5/HAND2/TBX20/DLL4/HEG1/BMP2/WNT5A/TBX5
GO:0097475	motor neuron migration	12	1.92941	0.00247146	2238	tags=83%, list=13%, signal=73%	NEUROD4/ASCL1/RELN/NRP1/TBX20/CELSR2/LHX1/FZD3/NTN1/OLIG3	GO:0090659	walking behavior	32	1.90748	0.00738828	1764	tags=34%, list=10%, signal=31%	TRH/ZIC1/KLHL1/CNTN2/GLRB/DMRT3/EPHA4/CEND1/HIPK2/SCN1A/DRD2
GO:0007413	axonal fasciculation	21	1.92834	0.00694465	1983	tags=52%, list=11%, signal=46%	EPHA3/FEZF2/CNR1/NRCAM/CNTN2/NRP1/EPHA4/EPHB3/EPHB2/CDK5R1/CNTN4	GO:0099177	regulation of trans-synaptic signaling	440	1.90495	2.26e-09	2672	tags=30%, list=15%, signal=26%	NR2E1/CBLN2/NTRK2/GRIA2/LGI1/LRRTM2/CNTNAP4/SLC18A3/WNT7A/RELN/CPLX2/SYBU/GUCY1A1/PLCL1/GRIK1/DCC/GRIN3A/SNAP25/SCGN/APBA1/MAP1A/CLSTN2/GRIA1/KMO/DGKI/NOG/MAPK8IP2/GRM3/NTRK1/CACNG4/LRRTM1/PCDH17/CACNG2/HTR2A/CNTN2/CPLX4/HCRT/UNC13C/LRRC4C/PPFIA2/NEFL/SYT11/CNR1/SORCS2/CAMK2B/EPHA4/CDH2/SLC6A1/CAMK2A/S100B/GRID1/MAP1B/RGS4/CDH11/MAPT/MEF2C/DKK1/ITPKA/P2RX3/BCHE/EGR2/FRRS1L/MCTP1/SLC4A8/SYNE1/LRRC…
GO:0106030	neuron projection fasciculation	21	1.92834	0.00694465	1983	tags=52%, list=11%, signal=46%	EPHA3/FEZF2/CNR1/NRCAM/CNTN2/NRP1/EPHA4/EPHB3/EPHB2/CDK5R1/CNTN4	GO:0050804	modulation of chemical synaptic transmission	439	1.90484	8.66e-10	2672	tags=30%, list=15%, signal=26%	NR2E1/CBLN2/NTRK2/GRIA2/LGI1/LRRTM2/CNTNAP4/SLC18A3/WNT7A/RELN/CPLX2/SYBU/GUCY1A1/PLCL1/GRIK1/DCC/GRIN3A/SNAP25/SCGN/APBA1/MAP1A/CLSTN2/GRIA1/KMO/DGKI/NOG/MAPK8IP2/GRM3/NTRK1/CACNG4/LRRTM1/PCDH17/CACNG2/HTR2A/CNTN2/CPLX4/HCRT/UNC13C/LRRC4C/PPFIA2/NEFL/SYT11/CNR1/SORCS2/CAMK2B/EPHA4/CDH2/SLC6A1/CAMK2A/S100B/GRID1/MAP1B/RGS4/CDH11/MAPT/MEF2C/DKK1/ITPKA/P2RX3/BCHE/EGR2/FRRS1L/MCTP1/SLC4A8/SYNE1/LRRC…
GO:0009954	proximal/distal pattern formation	23	1.92829	0.00495789	1101	tags=48%, list=6%, signal=45%	SIX3/DLX1/DLX2/HES5/EN1/IRX1/DLL1/GREM1/SP8/GLI3/FGF10	GO:0042220	response to cocaine	45	1.90441	0.00412123	2104	tags=42%, list=12%, signal=37%	ELAVL4/GRIA1/CACNG4/EN1/HTR2A/SLC1A2/ABAT/CNR1/SLC6A1/ST8SIA2/RGS4/SMPD1/HOMER2/CRHBP/CHRNB2/TGM2/DRD2/SDK1/SLC1A3
GO:0048592	eye morphogenesis	145	1.92812	2.83404e-05	2352	tags=32%, list=14%, signal=28%	PAX6/SOX1/NTRK2/SIX3/TH/MEIS1/ZEB1/CRB1/VAX2/NDP/DIO3/PAX2/RBP4/TBX2/TFAP2A/CRB2/DSCAM/DLL1/VSX1/COL8A1/SOX9/IMPG2/SOX11/FSCN2/WNT5A/FOXN4/GLI3/FBN1/AQP1/EPHB2/SDK2/FJX1/COL5A2/LHX1/PROX1/RORB/HIPK2/BCL2/OLFM3/NECTIN3/SDK1/PTPRM/GDF11/WNT2B/PITX2/RING1	GO:0008347	glial cell migration	52	1.90409	0.00425449	1696	tags=31%, list=10%, signal=28%	NR2E1/FOXG1/COL3A1/RELN/TGFB2/CDK5R2/ADGRG1/EPHA4/CCL2/CDK5R1/GLI3/CX3CL1/WDR47/BMERB1/APCDD1/NTN1
GO:0021819	layer formation in cerebral cortex	14	1.92776	0.00309651	2031	tags=57%, list=12%, signal=50%	NR2E1/COL3A1/ADGRG1/RELN/CDK5R2/GLI3/CDK5R1/BMERB1	GO:0031076	embryonic camera-type eye development	35	1.90319	0.0040387	2176	tags=43%, list=13%, signal=38%	PAX6/SIX3/TBX2/TH/ZEB1/PROX1/SOX11/PAX2/RDH10/FGF10/HIPK2/CDK20/WNT5A/TFAP2A/ALDH1A2
GO:0021952	central nervous system projection neuron axonogenesis	29	1.92709	0.00447998	2197	tags=45%, list=13%, signal=39%	NR2E1/DCC/PRDM8/CDH11/EPHA4/EPHB3/EPHB2/PLXNA4/CHRNB2/WDR47/NIN/DCLK1/NFIB	GO:0070307	lens fiber cell development	12	1.90296	0.00722381	1065	tags=42%, list=6%, signal=39%	WNT7A/VIM/WNT7B/PROX1/WNT5B
GO:0021527	spinal cord association neuron differentiation	10	1.92679	0.00136387	1871	tags=80%, list=11%, signal=71%	ASCL1/LHX5/GSX1/GSX2/WNT1/GDF7/LHX1/MDGA1	GO:0003309	type B pancreatic cell differentiation	25	1.90214	0.0112758	2461	tags=44%, list=14%, signal=38%	PAX6/BMP5/INSM1/DLL1/CDH2/GATA6/BMAL1/WNT5A/RFX3/GDF11/BAD
GO:0010002	cardioblast differentiation	16	1.92506	0.00456197	2023	tags=50%, list=12%, signal=44%	EOMES/ISL1/TBX2/TGFB2/NKX2-5/GREM1/NRG1/TBX5	GO:0007224	smoothened signaling pathway	140	1.90143	0.000161	4897	tags=53%, list=28%, signal=38%	PAX6/HES5/ZIC1/RFX4/NOG/HHAT/NDP/SCUBE1/TUBA1A/FGF9/GAS1/CD3E/GLI3/FGF10/HIPK2/FOXA1/CDK20/INTU/GPR161/RB1/WNT10B/TMEM17/DYNC2H1/CDON/TCTN1/TCTN2/CC2D2A/HES1/CPLANE2/PRRX1/IFT81/TEDC1/CFAP410/IQUB/GPC3/IFT140/HHIP/DZIP1L/OTX2/TXNDC15/GPC2/FBXL17/CLUAP1/CREBBP/SHH/PTCH2/IFT172/IFT80/CIBAR1/ARL3/IFT57/PRKACB/PDCL/GLI2/BTRC/TMEM231/DISP3/PRKACA/RPGRIP1L/C2CD3/WDR19/IFT52/SUFU/IFT25/EVC/TTC21B/RO60/D…
GO:0050768	negative regulation of neurogenesis	135	1.92034	6.2879e-05	2651	tags=37%, list=15%, signal=32%	PAX6/NR2E1/LHX2/DLX1/VAX1/DLX2/HES5/MAP2/DCC/ID4/WNT7A/SEMA3C/NOG/SLIT1/TNR/DPYSL5/NRP1/PTN/SEMA6D/CDKN2B/SOX11/KIFAP3/WNT5A/EPHB2/EPHA7/ASCL2/KIAA0319/PROX1/RGMA/HDAC6/NTN1/RUFY3/ATOH1/GDI1/ULK2/SEMA3D/HES1/PLXNA3/DUSP10/EFNB3/RB1/SEMA4F/SEMA5B/PRTG/SIRT2/NKX6-2/WNT3/F2/LRP4/RAPGEF2	GO:0001708	cell fate specification	90	1.9009	0.000672	2253	tags=37%, list=13%, signal=32%	PAX6/SOX1/ASCL1/TBX2/POU3F2/APC2/ISL1/GSX2/DMRTA2/TBR1/TBX18/SOX9/TBX20/TENM4/DLL1/DMRT3/NRP1/DKK1/PAX2/POU4F1/MYT1L/CHD3/OLIG2/GLI3/TBX3/EOMES/EYA2/TBX1/FOXA1/WNT5A/TBX5/CDON/NFIA
GO:0035249	synaptic transmission, glutamatergic	104	1.91897	0.000101833	1402	tags=26%, list=8%, signal=24%	GRIA2/GRIN3A/GRIK1/SLC17A6/UNC13C/GRIA1/HTR2A/CNR1/CACNG4/RELN/DGKI/KMO/MAPK8IP2/CACNG2/GRM3/TNR/SLC1A4/NTRK1/DKK1/CDH2/GRID1/DRD2/GRM5/LRRK2/KCNJ8/CCL2/MEF2C	GO:0055008	cardiac muscle tissue morphogenesis	57	1.90054	0.00214908	2470	tags=51%, list=14%, signal=44%	MYH7/ISL1/TGFB2/PROX1/LRP2/HAND1/NOG/S1PR1/TBX20/MYL3/MYH6/MYBPC3/ANKRD1/DLL4/TNNI1/ZFPM2/NRG1/POU4F1/FOXC1/NKX2-5/HEG1/COL11A1/EGLN1/BMP2/MYLK2/WNT5A/FOXC2/BMP10/ZFPM1
GO:0021549	cerebellum development	100	1.91808	0.000258993	1540	tags=25%, list=9%, signal=23%	PAX6/LHX5/MYO16/NEUROD1/KCNC1/WNT7A/EN1/CDK5R2/WNT1/DLL1/TUBA1A/ABAT/NEUROD2/CEND1/FAIM2/GDF10/KLHL1/CD3E/GBX2/FOXC1/LPAR1/SSTR2/LHX1/CDK5R1/PROX1	GO:0060021	roof of mouth development	82	1.8999	0.000938	2437	tags=39%, list=14%, signal=34%	DLX5/TBX2/DLX6/VAX1/WNT7A/TGFB2/FZD1/HAND2/LEF1/PDGFRA/WFIKKN2/ITGB8/TSHZ1/SOX11/EPHB3/COL2A1/TGFB3/ARID5B/GLI3/SNAI2/TBX3/EPHB2/TMEM107/TBX1/LOXL3/CDK20/INTU/WNT5A/TFAP2A/TIPARP/GDF11/PRRX1
GO:0050769	positive regulation of neurogenesis	227	1.91753	9.5242e-07	2142	tags=26%, list=12%, signal=23%	PAX6/FOXG1/NR2E1/DMRTA2/NTRK2/MAP6/ASCL1/DCT/OTP/GSX2/ID4/SLITRK1/IL1RAPL1/RELN/DSCAM/TTBK1/LRP2/NCAN/CXCR4/NRP1/POU4F2/ISLR2/CAMK2B/SMARCD3/PTN/PLXNC1/EPHA4/TENM4/PLXNA2/MAPT/SOX11/MAP1B/ROBO2/GLI3/DRD2/NEFL/METRN/CHODL/CX3CL1/EPHB2/GRM5/PLXNA4/HAPLN1/IL6ST/CDH4/SHH/PTPRZ1/EGR2/VEGFC/FZD3/BMP2/HDAC6/NTN1/RUFY3/NIN/GDI1/NEURL1/HES1/ARMCX5-GPRASP2/PLXNA3	GO:0035107	appendage morphogenesis	125	1.89884	0.000221	2486	tags=33%, list=14%, signal=28%	DLX5/TBX2/DLX6/WNT7A/COL3A1/SP9/TGFB2/SEMA3C/HAND2/NOG/LEF1/SOX9/EN1/FGF9/ZBTB16/DKK1/SP8/GREM1/ARK2C/COL2A1/RDH10/AFF3/GLI3/TBX3/FGF10/LNPK/PITX1/TMEM107/PLXNA2/FBN2/MBNL1/IQCE/INTU/WNT5A/TFAP2A/DYNC2H1/ALDH1A2/TBX5/NFIA/PRRX1/SALL1
GO:0048839	inner ear development	175	1.91692	1.27327e-05	1941	tags=32%, list=11%, signal=29%	FOXG1/ZIC1/DLX5/NEUROG1/ZEB1/HES5/ATP6V1B1/NEUROD1/DLX6/PAX2/SLITRK6/POU3F4/TBX18/TBX2/PRRX1/TFAP2A/WNT1/FRZB/DLL1/FGF9/TGFB2/SOX9/OTX1/PCDH15/LGR5/EYA4/MAF/EPHA4/USH2A/GBX2/ITGA8/WNT5A/GLI3/COL11A1/COL2A1/DCHS1/FGF10/CLRN1/EPHB2/TBX1/SPRY2/SOBP/CTHRC1/TGFB3/GSDME/TECTA/TBX3/SHH/PROX1/MSX1/KCNK2/FZD3/IFT88/BMP2/NTN1/ATOH1	GO:0035108	limb morphogenesis	125	1.89884	0.000221	2486	tags=33%, list=14%, signal=28%	DLX5/TBX2/DLX6/WNT7A/COL3A1/SP9/TGFB2/SEMA3C/HAND2/NOG/LEF1/SOX9/EN1/FGF9/ZBTB16/DKK1/SP8/GREM1/ARK2C/COL2A1/RDH10/AFF3/GLI3/TBX3/FGF10/LNPK/PITX1/TMEM107/PLXNA2/FBN2/MBNL1/IQCE/INTU/WNT5A/TFAP2A/DYNC2H1/ALDH1A2/TBX5/NFIA/PRRX1/SALL1
GO:0043279	response to alkaloid	86	1.91605	0.000423747	2356	tags=34%, list=14%, signal=29%	TH/ELAVL4/GRIA1/HTR2A/OPRK1/CNR1/CACNG4/EN1/CRHBP/SLC6A1/ABAT/ST8SIA2/SLC1A2/DRD2/SLC8A1/RYR3/SMPD1/CHRNB2/CACNA1S/BCHE/SLC1A3/CASQ2/RGS4/GSTM2/SDK1/HES1/PPP1R9B/PRKCE/PDCD4	GO:0010002	cardioblast differentiation	16	1.89487	0.00946301	2192	tags=50%, list=13%, signal=44%	TBX2/ISL1/TGFB2/GREM1/NRG1/EOMES/NKX2-5/TBX5
GO:0003208	cardiac ventricle morphogenesis	68	1.91566	0.000961416	1594	tags=41%, list=9%, signal=38%	MYH7/HAND1/ISL1/SEMA3C/NOG/LRP2/TNNI1/TGFB2/MYL3/HAND2/ZFPM2/BMP10/MYBPC3/SMARCD3/NPY2R/NKX2-5/TBX20/HEY1/CPE/FOXC1/GATA4/COL11A1/MYH6/NRG1/MEF2C/FOXC2/PROX1/HEG1	GO:0097475	motor neuron migration	12	1.8936	0.00842349	1696	tags=58%, list=10%, signal=53%	ASCL1/RELN/NEUROD4/TBX20/NRP1/CELSR2/NTN1
GO:0014897	striated muscle hypertrophy	75	1.91526	0.00115549	1799	tags=28%, list=10%, signal=25%	MYH7/MEIS1/CSRP3/NPPA/AGT/AKAP6/IGFBP5/HAND2/BMP10/TRIM63/SORBS2/TRPC3/GATA4/MYH6/NR4A3/GATA6/IL6ST/FOXP1/MLIP/RGS4/CAMK2D	GO:1904936	interneuron migration	13	1.88885	0.0097751	515	tags=54%, list=3%, signal=52%	SOX1/ARX/FEZF2/NR2F2/RELN/FEZF1/CNTN2
GO:0007626	locomotory behavior	179	1.91497	5.99264e-06	1430	tags=26%, list=8%, signal=24%	ZIC1/FEZF2/CRH/TRH/TH/CHL1/MEIS1/ELAVL4/ALK/SLITRK6/OPRK1/EN1/RELN/DSCAM/CNTN2/TNR/SNAP25/DMRT3/GLRB/TUBA1A/GAD1/APBA1/EPHA4/ABAT/ZFHX3/SCN1A/NPY2R/LRRTM1/ASTN1/CEND1/ARRDC3/PAK5/CHRNA3/EGR1/KLHL1/GPR88/DRD2/SLC4A10/EPS8/GRM5/LRRK2/NEGR1/CHRNB2/SOBP/CHRNB4/BTBD9/WDR47	GO:0035082	axoneme assembly	89	1.88788	0.00112447	4083	tags=61%, list=24%, signal=47%	CFAP206/DCX/RSPH4A/ZMYND10/CCDC65/CFAP157/CFAP100/CFAP44/RSPH1/DNAH7/DNAI1/RSPH9/CFAP47/TEKT2/LRRC43/SPEF2/RP1/DRC7/CLXN/SPACA9/DNAAF1/DRC1/CCDC103/DNAAF4/ODAD4/TTLL3/DNAAF11/HYDIN/CFAP91/CC2D2A/TPGS1/CPLANE2/TTLL1/CFAP65/DNAI4/BBS2/TOGARAM1/JHY/SPAG17/MEIG1/CLUAP1/CFAP43/TTC12/PIERCE2/DNAAF8/FSIP2/SPAG6/ODAD2/CCDC40/DNAL1/CEP131/DNAH1/PIERCE1/IQCG
GO:0021542	dentate gyrus development	20	1.91427	0.00519325	634	tags=30%, list=4%, signal=29%	NR2E1/EMX2/FEZF2/NEUROD1/LEF1/TUBA1A	GO:0021978	telencephalon regionalization	13	1.88555	0.00994325	319	tags=54%, list=2%, signal=53%	PAX6/LHX2/EMX2/SIX3/GSX2/DMRTA2/ADGRG1
GO:2000310	regulation of NMDA receptor activity	15	1.91179	0.00461718	1402	tags=47%, list=8%, signal=43%	CRH/RELN/MAPK8IP2/CRHBP/EPHB2/CCL2/MEF2C	GO:0021549	cerebellum development	100	1.88422	0.000644	2692	tags=33%, list=16%, signal=28%	PAX6/WNT7A/KLHL1/WNT1/PROX1/CDK5R2/KCNC1/MYO16/NEUROD1/EN1/DLL1/ABAT/TUBA1A/LHX5/CD3E/CEND1/FOXC1/LPAR1/FAIM2/CDK5R1/NEUROD2/GDF10/ATP7A/MDK/CNTN1/SSTR1/PTPRS/NCSTN/TTLL1/NCOA1/EZH2/SPTBN2/ZNF365
GO:0003309	type B pancreatic cell differentiation	25	1.91125	0.00633831	2171	tags=40%, list=13%, signal=35%	PAX6/BMP5/INSM1/DLL1/CDH2/WNT5A/GATA6/RFX3/BAD/GDF11	GO:0001578	microtubule bundle formation	117	1.88188	0.000384	4083	tags=54%, list=24%, signal=41%	TPPP3/CFAP206/DCX/RSPH4A/MAP1B/ZMYND10/CCDC65/CFAP157/CFAP100/CFAP44/RSPH1/DNAH7/DNAI1/RSPH9/CFAP47/TEKT2/LRRC43/SPEF2/RP1/DRC7/CLXN/SPACA9/NCKAP5/DNAAF1/DRC1/CCDC103/DNAAF4/ODAD4/TTLL3/DNAAF11/HYDIN/TPPP/CFAP91/CC2D2A/CDK5RAP2/TPGS1/CPLANE2/TTLL1/CFAP65/CLASP1/DNAI4/BBS2/TOGARAM1/JHY/SPAG17/MEIG1/CLUAP1/CFAP43/TTC12/PIERCE2/DNAAF8/FSIP2/NUMA1/SPAG6/NAV1/ODAD2/CCDC40/DNAL1/CEP131/SPAST/DNAH1/PIER…
GO:0003206	cardiac chamber morphogenesis	121	1.91113	8.38655e-05	2326	tags=39%, list=13%, signal=34%	MYH7/BMP5/HAND1/RBP4/ISL1/TBX2/FZD1/SEMA3C/NOG/LRP2/TNNI1/TGFB2/MYL3/NRP1/HAND2/ZFPM2/BMP10/MYBPC3/SMARCD3/NPY2R/NKX2-5/TBX20/SOX11/HEY1/ROBO2/CPE/FOXC1/WNT5A/GATA4/COL11A1/MYH6/GATA6/TBX1/NRG1/MEF2C/MSX2/FOXC2/TBX3/PROX1/HEG1/BMP2/EGLN1/TBX5/HES1/DLL4/SLIT3/PARVA	GO:0048713	regulation of oligodendrocyte differentiation	41	1.88122	0.00762866	1037	tags=24%, list=6%, signal=23%	SOX1/DLX1/HES5/DLX2/GSX2/ID4/CXCR4/TENM4/DUSP15/OLIG2
GO:0044241	lipid digestion	15	1.91006	0.00482596	1562	tags=47%, list=9%, signal=43%	ARX/APOA4/APOA2/APOA1/AQP1/AKR1C1/CD36	GO:0048715	negative regulation of oligodendrocyte differentiation	12	1.88003	0.0102971	212	tags=33%, list=1%, signal=33%	DLX1/HES5/DLX2/ID4
GO:0044458	motile cilium assembly	61	1.90937	0.00105596	3809	tags=61%, list=22%, signal=48%	CFAP206/ZMYND10/SPEF2/DRC7/CFAP44/RSPH9/CFAP54/SPAG6/BBOF1/BBS5/CFAP47/CFAP157/INTU/CCDC38/CFAP221/DNAAF11/CFAP65/NEURL1/SPAG17/MEIG1/ENKD1/PFN4/CC2D2A/CFAP43/IFT81/TPGS1/TTLL1/FSIP2/DNAAF1/JHY/BBS2/DNAH1/IQCG/CCDC40/CEP131/TTC12/IFT57	GO:0003007	heart morphogenesis	247	1.87995	3.68e-06	2498	tags=32%, list=14%, signal=28%	MYH7/TBX2/TH/ISL1/TGFB2/FZD1/BMP5/SEMA3C/PROX1/LRP2/RBP4/HAND2/HAND1/NOG/HEY1/S1PR1/SYNPO2L/SMARCD3/SOX9/TBX20/ABCC9/DLL1/MYL3/FOXN4/MYH6/ROBO2/MYBPC3/ANKRD1/CPE/DLL4/TNNI1/ALPK2/ADPRHL1/NRP1/NPY2R/MEF2C/DKK1/SOX11/ZFPM2/NRG1/COL2A1/POU4F1/FOXC1/ADAMTS5/BBS5/TREX1/GATA3/DCHS1/SNAI2/TBX3/GATA4/SPRY1/ASXL1/DNAAF1/DNAH11/LBX1/NDRG4/GATA6/NKX2-5/KCNJ8/TBX1/HEG1/CCDC103/COL11A1/EGLN1/BMP2/MYLK2/WNT5A/…
GO:0048644	muscle organ morphogenesis	72	1.90902	0.000767846	1829	tags=42%, list=11%, signal=37%	MYH7/COL3A1/HAND1/ANKRD1/ISL1/FZD1/NOG/LRP2/TNNI1/TGFB2/MYL3/ZFPM2/S1PR1/BMP10/MYBPC3/ARID5B/NKX2-5/TBX20/FOXC1/WNT5A/COL11A1/MYH6/TBX1/NRG1/MYF6/FOXC2/PROX1/HEG1/BMP2/EGLN1	GO:2000679	positive regulation of transcription regulatory region DNA binding	20	1.87857	0.00811744	1125	tags=35%, list=6%, signal=33%	PAX6/POU4F2/HAND2/NEUROD1/POU4F1/FOXC1/GATA3
GO:0003207	cardiac chamber formation	11	1.90724	0.00499047	2023	tags=82%, list=12%, signal=72%	HAND1/TBX2/HAND2/SMARCD3/NKX2-5/TBX20/MEF2C/BMP2/TBX5	GO:0048048	embryonic eye morphogenesis	32	1.87649	0.0105089	2103	tags=44%, list=12%, signal=39%	PAX6/SIX3/TBX2/TH/VAX2/ZEB1/PROX1/FBN1/SOX11/PAX2/HIPK2/FBN2/WNT5A/TFAP2A
GO:0090659	walking behavior	32	1.90707	0.00571501	1545	tags=34%, list=9%, signal=31%	ZIC1/TRH/CNTN2/DMRT3/GLRB/EPHA4/SCN1A/CEND1/KLHL1/DRD2/HIPK2	GO:0050769	positive regulation of neurogenesis	227	1.87567	4.81e-06	2696	tags=30%, list=16%, signal=26%	NR2E1/PAX6/FOXG1/NTRK2/ASCL1/MAP6/POU4F2/GSX2/RELN/DMRTA2/ID4/LRP2/NCAN/DSCAM/SLITRK1/SMARCD3/CXCR4/TENM4/TTBK1/ISLR2/PLXNC1/ROBO2/DCT/NEFL/CAMK2B/EPHA4/CHODL/MAP1B/IL1RAPL1/NRP1/MAPT/ITPKA/SOX11/EGR2/OLIG2/MYB/IL6ST/GLI3/CX3CL1/EPHB2/TGM2/PLXNA2/GRM5/METRN/NTN1/SEMA5A/DRD2/ARMCX5-GPRASP2/CDH4/HDAC6/BMP2/GDI1/MDK/VEGFC/RUFY3/SOX8/PTN/EFNA5/NIN/FAIM/CDON/PLXNA3/HES1/PTPRD/BAIAP2/DBN1/MAP3K13/ZNF36…
GO:0048645	animal organ formation	58	1.90497	0.00340459	2204	tags=41%, list=13%, signal=36%	TBR1/PAX2/ISL1/NOG/LRP2/HAND2/DKK1/SMARCD3/RBM20/ROBO2/NKX3-2/WNT5A/GLI3/SPRY1/FGF10/GATA6/MEF2C/SHH/RDH10/BMP2/TBX5/WT1/HES1/WNT2B	GO:0030534	adult behavior	128	1.87567	0.000251	3289	tags=41%, list=19%, signal=33%	TRH/ATP6V1B1/ZIC1/ALK/KLHL1/SLITRK6/SLITRK1/EN1/PCDH17/CHL1/HTR2A/CNTN2/SLC1A2/GLRB/DMRT3/ABAT/TUBA1A/EPHA4/NRXN3/CEND1/PAX5/SEPTIN5/HOMER2/CRHBP/BTBD9/PRKN/CHRNB2/EPS8/HIPK2/WDR47/CHRNA3/SCN1A/CHRNA4/DRD2/RNF180/SDK1/GHRL/NPY/PBX3/NCSTN/TPGS1/NRXN2/SPTBN2/CHRNB4/BBS1/BBS2/SHANK1/SLITRK5/OPRK1/DRD4/SEZ6/CHD7
GO:0044058	regulation of digestive system process	27	1.90285	0.00453103	1172	tags=33%, list=7%, signal=31%	APOA4/NEUROG1/APOA2/NEUROD1/APOA1/OPRK1/FGF10/AQP1/GHRL	GO:0030509	BMP signaling pathway	142	1.87556	0.000221	2992	tags=33%, list=17%, signal=28%	DLX1/DLX5/HES5/WNT1/FZD1/BMP5/LRP2/SCUBE3/CRB2/NOG/LEF1/GDF7/TBX20/SMAD9/EGR1/BMPR1B/FBN1/CHRD/FSTL5/DKK1/SOX11/SOSTDC1/NBL1/GREM1/ARK2C/SMPD3/GATA4/HIPK2/GREM2/SKOR1/GATA6/BMP2/WNT5A/BMPER/DLX3/HTRA1/NFIA/PDCD4/HES1/BMP10/CHRDL1/GDF6/GPC3/ACVR2A/NEO1/MSX1/GPR155
GO:0048713	regulation of oligodendrocyte differentiation	41	1.90051	0.00391477	2530	tags=39%, list=15%, signal=33%	SOX1/DLX1/DLX2/HES5/GSX2/ID4/CXCR4/DUSP15/PTN/TENM4/SHH/PTPRZ1/HES1/DUSP10/NKX6-2/MDK	GO:0021545	cranial nerve development	50	1.87268	0.00747883	2619	tags=54%, list=15%, signal=46%	ISL1/SLITRK6/NEUROG1/KCNC1/ATOH7/NTRK1/NDP/ACKR3/KCNA2/CNGB1/NRP1/PAX2/EGR2/POU4F1/LPAR1/GLI3/CHRNB2/EPHB2/MAFB/TBX1/KCNA3/TFAP2A/SLC1A3/PLXNA3/HES1/SALL1/HOXB2
GO:0061035	regulation of cartilage development	62	1.89956	0.00164473	3175	tags=45%, list=18%, signal=37%	SOX6/SOX5/NOG/FRZB/SOX9/ZBTB16/BMP10/BMPR1B/CCN4/MAF/SMPD3/GREM1/NKX3-2/WNT5A/GLI3/SNAI2/BMP1/MUSTN1/LNPK/TRPS1/BMP2/MDK/TGFBR1/GDF6/SMAD3/LTBP3/CHADL/MBOAT2	GO:0030539	male genitalia development	20	1.86889	0.00936527	1326	tags=35%, list=8%, signal=32%	SRD5A2/GREB1L/BMP5/PDGFRA/LHCGR/TBX3/FGF10
GO:0055008	cardiac muscle tissue morphogenesis	57	1.89814	0.00254159	1829	tags=44%, list=11%, signal=39%	MYH7/HAND1/ANKRD1/ISL1/NOG/LRP2/TNNI1/TGFB2/MYL3/ZFPM2/S1PR1/BMP10/MYBPC3/NKX2-5/TBX20/FOXC1/WNT5A/COL11A1/MYH6/NRG1/FOXC2/PROX1/HEG1/BMP2/EGLN1	GO:0003207	cardiac chamber formation	11	1.8677	0.02323	2192	tags=82%, list=13%, signal=72%	TBX2/HAND2/HAND1/SMARCD3/TBX20/MEF2C/NKX2-5/BMP2/TBX5
GO:0030509	BMP signaling pathway	142	1.89645	3.67188e-05	2366	tags=31%, list=14%, signal=27%	DLX5/DLX1/HES5/BMP5/LEF1/CRB2/FZD1/SCUBE3/NOG/WNT1/LRP2/FSTL5/GREM2/BMP10/BMPR1B/DKK1/GDF7/SMPD3/TBX20/SOX11/GREM1/EGR1/WNT5A/GATA4/FBN1/SOSTDC1/SMAD9/CHRD/GATA6/NFIA/ARK2C/MSX2/SKOR1/HIPK2/MSX1/RGMA/NBL1/FOXD1/BMP2/HES1/GPC3/RGMB/PDCD4/ACVR2A	GO:0021889	olfactory bulb interneuron differentiation	11	1.8671	0.0234353	2486	tags=73%, list=14%, signal=62%	ARX/DLX5/GSX2/UNCX/ROBO2/ERBB4/WNT5A/SALL1
GO:0051216	cartilage development	180	1.89633	4.23284e-05	3201	tags=37%, list=18%, signal=31%	COL3A1/UNCX/WNT7B/ZEB1/DLX2/SOX6/HES5/BMP5/HAND1/SOX5/PRRX1/WNT7A/NOG/FRZB/FGF9/SOX9/ZBTB16/HAND2/BMP10/BMPR1B/CCN4/ITGB8/MAF/GHR/PITX1/SMPD3/THBS3/GREM1/NKX3-2/WNT5A/GLI3/COL11A1/PTH1R/SNAI2/COL2A1/GHRL/WNT5B/NFIA/MEF2C/MSX2/MSX1/BMP1/MUSTN1/LNPK/TRPS1/BMP2/RUNX1/ECM1/FGFR3/NFIB/WNT2B/RB1/EDN1/BMP3/MDK/ATP7A/TGFBR1/BGN/BBS2/GDF6/BBS1/SMAD3/LTBP3/CHI3L1/CHADL/MBOAT2/THRA	GO:0014897	striated muscle hypertrophy	75	1.86696	0.0013213	2627	tags=31%, list=15%, signal=26%	MYH7/MEIS1/CSRP3/NPPA/AKAP6/HAND2/IGFBP5/MYH6/AGT/MLIP/TRIM63/RGS4/SORBS2/NR4A3/IL6ST/GATA4/TRPC3/GATA6/FOXP1/CAMK2D/BMP10/EZH2/PRKCA
GO:0007517	muscle organ development	318	1.89378	8.80076e-08	3136	tags=36%, list=18%, signal=30%	MYH7/COL3A1/DMRTA2/NR2F2/NEUROG1/VAX1/EOMES/SOX6/CSRP3/HAND1/CHRNA1/ANKRD1/ISL1/LEF1/CNTFR/FZD1/ITGA11/KLHL41/LBX1/NOG/IGF2/DNER/LRP2/MYOZ2/DLL1/TNNI1/TGFB2/MYL3/ZFPM2/S1PR1/BMP10/PAX5/MYBPC3/DPF3/SMYD1/COL19A1/ARID5B/ZFHX3/NKX2-5/RBM24/PITX1/LAMA2/CRYAB/TBX20/SOX11/EGR3/HIVEP3/KY/EGR1/FOXC1/WNT5A/COL11A1/POPDC2/MYH6/CHODL/PAX3/TBX1/NRG1/MYF6/MEF2C/FOXK1/CACNA1S/FOXC2/ZNF609/SHH/PROX1/BCL2/MSX1/H…	GO:1901890	positive regulation of cell junction assembly	102	1.86694	0.000878	1350	tags=25%, list=8%, signal=23%	CBLN2/NTRK2/LRRTM2/LRRN3/FLRT3/WNT7A/LRRTM3/HOPX/SLITRK6/LRRC24/CLSTN2/NTRK1/SLITRK1/LRRTM1/SLITRK2/ADGRB3/AGT/ST8SIA2/IL1RAPL1/NRP1/SRPX2/EPHB3/CLDN1/EPHB2/LRRC4B
GO:0097154	GABAergic neuron differentiation	17	1.89262	0.011527	1890	tags=65%, list=11%, signal=58%	ARX/FEZF2/ASCL1/DLX1/DLX2/GSX2/CNTN2/DRD2/PRDM13/HELT/INHBA	GO:0055017	cardiac muscle tissue growth	70	1.86671	0.00326275	2402	tags=40%, list=14%, signal=35%	TBX2/MEIS1/TGFB2/AKAP6/RBP4/NOG/S1PR1/TBX20/TENM4/MAPK11/FGF9/RGS4/MEF2C/SORBS2/ZFPM2/FOXC1/GATA4/KCNK2/ERBB4/NDRG4/GATA6/NKX2-5/RUNX1/HEG1/FOXP1/TBX5/FOXC2/BMP10
GO:0048854	brain morphogenesis	36	1.89245	0.00426589	1937	tags=36%, list=11%, signal=32%	GSX2/PAX2/SLIT1/OTX1/TUBA1A/GDF7/CDH2/SPEF2/WNT5A/SLC4A10/CTNNA2/FZD3/AKT3	GO:0060042	retina morphogenesis in camera-type eye	57	1.86639	0.00326472	2229	tags=44%, list=13%, signal=38%	NTRK2/CRB1/PROX1/RBP4/CRB2/RORB/DSCAM/NDP/SOX9/DIO3/DLL1/FOXN4/VSX1/IMPG2/FJX1/RP1/HIPK2/SDK2/GNAT1/CNTF/SDK1/TFAP2A/SOX8/CDON/PTPRM
GO:0046620	regulation of organ growth	80	1.88823	0.000545782	2566	tags=39%, list=15%, signal=33%	ARX/RBP4/TBX2/AKAP6/NOG/ERBB4/IGF2/MAPK11/FGF9/ZFPM2/BMP10/NKX2-5/SASH3/TBX20/FOXC1/MYH6/GATA6/MEF2C/FOXC2/PROX1/KCNK2/MAEL/FOXP1/RGS4/RUNX1/TBX5/WT1/HLX/EDN1/BASP1/TGFBR1	GO:0070306	lens fiber cell differentiation	33	1.86597	0.0130832	1887	tags=39%, list=11%, signal=35%	SIX3/WNT7A/VIM/WNT7B/PROX1/MAF/CDKN1C/WNT5B/SPRY2/SPRY1/TDRD7/HSF4/CRYGD
GO:0071542	dopaminergic neuron differentiation	34	1.88806	0.00901948	2656	tags=38%, list=15%, signal=32%	DMRTA2/OTP/EN2/FZD1/EN1/WNT1/DKK1/WNT5A/SHH/OTX2/LMX1B/WNT3/FOXA1	GO:0003228	atrial cardiac muscle tissue development	19	1.86583	0.019954	2402	tags=58%, list=14%, signal=50%	ISL1/TBX18/PROX1/NOG/MYH6/TREX1/TBX3/GATA6/NKX2-5/TBX5/BMP10
GO:0061326	renal tubule development	94	1.88683	0.000507344	2857	tags=37%, list=16%, signal=31%	POU3F3/WNT7B/GREB1L/HES5/PAX2/AGT/NOG/WNT1/IRX1/DLL1/SOX9/LGR5/KIF26B/GREM1/MTSS1/GLI3/DCHS1/AQP1/HS3ST3B1/MEF2C/LHX1/SHH/BCL2/FOXD1/HS3ST3A1/BMP2/WT1/HES1/GPC3/WNT2B/MAGED1/SALL1/HNF1B/SLC22A1/PAX8	GO:0060221	retinal rod cell differentiation	14	1.86571	0.0125124	2111	tags=57%, list=12%, signal=50%	NTRK2/RORB/NDP/SOX9/RP1/GNAT1/CNTF/SOX8
GO:0030326	embryonic limb morphogenesis	101	1.88639	0.000515049	2794	tags=37%, list=16%, signal=31%	DLX5/SP9/DLX6/TBX2/LEF1/PRRX1/TFAP2A/WNT7A/EN1/NOG/FGF9/TGFB2/ZBTB16/HAND2/DKK1/PITX1/GREM1/SP8/AFF3/WNT5A/GLI3/MSX2/TBX3/INTU/TMEM107/SHH/RDH10/MSX1/LNPK/MBNL1/TBX5/GPC3/WNT3/SALL1/LRP4/DYNC2H1/IFT140	GO:0099590	neurotransmitter receptor internalization	30	1.863	0.0103387	1460	tags=30%, list=8%, signal=28%	SNAP25/CACNG4/EFNB2/CACNG2/SYNE1/LPAR1/CALY/GSG1L/DNM3
GO:0035113	embryonic appendage morphogenesis	101	1.88639	0.000515049	2794	tags=37%, list=16%, signal=31%	DLX5/SP9/DLX6/TBX2/LEF1/PRRX1/TFAP2A/WNT7A/EN1/NOG/FGF9/TGFB2/ZBTB16/HAND2/DKK1/PITX1/GREM1/SP8/AFF3/WNT5A/GLI3/MSX2/TBX3/INTU/TMEM107/SHH/RDH10/MSX1/LNPK/MBNL1/TBX5/GPC3/WNT3/SALL1/LRP4/DYNC2H1/IFT140	GO:0072234	metanephric nephron tubule development	19	1.86164	0.0211592	2363	tags=47%, list=14%, signal=41%	POU3F3/HES5/WNT7B/SOX9/PAX2/AQP1/SOX8/SLC22A1/HES1
GO:0061036	positive regulation of cartilage development	29	1.88315	0.00852666	2994	tags=48%, list=17%, signal=40%	SOX6/SOX5/SOX9/ZBTB16/BMP10/BMPR1B/WNT5A/GLI3/BMP1/MUSTN1/BMP2/MDK/GDF6/SMAD3	GO:0048712	negative regulation of astrocyte differentiation	13	1.8614	0.0127718	343	tags=31%, list=2%, signal=30%	NR2E1/HES5/ID4/NOG
GO:0045747	positive regulation of Notch signaling pathway	43	1.8809	0.00252209	4292	tags=56%, list=25%, signal=42%	ASCL1/CNTN6/HES5/GSX2/WNT1/DLL1/TGFB2/ROBO2/FGF10/IL6ST/HES1/ZMIZ1/NOTCH2NLB/DLL4/NOTCH2NLA/TSPAN14/ITGB1BP1/MFNG/NOTCH1/LFNG/NOTCH2NLC/ROBO1/AAK1/JAG1	GO:0060997	dendritic spine morphogenesis	56	1.86089	0.00298849	2692	tags=39%, list=16%, signal=33%	WNT7A/RELN/PPFIA2/CAMK2B/EPHA4/DOCK10/CTNND2/ITPKA/PAK3/EPHB3/CDK5R1/SRCIN1/EPHB2/TANC2/DNM3/ARHGAP33/LRRK2/ARMCX5-GPRASP2/HDAC6/BAIAP2/DBN1/ZNF365
GO:0062009	secondary palate development	22	1.87998	0.0127186	1454	tags=45%, list=8%, signal=42%	LEF1/FZD1/WNT7A/TGFB2/ITGB8/TSHZ1/SOX11/WNT5A/TBX1/TGFB3	GO:0072243	metanephric nephron epithelium development	20	1.85378	0.0118745	2363	tags=45%, list=14%, signal=39%	POU3F3/HES5/WNT7B/SOX9/PAX2/AQP1/SOX8/SLC22A1/HES1
GO:0060911	cardiac cell fate commitment	11	1.87983	0.00749826	2038	tags=73%, list=12%, signal=64%	ISL1/TBX18/DKK1/TENM4/NKX2-5/TBX3/TBX5/WT1	GO:0050773	regulation of dendrite development	95	1.85334	0.00171704	2655	tags=34%, list=15%, signal=29%	NR2E1/ALK/RELN/ELAVL4/DCC/BMP5/DPYSL5/MGARP/ADGRB3/CAMK2B/EPHA4/IL1RAPL1/ITPKA/SYNE1/SARM1/CHRNB2/EPHB2/CHRNA3/CSMD3/KIAA0319/LZTS1/ARMCX5-GPRASP2/HDAC6/DGKG/PTN/HECW2/PREX1/RAPGEF2/PTPRD/BAIAP2/EZH2/DBN1
GO:0003209	cardiac atrium morphogenesis	27	1.87972	0.00633831	2251	tags=52%, list=13%, signal=45%	ISL1/NOG/TGFB2/BMP10/NKX2-5/TBX20/WNT5A/GATA4/MYH6/PROX1/HEG1/BMP2/TBX5/DLL4	GO:0042472	inner ear morphogenesis	96	1.85027	0.00151016	2167	tags=38%, list=12%, signal=33%	FOXG1/DLX5/TBX2/DLX6/ATP6V1B1/ZIC1/ZEB1/WNT1/POU3F4/SLITRK6/TBX18/PROX1/NEUROG1/CLRN1/SOX9/OTX1/FGF9/FRZB/COL2A1/PAX2/SOBP/GATA3/SPRY2/ITGA8/TBX3/FGF10/EPHB2/TECTA/MAFB/TBX1/NTN1/COL11A1/CTHRC1/WNT5A/TFAP2A/MYO3A
GO:0050770	regulation of axonogenesis	153	1.87971	4.47235e-05	2301	tags=31%, list=13%, signal=27%	NTRK2/MAP6/POU3F2/MAP2/DCC/SLITRK1/LRRC4C/WNT7A/SEMA3C/SLIT1/DSCAM/CNTN2/TNR/NRP1/POU4F2/ISLR2/PLXNC1/EPHA4/CDH2/PLXNA2/SEMA6D/EPHB3/MAPT/MAP1B/ROBO2/PAK3/WNT5A/NEFL/METRN/CHODL/EPHB2/EPHA7/PLXNA4/KIAA0319/CDH4/RGMA/HDAC6/NTN1/RUFY3/NIN/GDI1/ULK2/SEMA3D/PLXNA3/EFNB3/SEMA4F/SEMA5B/EFNA5	GO:0044241	lipid digestion	15	1.84897	0.01493	1474	tags=40%, list=8%, signal=37%	APOA4/ARX/APOA2/APOA1/AQP1/AKR1C1
GO:0010996	response to auditory stimulus	27	1.87878	0.00633831	2530	tags=56%, list=15%, signal=48%	NEUROG1/SLITRK6/KCNC1/PTN/KCNQ3/XPA/DRD2/KIAA0319/ATOH7/SLC1A3/TACR1/CNTNAP2/NRXN2/UCN/MDK	GO:0009954	proximal/distal pattern formation	23	1.84824	0.0238501	1326	tags=43%, list=8%, signal=40%	DLX1/HES5/SIX3/DLX2/EN1/DLL1/SP8/GREM1/GLI3/FGF10
GO:1902667	regulation of axon guidance	13	1.87641	0.0125218	1625	tags=54%, list=9%, signal=49%	TBR1/FEZF2/NRP1/POU4F2/PTPRO/ATOH7/NOVA2	GO:0003279	cardiac septum development	105	1.84802	0.00109887	2498	tags=33%, list=14%, signal=29%	TBX2/ISL1/TGFB2/FZD1/BMP5/SEMA3C/PROX1/LRP2/HAND1/NOG/HEY1/TBX20/ROBO2/NRP1/SOX11/ZFPM2/GATA3/ANK2/TBX3/GATA4/DNAH11/ADAMTS6/GATA6/NKX2-5/KCNJ8/TBX1/HEG1/EGLN1/WNT5A/PARVA/TBX5/HES1/ZFPM1/SALL1/JAG1
GO:0050804	modulation of chemical synaptic transmission	439	1.87637	3.25632e-09	3109	tags=32%, list=18%, signal=27%	NR2E1/LGI1/NTRK2/GRIA2/LRRTM2/SLC18A3/GRIN3A/CNTNAP4/CBLN2/GUCY1A1/GRIK1/UNC13C/CPLX2/DCC/PLCL1/LRRC4C/GRIA1/PCDH17/HTR2A/CNR1/MAP1A/CACNG4/WNT7A/SCGN/SYBU/RELN/S100B/NOG/DGKI/CLSTN2/KMO/MAPK8IP2/CACNG2/GRM3/CNTN2/TNR/SNAP25/PCDH8/CDH11/NTRK1/CAMK2A/DKK1/CAMK2B/SYT11/PTN/APBA1/SLC6A1/EPHA4/CDH2/KCNQ3/LAMA2/LRRTM1/MAPT/PPFIA2/NEUROD2/GRID1/MAP1B/P2RX3/SORCS2/CHRNA3/FAM107A/WNT5A/SLC4A8/HCRT/DRD2/S…	GO:0003209	cardiac atrium morphogenesis	27	1.84458	0.0149347	2470	tags=56%, list=14%, signal=48%	ISL1/TGFB2/PROX1/NOG/TBX20/MYH6/DLL4/GATA4/NKX2-5/HEG1/BMP2/WNT5A/TBX5/BMP10/ZFPM1
GO:0014896	muscle hypertrophy	76	1.87518	0.00173698	1799	tags=28%, list=10%, signal=25%	MYH7/MEIS1/CSRP3/NPPA/AGT/AKAP6/IGFBP5/HAND2/BMP10/TRIM63/SORBS2/TRPC3/GATA4/MYH6/NR4A3/GATA6/IL6ST/FOXP1/MLIP/RGS4/CAMK2D	GO:0001754	eye photoreceptor cell differentiation	43	1.84056	0.0102506	1727	tags=37%, list=10%, signal=34%	PAX6/NTRK2/TH/CRB1/CRB2/RORB/DSCAM/NDP/SOX9/DIO3/RP1/OLFM3/FSCN2/SDK2/GNAT1/CNTF
GO:0099177	regulation of trans-synaptic signaling	440	1.87337	2.41925e-09	3109	tags=32%, list=18%, signal=27%	NR2E1/LGI1/NTRK2/GRIA2/LRRTM2/SLC18A3/GRIN3A/CNTNAP4/CBLN2/GUCY1A1/GRIK1/UNC13C/CPLX2/DCC/PLCL1/LRRC4C/GRIA1/PCDH17/HTR2A/CNR1/MAP1A/CACNG4/WNT7A/SCGN/SYBU/RELN/S100B/NOG/DGKI/CLSTN2/KMO/MAPK8IP2/CACNG2/GRM3/CNTN2/TNR/SNAP25/PCDH8/CDH11/NTRK1/CAMK2A/DKK1/CAMK2B/SYT11/PTN/APBA1/SLC6A1/EPHA4/CDH2/KCNQ3/LAMA2/LRRTM1/MAPT/PPFIA2/NEUROD2/GRID1/MAP1B/P2RX3/SORCS2/CHRNA3/FAM107A/WNT5A/SLC4A8/HCRT/DRD2/S…	GO:0021952	central nervous system projection neuron axonogenesis	29	1.84011	0.0166184	1388	tags=31%, list=8%, signal=29%	NR2E1/DCC/PRDM8/EPHA4/CDH11/EPHB3/CHRNB2/EPHB2/WDR47
GO:0061448	connective tissue development	252	1.87333	1.65892e-06	3201	tags=35%, list=18%, signal=29%	COL3A1/UNCX/WNT7B/ZEB1/DLX2/SOX6/HES5/EBF2/BMP5/ID4/HAND1/SOX5/PRRX1/WNT7A/NOG/HMGCS2/FRZB/FGF9/SOX9/ZBTB16/HAND2/POU4F2/BMP10/BMPR1B/CCN4/ITGB8/MAF/GDF7/ARID5B/GHR/PITX1/SMPD3/THBS3/ARRDC3/GREM1/NKX3-2/EGR1/WNT5A/GLI3/COL11A1/PTH1R/SNAI2/COL2A1/GHRL/WNT5B/NFIA/SPI1/MEF2C/MSX2/FOXC2/MSX1/BMP1/MUSTN1/LNPK/TRPS1/LOX/FOXD1/KLF7/BMP2/RUNX1/ECM1/FGFR3/WT1/DYRK1B/NFIB/WNT2B/RB1/EDN1/PDGFD/ITGB3/BMP3/MD…	GO:0021884	forebrain neuron development	25	1.83976	0.0231623	2772	tags=44%, list=16%, signal=37%	SOX1/FOXG1/DCLK2/NRP1/SLC4A10/SEMA3E/ATP7A/ZMIZ1/PLXNA3/RAPGEF2/NDNF
GO:0003300	cardiac muscle hypertrophy	74	1.87295	0.00150084	1799	tags=27%, list=10%, signal=24%	MYH7/MEIS1/CSRP3/NPPA/AGT/AKAP6/HAND2/BMP10/TRIM63/SORBS2/TRPC3/GATA4/MYH6/NR4A3/GATA6/IL6ST/FOXP1/MLIP/RGS4/CAMK2D	GO:0060911	cardiac cell fate commitment	11	1.83911	0.0329403	2192	tags=64%, list=13%, signal=56%	ISL1/TBX18/TENM4/DKK1/TBX3/NKX2-5/TBX5
GO:0072148	epithelial cell fate commitment	13	1.87241	0.0131361	1540	tags=54%, list=9%, signal=49%	ARX/NR2F2/NEUROD1/DLL1/NRP1/SOSTDC1/PROX1	GO:0021532	neural tube patterning	37	1.83774	0.0104949	4482	tags=54%, list=26%, signal=40%	PAX6/WNT1/EN1/BMI1/GLI3/TMEM107/FOXA1/CDK20/GPR161/TCTN1/HES1/CPLANE2/IFT140/DZIP1L/SHH/PRKACB/PRKACA/RPGRIP1L/WDR19/SUFU
GO:0003229	ventricular cardiac muscle tissue development	57	1.87076	0.00350066	1594	tags=40%, list=9%, signal=37%	MYH7/HAND1/ISL1/NOG/ADAMTS9/HOPX/LRP2/TNNI1/TGFB2/MYL3/ZFPM2/BMP10/MYBPC3/NKX2-5/FOXC1/COL11A1/MYH6/KCNJ8/NRG1/FOXC2/TBX3/PROX1/HEG1	GO:0031018	endocrine pancreas development	39	1.8376	0.0112758	2461	tags=44%, list=14%, signal=37%	PAX6/BMP5/INSM1/NEUROD1/SOX9/DLL1/CDH2/ANXA1/ONECUT2/GATA6/ZNF800/BMAL1/WNT5A/HES1/RFX3/GDF11/BAD
GO:0072080	nephron tubule development	90	1.8665	0.00091175	2857	tags=38%, list=16%, signal=32%	POU3F3/WNT7B/GREB1L/HES5/PAX2/AGT/NOG/WNT1/IRX1/DLL1/SOX9/KIF26B/GREM1/MTSS1/GLI3/DCHS1/AQP1/HS3ST3B1/MEF2C/LHX1/SHH/BCL2/FOXD1/HS3ST3A1/BMP2/WT1/HES1/GPC3/WNT2B/MAGED1/SALL1/HNF1B/SLC22A1/PAX8	GO:0003231	cardiac ventricle development	121	1.83571	0.000971	2498	tags=36%, list=14%, signal=31%	MYH7/ISL1/GREB1L/TGFB2/FZD1/SEMA3C/PROX1/LRP2/HAND2/HAND1/NOG/HEY1/SMARCD3/TBX20/MYL3/MYH6/ROBO2/MYBPC3/CPE/DLL4/TNNI1/NPY2R/MEF2C/SOX11/ZFPM2/NRG1/POU4F1/FOXC1/GATA3/TBX3/GATA4/KCNK2/NKX2-5/HEG1/COL11A1/EGLN1/WNT5A/TBX5/FOXC2/HES1/BMP10/ZFPM1/SALL1/JAG1
GO:0031018	endocrine pancreas development	39	1.86585	0.00700882	2698	tags=44%, list=16%, signal=37%	PAX6/BMP5/NEUROD1/INSM1/DLL1/SOX9/CDH2/WNT5A/GATA6/ANXA1/RFX3/BAD/HES1/GDF11/ZNF800/NKX6-2/MNX1	GO:0035265	organ growth	146	1.8353	0.000216	1873	tags=27%, list=11%, signal=25%	ARX/TBX2/MEIS1/TGFB2/AKAP6/PROX1/RBP4/NOG/S1PR1/SOX9/TBX20/TENM4/MAPK11/DLL1/MYH6/SASH3/FGF9/IGF2/THBS3/ADPRHL1/RGS4/MEF2C/SORBS2/ZFPM2/FOXC1/SMPD3/SPRY2/FGF7/FGF10/GATA4/PRLR/KCNK2/ERBB4/NDRG4/GATA6/NKX2-5/ECM1/RUNX1/HEG1/FOXP1
GO:0009952	anterior/posterior pattern specification	169	1.86463	8.47635e-05	2574	tags=37%, list=15%, signal=32%	PAX6/EMX2/NR2F2/NEUROG1/FEZF2/HES5/NEUROD1/FEZF1/TBX18/LEF1/CRB2/CFC1/EN1/SEMA3C/NOG/WNT1/WLS/DLL1/PCDH8/ZBTB16/OTX1/DKK1/PLXNA2/HES4/DMRT2/TSHZ1/CYP26C1/HEY1/HOXB2/GBX2/FOXC1/WNT5A/GLI3/GATA4/BMI1/CELSR2/TBX1/MYF6/MSX2/FOXC2/TBX3/LHX1/TDRD6/SHH/HIPK2/MSX1/HELT/MLLT3/BMP2/OTX2/WT1/HES6/HES1/GPC3/GDF11/WNT2B/MEOX1/RING1/ACVR2A/PBX3/BASP1/TGFBR1/WNT3	GO:1902667	regulation of axon guidance	13	1.83403	0.0176381	1174	tags=46%, list=7%, signal=43%	FEZF2/POU4F2/TBR1/ATOH7/NRP1/PTPRO
GO:0071772	response to BMP	151	1.86463	0.000102381	2366	tags=31%, list=14%, signal=27%	DLX5/DLX1/HES5/BMP5/LEF1/CRB2/FZD1/SCUBE3/NOG/WNT1/LRP2/FSTL5/GREM2/SOX9/BMP10/BMPR1B/DKK1/GDF7/SMPD3/TBX20/SOX11/GREM1/EGR1/WNT5A/GATA4/COL2A1/FBN1/SOSTDC1/SMAD9/CHRD/GATA6/NFIA/VSTM2A/ARK2C/MSX2/SKOR1/HIPK2/MSX1/RGMA/NBL1/FOXD1/BMP2/HES1/GPC3/RGMB/PDCD4/ACVR2A	GO:0060159	regulation of dopamine receptor signaling pathway	10	1.8334	0.0229451	1764	tags=60%, list=10%, signal=54%	ALK/RGS8/RGS4/PALM/LRRK2/DRD2
GO:0071773	cellular response to BMP stimulus	151	1.86463	0.000102381	2366	tags=31%, list=14%, signal=27%	DLX5/DLX1/HES5/BMP5/LEF1/CRB2/FZD1/SCUBE3/NOG/WNT1/LRP2/FSTL5/GREM2/SOX9/BMP10/BMPR1B/DKK1/GDF7/SMPD3/TBX20/SOX11/GREM1/EGR1/WNT5A/GATA4/COL2A1/FBN1/SOSTDC1/SMAD9/CHRD/GATA6/NFIA/VSTM2A/ARK2C/MSX2/SKOR1/HIPK2/MSX1/RGMA/NBL1/FOXD1/BMP2/HES1/GPC3/RGMB/PDCD4/ACVR2A	GO:0014896	muscle hypertrophy	76	1.83184	0.00365629	2627	tags=30%, list=15%, signal=26%	MYH7/MEIS1/CSRP3/NPPA/AKAP6/HAND2/IGFBP5/MYH6/AGT/MLIP/TRIM63/RGS4/SORBS2/NR4A3/IL6ST/GATA4/TRPC3/GATA6/FOXP1/CAMK2D/BMP10/EZH2/PRKCA
GO:0021854	hypothalamus development	23	1.8618	0.0122416	3086	tags=57%, list=18%, signal=47%	POU3F2/GSX1/OTP/NRP1/PRDM13/SOX3/NHLH2/PLXNA3/SRD5A2/RAX/NRP2/NCOA1/NDNF	GO:0071772	response to BMP	151	1.83181	0.000213	2992	tags=33%, list=17%, signal=28%	DLX1/DLX5/HES5/WNT1/FZD1/BMP5/LRP2/SCUBE3/CRB2/NOG/LEF1/GDF7/SOX9/TBX20/SMAD9/EGR1/BMPR1B/FBN1/CHRD/FSTL5/DKK1/SOX11/SOSTDC1/NBL1/GREM1/ARK2C/COL2A1/GATA3/SMPD3/GATA4/HIPK2/GREM2/SKOR1/GATA6/BMP2/WNT5A/BMPER/DLX3/HTRA1/NFIA/PDCD4/HES1/BMP10/CHRDL1/GDF6/GPC3/ACVR2A/NEO1/MSX1/GPR155
GO:0021602	cranial nerve morphogenesis	22	1.86175	0.0162733	2142	tags=59%, list=12%, signal=52%	NEUROG1/PAX2/TFAP2A/NRP1/HOXB2/KCNA2/GLI3/EPHB2/TBX1/PLXNA4/CHRNB2/EGR2/PLXNA3	GO:0071773	cellular response to BMP stimulus	151	1.83181	0.000213	2992	tags=33%, list=17%, signal=28%	DLX1/DLX5/HES5/WNT1/FZD1/BMP5/LRP2/SCUBE3/CRB2/NOG/LEF1/GDF7/SOX9/TBX20/SMAD9/EGR1/BMPR1B/FBN1/CHRD/FSTL5/DKK1/SOX11/SOSTDC1/NBL1/GREM1/ARK2C/COL2A1/GATA3/SMPD3/GATA4/HIPK2/GREM2/SKOR1/GATA6/BMP2/WNT5A/BMPER/DLX3/HTRA1/NFIA/PDCD4/HES1/BMP10/CHRDL1/GDF6/GPC3/ACVR2A/NEO1/MSX1/GPR155
GO:0060039	pericardium development	18	1.85915	0.0129123	2251	tags=56%, list=13%, signal=48%	BMP5/FLRT3/HAND2/TBX20/WNT5A/HEG1/BMP2/TBX5/WT1/DLL4	GO:0050770	regulation of axonogenesis	153	1.83048	0.000361	2348	tags=31%, list=14%, signal=27%	NTRK2/MAP6/POU3F2/POU4F2/WNT7A/MAP2/DCC/SEMA3C/DSCAM/SLITRK1/ISLR2/CNTN2/PLXNC1/ROBO2/LRRC4C/NEFL/SLIT1/EPHA4/CDH2/CHODL/MAP1B/SEMA6D/NRP1/MAPT/PAK3/EPHB3/EPHB2/SEMA3E/TNR/PLXNA2/METRN/NTN1/SEMA5A/KIAA0319/EPHA7/CDH4/HDAC6/SEMA4F/GDI1/WNT5A/RUFY3/ULK2/EFNA5/NIN/PTPRS/PLXNA3/SEMA3A
GO:0046530	photoreceptor cell differentiation	59	1.8587	0.00285571	1927	tags=31%, list=11%, signal=27%	PAX6/NTRK2/TH/DLX1/DLX2/CRB1/CNGB1/NDP/DIO3/CRB2/DSCAM/SOX9/FSCN2/SDK2/RORB/OLFM3/PCARE/FAM151B	GO:0042471	ear morphogenesis	112	1.82971	0.000914	2167	tags=34%, list=12%, signal=30%	FOXG1/DLX5/TBX2/DLX6/ATP6V1B1/ZIC1/ZEB1/WNT1/POU3F4/SLITRK6/TBX18/PROX1/NEUROG1/NOG/CLRN1/SOX9/OTX1/FGF9/FRZB/TSHZ1/COL2A1/PAX2/SOBP/GATA3/SPRY2/ITGA8/TBX3/FGF10/EPHB2/TECTA/MAFB/TBX1/NTN1/COL11A1/CTHRC1/WNT5A/TFAP2A/MYO3A
GO:0008347	glial cell migration	52	1.85732	0.00417289	2184	tags=33%, list=13%, signal=29%	FOXG1/NR2E1/COL3A1/ADGRG1/RELN/CDK5R2/TGFB2/EPHA4/GLI3/CX3CL1/CCL2/WDR47/CDK5R1/APCDD1/NTN1/BMERB1/ZMIZ1	GO:0099111	microtubule-based transport	211	1.82911	3.4e-05	4620	tags=46%, list=27%, signal=35%	MAP2/SYBU/APBA1/MAP1A/MGARP/NME5/NEFL/TUBA1A/RSPH4A/MAP1B/FEZ1/MAPT/KIFAP3/DNAI1/DNAH9/CFAP54/CCDC38/SPEF2/ARHGAP21/CALY/SPA17/DNAAF1/KIF5C/DNAH11/CLIP3/CCDC103/DNAAF4/ODAD4/DNAAF11/CFAP53/HDAC6/IFT88/ARMCX3/AGBL4/INTU/DYNC2H1/KIF3A/DYNLT2B/IFT70A/RFX3/TTLL1/IFT81/MAK/KIF5A/IFT22/NEK10/IFT140/DYNC1I2/BORCS7/IFT70B/BORCS8/JHY/LCA5/CFAP45/SPAG17/CLUAP1/CFAP43/KIF1B/SUN2/CFAP221/IFT172/BORCS6/PCM1/I…
GO:0060159	regulation of dopamine receptor signaling pathway	10	1.85571	0.00711981	1706	tags=60%, list=10%, signal=54%	RGS8/ALK/DRD2/PALM/LRRK2/RGS4	GO:0003300	cardiac muscle hypertrophy	74	1.82818	0.00453234	2627	tags=30%, list=15%, signal=25%	MYH7/MEIS1/CSRP3/NPPA/AKAP6/HAND2/MYH6/AGT/MLIP/TRIM63/RGS4/SORBS2/NR4A3/IL6ST/GATA4/TRPC3/GATA6/FOXP1/CAMK2D/BMP10/EZH2/PRKCA
GO:0003205	cardiac chamber development	160	1.85529	8.484e-05	2326	tags=32%, list=13%, signal=28%	MYH7/GREB1L/BMP5/HAND1/RBP4/ISL1/TBX2/FZD1/SEMA3C/NOG/LRP2/TNNI1/TGFB2/MYL3/NRP1/HAND2/ZFPM2/BMP10/MYBPC3/SMARCD3/NPY2R/NKX2-5/TBX20/SOX11/HEY1/ROBO2/CPE/FOXC1/WNT5A/GATA4/COL11A1/ADAMTS6/MYH6/GATA6/KCNJ8/TBX1/NRG1/MEF2C/MSX2/FOXC2/TBX3/PROX1/KCNK2/HEG1/BMP2/EGLN1/ANK2/TBX5/HES1/DLL4/SLIT3/PARVA	GO:0048806	genitalia development	37	1.82774	0.0109936	1326	tags=27%, list=8%, signal=25%	SRD5A2/GREB1L/BMP5/NEUROG1/LRP2/RBP4/PDGFRA/LHCGR/TBX3/FGF10
GO:0050890	cognition	290	1.855	6.58557e-07	2404	tags=28%, list=14%, signal=24%	PAX6/TBR1/NTRK2/NEUROG1/CRH/MEIS2/TH/CHL1/ELAVL4/GRIA1/HTR2A/OPRK1/CNR1/MAP1A/EN1/RELN/S100B/NOG/CLSTN2/TTBK1/MAPK8IP2/ADGRB3/CNTN2/TNR/SNAP25/CRHBP/SLC1A4/NTRK1/DKK1/KAT2B/TUBA1A/SYT11/KCNK10/PTN/SLC6A1/MAPT/NEUROD2/PAK5/GPR88/NEDD9/FAM107A/ITGA8/DRD2/CAMK2N1/EPHB2/GRM5/NRXN3/CHRNB2/SOBP/BTBD9/MEF2C/CHRNA4/BCHE/NDRG4/NLGN4Y/KCNK2/DNAAF4/PTPRZ1/TMOD2/EGR2/TACR1/CAMK4/LRRC66/SYNJ1/FOS/CNTNAP2/MUSK…	GO:0003229	ventricular cardiac muscle tissue development	57	1.82648	0.00554305	1790	tags=40%, list=10%, signal=36%	MYH7/ISL1/ADAMTS9/HOPX/TGFB2/PROX1/LRP2/HAND1/NOG/MYL3/MYH6/MYBPC3/DLL4/TNNI1/ZFPM2/NRG1/POU4F1/FOXC1/TBX3/NKX2-5/KCNJ8/HEG1/COL11A1
GO:0040034	regulation of development, heterochronic	12	1.85438	0.0088036	489	tags=42%, list=3%, signal=41%	PAX6/NR2E1/ASCL1/DLL1/FGF9	GO:0007626	locomotory behavior	179	1.82561	0.000174	1848	tags=27%, list=11%, signal=25%	FEZF2/TH/TRH/ZIC1/MEIS1/CRH/ALK/RELN/KLHL1/ELAVL4/SNAP25/APBA1/SLITRK6/DSCAM/LRRTM1/EN1/CHL1/GAD1/CNTN2/ARRDC3/GLRB/DMRT3/ABAT/TUBA1A/EPHA4/EGR1/ZFHX3/NPY2R/PAK5/ASTN1/CEND1/GPR88/NEGR1/SOBP/SLC4A10/BTBD9/PRKN/CHRNB2/EPS8/HIPK2/WDR47/TNR/CHRNA3/PRKCE/GRM5/SCN1A/LRRK2/DRD2/ATP7A
GO:0003341	cilium movement	157	1.85383	8.38655e-05	3519	tags=51%, list=20%, signal=41%	ENKUR/CELF3/NME5/CFAP206/DNAI1/CCDC65/RSPH4A/APOB/DRC1/ZMYND10/TTLL9/TEKT2/SPEF2/DRC7/DNAH9/CFAP44/CLXN/CABS1/RSPH9/CFAP54/SPAG6/ENO4/CCDC103/CELSR2/CFAP47/DNAH6/TAC4/CFAP52/CFAP157/ODAD4/CFAP70/CFAP53/SPA17/DNAAF4/HYDIN/TCTE1/RFX3/TACR1/CCDC38/CFAP61/CFAP221/DNAAF11/CFAP65/CFAP100/NEURL1/SPAG17/TTLL3/SPEF1/MEIG1/PFN4/DNAH7/QRICH2/CFAP91/PIERCE2/CFAP43/DNAH10/RGN/IFT81/DNAI3/TPGS1/TTLL1/FSIP2/DNA…	GO:0003203	endocardial cushion morphogenesis	40	1.82217	0.012421	1321	tags=32%, list=8%, signal=30%	TBX2/ISL1/TGFB2/BMP5/NOG/HEY1/SOX9/TBX20/ROBO2/ADAMTS5/DCHS1/SNAI2/TBX3
GO:0099111	microtubule-based transport	211	1.85337	7.19545e-06	4969	tags=50%, list=29%, signal=36%	MAP2/NME5/MAP1A/SYBU/DNAI1/RSPH4A/TUBA1A/APBA1/MAPT/SPEF2/FEZ1/MAP1B/DNAH9/KIFAP3/CFAP54/SPAG6/NEFL/CLIP3/CCDC103/ARHGAP21/ODAD4/INTU/KIF5C/CFAP53/SPA17/RASGRP1/DNAAF4/RFX3/CCDC38/MAK/IFT88/HDAC6/CFAP221/AGBL4/DNAAF11/DYNLT2B/KIF5A/SPAG17/IFT70A/IFT22/CALY/ARMCX3/CFAP43/IFT70B/IFT81/TTLL1/KIF3A/SYNE2/DNAAF1/JHY/TTC21A/DYNC2H1/IFT140/DNAH11/LCA5/AP3B2/IFT172/DNAH1/CLUAP1/IFT122/SUN2/BORCS7/RAB27B/…	GO:0061548	ganglion development	16	1.82026	0.0240633	1135	tags=50%, list=7%, signal=47%	ASCL1/POU4F2/INSM1/UNC5C/RGS4/NRP1/TUBB3/CYP1B1
GO:0060042	retina morphogenesis in camera-type eye	57	1.85089	0.00463841	2169	tags=39%, list=12%, signal=34%	NTRK2/CRB1/NDP/DIO3/RBP4/TFAP2A/CRB2/DSCAM/DLL1/VSX1/SOX9/IMPG2/FOXN4/SDK2/FJX1/LHX1/PROX1/RORB/HIPK2/NECTIN3/SDK1/PTPRM	GO:0048562	embryonic organ morphogenesis	249	1.81899	1.37e-05	1790	tags=26%, list=10%, signal=23%	PAX6/FOXG1/DLX5/SIX3/DLX2/TBX2/TH/VAX2/DLX6/ATP6V1B1/ZIC1/ZEB1/WNT1/POU3F4/SLITRK6/TBX18/PROX1/NEUROG1/RBP4/HAND2/CRB2/HAND1/NOG/CLRN1/NEUROD1/PDGFRA/SOX9/TBX20/OTX1/DLL1/FOXN4/FGF9/FRZB/FBN1/TSHZ1/MEF2C/SOX11/COL2A1/PAX2/PAX5/BBS5/SOBP/RDH10/GATA3/TGFB3/SPRY2/BMI1/GLI3/ITGA8/TBX3/FGF10/EPHB2/GATA4/HIPK2/DNAAF1/LBX1/TECTA/NDRG4/MAFB/NKX2-5/TBX1/NTN1/CCDC103/COL11A1
GO:0090103	cochlea morphogenesis	21	1.84975	0.0193552	1335	tags=52%, list=8%, signal=48%	NEUROG1/ZEB1/PAX2/POU3F4/TBX18/TBX2/FRZB/SOX9/WNT5A/TBX1/CTHRC1	GO:0035249	synaptic transmission, glutamatergic	104	1.81679	0.00287077	2373	tags=33%, list=14%, signal=28%	GRIA2/RELN/GRIK1/GRIN3A/GRIA1/KMO/DGKI/MAPK8IP2/GRM3/NTRK1/CACNG4/CACNG2/HTR2A/SLC1A4/UNC13C/CNR1/CDH2/SLC17A6/GRID1/MEF2C/DKK1/FRRS1L/CCL2/PRKN/TNR/GRM5/KCNJ8/LRRK2/DRD2/HDAC6/GRIN2C/SYT1/GRM7/SLC17A8
GO:0007018	microtubule-based movement	370	1.84694	3.07929e-08	3926	tags=41%, list=23%, signal=32%	ENKUR/CELF3/MAP2/NME5/MAP1A/SYBU/CFAP206/DNAI1/CCDC65/RSPH4A/APOB/DYNLRB2/DRC1/TUBA1A/APBA1/ZMYND10/FMN2/KIF26B/MAPT/TTLL9/TEKT2/SPEF2/DRC7/FEZ1/MAP1B/DNAH9/KIFAP3/CFAP44/CLXN/DNAH12/CABS1/RSPH9/CFAP54/SPAG6/ENO4/NEFL/CLIP3/CCDC103/CELSR2/CFAP47/ARHGAP21/DNAH6/TAC4/CFAP52/CFAP157/ODAD4/CFAP70/INTU/KIF5C/CFAP53/SPA17/RASGRP1/DNAAF4/HYDIN/TCTE1/RFX3/KIF19/TACR1/CCDC38/MAK/IFT88/CFAP61/HDAC6/CFAP221…	GO:0072176	nephric duct development	14	1.81617	0.0255997	1731	tags=43%, list=10%, signal=39%	GREB1L/EFNB2/EPHA4/PAX2/GATA3/EPHA7
GO:0021514	ventral spinal cord interneuron differentiation	11	1.8453	0.0125218	1030	tags=55%, list=6%, signal=51%	SOX1/ASCL1/DMRT3/DBX1/FOXN4/GLI3	GO:0002052	positive regulation of neuroblast proliferation	37	1.81398	0.0130832	2202	tags=35%, list=13%, signal=31%	NR2E1/PAX6/FOXG1/DMRTA2/ID4/NCAN/SMARCD3/DCT/GLI3/CX3CL1/DRD2/VEGFC/CDON
GO:1901890	positive regulation of cell junction assembly	102	1.84499	0.000687664	1223	tags=25%, list=7%, signal=23%	NTRK2/LRRTM2/CBLN2/LRRN3/LRRTM3/FLRT3/SLITRK1/IL1RAPL1/SLITRK6/AGT/WNT7A/CLSTN2/HOPX/LRRC24/ADGRB3/NRP1/NTRK1/ST8SIA2/EPHB3/LRRTM1/SLITRK2/LRRC4B/SRPX2/GHRL/EPHB2	GO:0003197	endocardial cushion development	50	1.81213	0.0132374	1360	tags=32%, list=8%, signal=30%	TBX2/ISL1/TGFB2/BMP5/RBM24/NOG/HEY1/SOX9/TBX20/ROBO2/DKK1/ADAMTS5/DCHS1/SNAI2/TBX3/GATA4
GO:0044782	cilium organization	385	1.84473	4.7577e-08	4172	tags=44%, list=24%, signal=34%	RFX4/NME5/DCX/CFAP126/CFAP206/DNAI1/CCDC96/CCDC65/RSPH4A/ERICH3/DRC1/ZMYND10/FAM161B/TEKT2/SPEF2/DRC7/LRRC43/KIFAP3/CFAP44/CLXN/NEDD9/RSPH9/CFAP54/SPAG6/ENO4/LPAR1/ALPK1/BBOF1/CCDC103/CELSR2/BBS5/CFAP47/RSPH1/UBXN10/CFAP157/ODAD4/CFAP70/RFX2/INTU/TMEM107/CEP19/EVI5L/DNAAF4/HYDIN/TMEM17/RFX3/CIBAR2/KIF19/CCDC38/MAK/IFT88/CFAP61/HDAC6/CFAP221/SPACA9/CATIP/DNAAF11/TCTN2/CFAP65/CFAP100/ATAT1/NEURL1/D…	GO:0021781	glial cell fate commitment	11	1.80842	0.0470255	2253	tags=64%, list=13%, signal=55%	PAX6/ASCL1/HES5/SOX9/OLIG2/SOX8/NFIA
GO:0001754	eye photoreceptor cell differentiation	43	1.84363	0.00391477	1652	tags=30%, list=10%, signal=27%	PAX6/NTRK2/TH/CRB1/NDP/DIO3/CRB2/DSCAM/SOX9/FSCN2/SDK2/RORB/OLFM3	GO:0007406	negative regulation of neuroblast proliferation	10	1.80731	0.0318392	872	tags=40%, list=5%, signal=38%	PAX6/VAX1/PROX1/KIFAP3
GO:0048736	appendage development	158	1.84265	0.000123264	1649	tags=26%, list=9%, signal=24%	COL3A1/DLX5/SP9/SMOC1/DLX6/TBX2/LEF1/PRRX1/TFAP2A/WNT7A/EN1/SEMA3C/NOG/FGF9/B4GALNT1/TGFB2/SOX9/ZBTB16/HAND2/DKK1/KAT2B/PLXNA2/PITX1/GREM1/SP8/AFF3/WNT5A/GLI3/COL2A1/FGF10/NFIA/ARK2C/MSX2/TBX3/INTU/TMEM107/SHH/RDH10/MSX1/IQCE/LNPK	GO:0007611	learning or memory	253	1.80314	2.81e-05	2734	tags=31%, list=16%, signal=27%	PAX6/NTRK2/MEIS2/TH/CRH/RELN/ELAVL4/TBR1/SNAP25/MAP1A/NEUROG1/CLSTN2/GRIA1/NOG/MAPK8IP2/NTRK1/EN1/TTBK1/ADGRB3/HTR2A/CNTN2/KAT2B/SYT11/CNR1/TUBA1A/SLC6A1/S100B/MAPT/NRXN3/PAK5/MEF2C/DKK1/BCHE/EGR2/GPR88/SYNJ1/CRHBP/NLGN4Y/NEUROD2/BTBD9/PRKN/CHRNB2/ITGA8/HRH1/EPHB2/CAMK2N1/ASIC1/KCNK2/TNR/TMOD2/DNAH11/NDRG4/GRM5/KCNK10/CAMK4/DRD2/ARMCX5-GPRASP2/DNAAF4/SLC12A5/LRRC66/SHISA7/MDK/PPP1R9B/FOS/NEDD9/PT…
[truncated: 329 more rows]

## Sheet: ST5
Supplementary Table 5. Differentially expressed genes in comparison of variant to WT NPCs.
[truncated: 53 more rows]

[truncated: 2 more sheets: ST6, ST7]
